# Supplementary material for: Crystal structure of a tetra­kis-substituted pyrazine compound: 2,3,5,6-tetra­kis­(bromo­meth­yl)pyrazine
Source: Acta Crystallogr Sect E Struct Rep Online. 2014 Jul 19;70(Pt 8):51–3. doi: 10.1107/S1600536814011337 (PMC4158553; doi:10.1107/S1600536814011337)
Supplement: Supplementary file 1 [file e-70-00051-sup1.cif]

##############################################################################
#                                                                            #
# This CIF contains the data in a paper accepted for publication in          #
# Acta Crystallographica Section E. It conforms to the requirements of       #
# Notes for Authors for Acta Crystallographica Section E, and has been       #
# peer reviewed under the auspices of the IUCr Commission on Journals.       #
#                                                                            #
# Full details of the Crystallographic Information File format               #
# are given in the paper "The Crystallographic Information File (CIF):       #
# a New Standard Archive File for Crystallography" by S. R. Hall, F. H.      #
# Allen and I. D. Brown [Acta Cryst. (1991), A47, 655-685].                  #
#                                                                            #
# The current version of the core CIF dictionary is obtainable from          #
# ftp://ftp.iucr.org/pub/cif_core.dic.                                       #
#                                                                            #
# Software is freely available for graphical display of the structure(s)     #
# in this CIF. For information consult the CIF software page                 #
# http://www.iucr.org/resources/cif/software.                                #
#                                                                            #
# This file may be used for bona fide research purposes within the           #
# scientific community so long as proper attribution is given to the journal # 
# article from which it was obtained.                                        #
#                                                                            #
##############################################################################
data_I
_audit_creation_method     SHELXL-2013
_journal_date_recd_electronic     2014-04-22
_journal_date_accepted     2014-05-16
_journal_name_full     'Acta Crystallographica, Section E'
_journal_year     2014
_journal_volume     70
_journal_issue      8
_journal_page_first     51
_journal_page_last     53
_journal_paper_category     GO
_journal_paper_doi     10.1107/S1600536814011337
_journal_coeditor_code     HB0005
_publ_contact_author_name     'Helen Stoeckli-Evans'
_publ_contact_author_address
;
Institute of Physics
University of Neuch\^atel
rue Emile-Argand 11
CH-2000 Neuch\^atel
Switzerland
;
_publ_contact_author_email     'helen.stoeckli-evans@unine.ch'
_publ_contact_author_fax     '+41327182511'
_publ_contact_author_phone     '+41327182426'
_publ_section_title
;
The crystal structure of a tetrakis-substituted pyrazine compound:
2,3,5,6-tetrakis(bromomethyl)pyrazine
;
_publ_section_title_footnote
;
 This work forms part of the PhD thesis (Neuch\^atel, 1999) of TA.
;
loop_
    _publ_author_name
    _publ_author_footnote
    _publ_author_address
    'Assoumatine, Tokour\'e' .
;
CanAm Bioresearch Inc.
6-1200 Waverley Street
Winnipeg
Manitoba
Canada R3T 6C6
;
    'Stoeckli-Evans, Helen' .
;
Institute of Physics
University of Neuch\^atel
rue Emile-Argand 11
CH-2000 Neuch\^atel
Switzerland
;
_publ_section_synopsis
;
The title molecule crystallizes with two half molecules in the asymmetric unit,
the whole molecules being generated by twofold rotation symmetry. In the
crystal, there are two interpenetrating three-dimensional networks involving
the individual molecules that are linked by C---H...Br and Br...Br
interactions.
;
_database_code_depnum_ccdc_archive     'CCDC 1004263'
_chemical_name_systematic
;
2,3,5,6-Tetrakis(bromomethyl)pyrazine
;
_chemical_name_common     ?
_chemical_formula_moiety     'C8 H8 Br4 N2'
_chemical_formula_sum     'C8 H8 Br4 N2'
_chemical_formula_iupac     'C8 H8 Br4 N2'
_chemical_formula_weight     451.80
_chemical_melting_point     ?
_symmetry_space_group_name_H-M     'P 41 21 2'
_symmetry_space_group_name_hall     'P 4abw 2nw'
_shelx_space_group_comment
;
The symmetry employed for this shelxl refinement is uniquely defined
by the following loop, which should always be used as a source of
symmetry information in preference to the above space-group names.
They are only intended as comments.
;
_space_group_crystal_system     tetragonal
loop_
    _space_group_symop_operation_xyz
    'x, y, z'
    'x+1/2, -y+1/2, -z+3/4'
    '-x, -y, z+1/2'
    '-x+1/2, y+1/2, -z+1/4'
    'y, x, -z'
    'y+1/2, -x+1/2, z+3/4'
    '-y+1/2, x+1/2, z+1/4'
    '-y, -x, -z+1/2'
_cell_length_a     9.6858(4)
_cell_length_b     9.6858(4)
_cell_length_c     26.5116(17)
_cell_angle_alpha     90
_cell_angle_beta     90
_cell_angle_gamma     90
_cell_volume     2487.2(3)
_cell_formula_units_Z     8
_cell_measurement_reflns_used     5000
_cell_measurement_theta_min     2.24
_cell_measurement_theta_max     25.95
_cell_measurement_temperature     293(2)
_exptl_crystal_description     rod
_exptl_crystal_colour     colourless
_exptl_crystal_size_max     0.50
_exptl_crystal_size_mid     0.40
_exptl_crystal_size_min     0.30
_exptl_crystal_density_diffrn     2.413
_exptl_crystal_density_meas     ?
_exptl_crystal_density_method     ?
_exptl_crystal_F_000     1680
_exptl_absorpt_coefficient_mu     12.910
_exptl_absorpt_correction_type     multi-scan
_exptl_absorpt_process_details
                              '(<i>MULscanABS</i> in <i>PLATON</i>; Spek, 2009)'
_shelx_estimated_absorpt_T_min     ?
_shelx_estimated_absorpt_T_max     ?
_exptl_absorpt_correction_T_min     0.4304
_exptl_absorpt_correction_T_max     1.0000
_exptl_special_details     ?
_diffrn_ambient_temperature     293(2)
_diffrn_radiation_type     MoK\a
_diffrn_radiation_wavelength     0.71073
_diffrn_radiation_source     'fine-focus sealed tube'
_diffrn_radiation_monochromator     'plane graphite'
_diffrn_measurement_device_type     'Stoe IPDS 1'
_diffrn_measurement_device     '1 ircle goniometer'
_diffrn_measurement_method     '\f rotation'
_diffrn_detector_area_resol_mean     ?
_diffrn_reflns_number     19463
_diffrn_reflns_av_R_equivalents     0.1126
_diffrn_reflns_theta_min     2.239
_diffrn_reflns_theta_max     25.948
_diffrn_reflns_theta_full     25.242
_diffrn_measured_fraction_theta_max     0.998
_diffrn_measured_fraction_theta_full     0.999
_diffrn_reflns_limit_h_min     -11
_diffrn_reflns_limit_h_max     11
_diffrn_reflns_limit_k_min     -11
_diffrn_reflns_limit_k_max     11
_diffrn_reflns_limit_l_min     -32
_diffrn_reflns_limit_l_max     32
_refine_special_details     ?
_reflns_number_total     2417
_reflns_number_gt     1276
_reflns_threshold_expression     I>2\s(I)
_refine_ls_structure_factor_coef     Fsqd
_refine_ls_matrix_type     full
_refine_ls_R_factor_all     0.0951
_refine_ls_R_factor_gt     0.0433
_refine_ls_wR_factor_gt     0.0836
_refine_ls_wR_factor_ref     0.0955
_refine_ls_goodness_of_fit_ref     0.843
_refine_ls_restrained_S_all     0.843
_refine_ls_number_reflns     2417
_refine_ls_number_parameters     127
_refine_ls_number_restraints     0
_refine_ls_hydrogen_treatment     constr
_refine_ls_weighting_scheme     calc
_refine_ls_weighting_details
                      'w=1/[\s^2^(Fo^2^)+(0.0401P)^2^] where P=(Fo^2^+2Fc^2^)/3'
_atom_sites_solution_hydrogens     geom
_atom_sites_solution_primary     direct
_atom_sites_solution_secondary     difmap
_refine_ls_shift/su_max     0.000
_refine_ls_shift/su_mean     0.000
_refine_diff_density_max     0.693
_refine_diff_density_min     -0.535
_refine_ls_extinction_method     none
_refine_ls_extinction_coef     .
_refine_ls_abs_structure_details
;
Flack <i>x</i> determined using 419 quotients
[(I^+^)-(I^-^)]/[(I^+^)+(I^-^)]
(Parsons & Flack, 2004)
;
_refine_ls_abs_structure_Flack     0.04(4)
loop_
    _atom_type_symbol
    _atom_type_description
    _atom_type_scat_dispersion_real
    _atom_type_scat_dispersion_imag
    _atom_type_scat_source
    'C' 'C' 0.0033 0.0016
                         'International Tables Vol C Tables 4.2.6.8 and 6.1.1.4'
    'H' 'H' 0.0000 0.0000
                         'International Tables Vol C Tables 4.2.6.8 and 6.1.1.4'
    'Br' 'Br' -0.2901 2.4595
                         'International Tables Vol C Tables 4.2.6.8 and 6.1.1.4'
    'N' 'N' 0.0061 0.0033
                         'International Tables Vol C Tables 4.2.6.8 and 6.1.1.4'
_computing_data_collection     'EXPOSE in IPDS-I (Stoe & Cie, 2004)'
_computing_cell_refinement     'CELL in IPDS-I (Stoe & Cie, 2004)'
_computing_data_reduction     'INTEGRATE in IPDS-I (Stoe & Cie, 2004)'
_computing_structure_solution     'SHELXS97 (Sheldrick, 2008)'
_computing_structure_refinement     'SHELXL2013 (Sheldrick, 2008)'
_computing_molecular_graphics     'Mercury (Macrae <i>et al.</i>, 2008)'
_computing_publication_material
;
SHELXL2013 (Sheldrick, 2008), PLATON (Spek, 2009) and
publCIF (Westrip, 2010)
;
loop_
    _atom_site_type_symbol
    _atom_site_label
    _atom_site_fract_x
    _atom_site_fract_y
    _atom_site_fract_z
    _atom_site_U_iso_or_equiv
    _atom_site_adp_type
    _atom_site_calc_flag
    _atom_site_occupancy
    _atom_site_disorder_assembly
    _atom_site_disorder_group
    Br Br1 1.2259(2) 0.2336(2) 0.31902(9) 0.0928(7) Uani d 1 . .
    Br Br2 0.97546(18) 0.47643(17) 0.18421(6) 0.0654(5) Uani d 1 . .
    N N1 0.8843(11) 0.1271(10) 0.3022(5) 0.043(3) Uani d 1 . .
    C C1 1.0492(15) 0.3062(16) 0.3026(6) 0.058(4) Uani d 1 . .
    H H1A 1.0016 0.3313 0.3335 0.069 Uiso calc 1 . .
    H H1B 1.0608 0.3893 0.2827 0.069 Uiso calc 1 . .
    C C2 0.9639(14) 0.2070(12) 0.2742(5) 0.045(3) Uani d 1 . .
    C C3 0.9590(13) 0.2017(12) 0.2214(4) 0.038(3) Uani d 1 . .
    C C4 1.0501(16) 0.2865(14) 0.1876(5) 0.053(4) Uani d 1 . .
    H H4A 1.0525 0.2463 0.1541 0.063 Uiso calc 1 . .
    H H4B 1.1435 0.2883 0.2008 0.063 Uiso calc 1 . .
    Br Br3 0.02090(19) -0.23131(16) 0.06101(6) 0.0663(5) Uani d 1 . .
    Br Br4 0.2379(2) 0.4746(2) 0.07000(7) 0.0854(6) Uani d 1 . .
    N N2 0.1293(10) 0.1274(11) 0.0529(5) 0.042(4) Uani d 1 . .
    C C5 0.3130(15) 0.2938(15) 0.0568(6) 0.060(4) Uani d 1 . .
    H H5A 0.3995 0.3030 0.0387 0.072 Uiso calc 1 . .
    H H5B 0.3317 0.2476 0.0885 0.072 Uiso calc 1 . .
    C C6 0.2145(13) 0.2082(13) 0.0262(4) 0.041(3) Uani d 1 . .
    C C7 0.0442(13) 0.0470(13) 0.0261(4) 0.039(3) Uani d 1 . .
    C C8 -0.0509(16) -0.0420(17) 0.0578(5) 0.056(4) Uani d 1 . .
    H H8A -0.1426 -0.0425 0.0432 0.068 Uiso calc 1 . .
    H H8B -0.0575 -0.0041 0.0916 0.068 Uiso calc 1 . .
loop_
    _atom_site_aniso_label
    _atom_site_aniso_U_11
    _atom_site_aniso_U_22
    _atom_site_aniso_U_33
    _atom_site_aniso_U_12
    _atom_site_aniso_U_13
    _atom_site_aniso_U_23
    Br1 0.0587(12) 0.0884(15) 0.1313(15) 0.0040(9) -0.0371(11) -0.0122(14)
    Br2 0.0729(11) 0.0512(9) 0.0719(10) 0.0017(7) 0.0043(10) 0.0119(9)
    N1 0.046(9) 0.046(9) 0.037(7) 0.002(5) -0.002(5) 0.002(5)
    C1 0.056(9) 0.059(9) 0.058(9) -0.009(8) -0.009(8) -0.011(8)
    C2 0.051(8) 0.035(7) 0.050(7) 0.004(6) -0.003(7) -0.008(6)
    C3 0.034(7) 0.037(7) 0.043(7) 0.003(6) 0.001(6) -0.003(6)
    C4 0.053(9) 0.047(8) 0.059(8) 0.004(6) 0.007(8) 0.002(7)
    Br3 0.0813(12) 0.0468(9) 0.0710(9) -0.0060(8) -0.0011(10) 0.0101(8)
    Br4 0.0862(13) 0.0616(11) 0.1086(15) -0.0065(9) 0.0033(12) -0.0330(11)
    N2 0.046(9) 0.050(9) 0.030(6) -0.006(5) -0.007(5) 0.003(5)
    C5 0.053(9) 0.073(10) 0.054(9) -0.009(8) -0.015(8) -0.006(8)
    C6 0.047(8) 0.043(7) 0.033(6) 0.007(6) -0.002(6) -0.002(6)
    C7 0.036(7) 0.040(7) 0.042(6) -0.003(6) 0.000(6) 0.005(6)
    C8 0.060(9) 0.062(9) 0.047(7) 0.001(8) 0.000(8) 0.007(8)
_geom_special_details
;
 All esds (except the esd in the dihedral angle between two l.s. planes)
 are estimated using the full covariance matrix.  The cell esds are taken
 into account individually in the estimation of esds in distances, angles
 and torsion angles; correlations between esds in cell parameters are only
 used when they are defined by crystal symmetry.  An approximate (isotropic)
 treatment of cell esds is used for estimating esds involving l.s. planes.
;
loop_
    _geom_bond_atom_site_label_1
    _geom_bond_atom_site_label_2
    _geom_bond_site_symmetry_2
    _geom_bond_distance
    _geom_bond_publ_flag
    Br1 C1 . 1.901(15) ?
    Br2 C4 . 1.978(14) ?
    N1 C2 . 1.319(17) ?
    N1 C3 8_665 1.334(15) ?
    C1 C2 . 1.474(18) ?
    C1 H1A . 0.9700 ?
    C1 H1B . 0.9700 ?
    C2 C3 . 1.402(15) ?
    C3 N1 8_665 1.334(15) ?
    C3 C4 . 1.504(17) ?
    C4 H4A . 0.9700 ?
    C4 H4B . 0.9700 ?
    Br3 C8 . 1.963(17) ?
    Br4 C5 . 1.928(15) ?
    N2 C7 . 1.337(15) ?
    N2 C6 . 1.339(16) ?
    C5 C6 . 1.502(17) ?
    C5 H5A . 0.9700 ?
    C5 H5B . 0.9700 ?
    C6 C6 5 1.39(2) ?
    C7 C7 5 1.39(2) ?
    C7 C8 . 1.516(17) ?
    C8 H8A . 0.9700 ?
    C8 H8B . 0.9700 ?
loop_
    _geom_angle_atom_site_label_1
    _geom_angle_atom_site_label_2
    _geom_angle_atom_site_label_3
    _geom_angle_site_symmetry_1
    _geom_angle_site_symmetry_3
    _geom_angle
    _geom_angle_publ_flag
    C2 N1 C3 . 8_665 117.9(13) ?
    C2 C1 Br1 . . 112.4(10) ?
    C2 C1 H1A . . 109.1 ?
    Br1 C1 H1A . . 109.1 ?
    C2 C1 H1B . . 109.1 ?
    Br1 C1 H1B . . 109.1 ?
    H1A C1 H1B . . 107.9 ?
    N1 C2 C3 . . 121.3(11) ?
    N1 C2 C1 . . 115.0(12) ?
    C3 C2 C1 . . 123.6(12) ?
    N1 C3 C2 8_665 . 120.8(11) ?
    N1 C3 C4 8_665 . 115.3(12) ?
    C2 C3 C4 . . 123.8(11) ?
    C3 C4 Br2 . . 108.7(9) ?
    C3 C4 H4A . . 109.9 ?
    Br2 C4 H4A . . 109.9 ?
    C3 C4 H4B . . 109.9 ?
    Br2 C4 H4B . . 109.9 ?
    H4A C4 H4B . . 108.3 ?
    C7 N2 C6 . . 116.1(12) ?
    C6 C5 Br4 . . 111.1(9) ?
    C6 C5 H5A . . 109.4 ?
    Br4 C5 H5A . . 109.4 ?
    C6 C5 H5B . . 109.4 ?
    Br4 C5 H5B . . 109.4 ?
    H5A C5 H5B . . 108.0 ?
    N2 C6 C6 . 5 121.7(7) ?
    N2 C6 C5 . . 115.4(11) ?
    C6 C6 C5 5 . 122.9(8) ?
    N2 C7 C7 . 5 121.9(7) ?
    N2 C7 C8 . . 114.3(11) ?
    C7 C7 C8 5 . 123.7(7) ?
    C7 C8 Br3 . . 109.9(10) ?
    C7 C8 H8A . . 109.7 ?
    Br3 C8 H8A . . 109.7 ?
    C7 C8 H8B . . 109.7 ?
    Br3 C8 H8B . . 109.7 ?
    H8A C8 H8B . . 108.2 ?
loop_
    _geom_torsion_atom_site_label_1
    _geom_torsion_atom_site_label_2
    _geom_torsion_atom_site_label_3
    _geom_torsion_atom_site_label_4
    _geom_torsion_site_symmetry_1
    _geom_torsion_site_symmetry_2
    _geom_torsion_site_symmetry_3
    _geom_torsion_site_symmetry_4
    _geom_torsion
    _geom_torsion_publ_flag
    C3 N1 C2 C3 8_665 . . . -0.2(16) ?
    C3 N1 C2 C1 8_665 . . . 175.9(12) ?
    Br1 C1 C2 N1 . . . . 91.3(13) y
    Br1 C1 C2 C3 . . . . -92.6(15) y
    N1 C2 C3 N1 . . . 8_665 0.3(19) ?
    C1 C2 C3 N1 . . . 8_665 -175.5(12) ?
    N1 C2 C3 C4 . . . . -177.9(12) ?
    C1 C2 C3 C4 . . . . 6(2) ?
    N1 C3 C4 Br2 8_665 . . . 103.1(11) y
    C2 C3 C4 Br2 . . . . -78.6(15) y
    C7 N2 C6 C6 . . . 5 4(2) ?
    C7 N2 C6 C5 . . . . -177.8(12) ?
    Br4 C5 C6 N2 . . . . -93.3(12) y
    Br4 C5 C6 C6 . . . 5 84.8(17) y
    C6 N2 C7 C7 . . . 5 2(2) ?
    C6 N2 C7 C8 . . . . -179.7(12) ?
    N2 C7 C8 Br3 . . . . -101.0(12) y
    C7 C7 C8 Br3 5 . . . 77.4(18) y
loop_
    _geom_hbond_atom_site_label_D
    _geom_hbond_atom_site_label_H
    _geom_hbond_atom_site_label_A
    _geom_hbond_site_symmetry_A
    _geom_hbond_distance_DH
    _geom_hbond_distance_HA
    _geom_hbond_distance_DA
    _geom_hbond_angle_DHA
    C1 H1A Br2 7_645 0.97 3.02 3.863(14) 146
    C1 H1B Br2 . 0.97 2.86 3.617(16) 135
    C5 H5A Br4 5 0.97 3.04 3.748(16) 131
    C5 H5B Br3 4 0.97 3.03 3.864(14) 145
    C8 H8A Br3 5 0.97 2.96 3.654(15) 130
_shelx_hkl_file
;
   8  -8 -10   -0.96    4.81
  -8   8  -9    2.22    4.95
   8   8  -9    0.59    7.47
   8  -8  -9   -0.85    4.90
  -8   8  -8    3.03    5.17
   8   8  -8   11.04    9.13
   8  -8  -8   21.63    6.85
   8  -8  -7   -3.22    6.92
   8   8  -7    1.57    8.87
  -8   8  -7    1.87    6.97
   8  -8  -6    2.75    4.88
  -8   8  -6   -7.11    7.05
   8  -8  -5    2.78    4.99
  -8   8  -5    5.79    7.01
  -8   8  -4    6.07    7.04
   8  -8  -4    0.76    7.03
   8  -8  -3    2.86    7.08
  -8   8  -3   -2.78    7.04
   8  -8  -2   -3.52    5.00
  -8   8  -2   -2.25    5.03
  -8  -8  -1    1.54   14.21
   8  -8  -1   -6.23    7.04
  -8  -8  -1   -0.17   15.23
  -8   8  -1   -3.08    7.05
  -8  -8   0   21.84   12.61
  -8  -8   0   23.04   14.11
   8  -8   0   18.52    5.10
   9  -7  -9   -1.87    6.97
  -9   7  -9   -1.97    5.07
  -9  -7   9    1.08    7.81
   7  -9   9   -5.68    7.02
  -9  -7   8   -0.78    7.63
   7   9  -8    1.21    8.55
  -9   7  -8   -1.68    5.07
  -7   9   8   -1.18    4.95
  -9  -7   8   -1.89    6.89
   9  -7  -8    5.52    4.96
   7  -9   8   -0.81    6.94
   9  -7  -7   11.49    6.99
   7  -9   7    3.24    4.83
   7   9  -7    2.92    8.50
  -7   9   7   -2.49    6.97
  -9  -7   7    1.91    6.83
  -9   7  -7   -4.68    5.08
  -9  -7   7    2.88    7.26
  -9  -7   6    4.17    7.20
  -7   9   6    8.51    7.00
   7   9  -6    6.04   10.38
  -9   7  -6   10.53    5.06
   7  -9   6    0.98    6.98
  -9  -7   6    6.36    7.10
   9  -7  -6   13.96    7.06
   7   9  -5    6.88    8.39
  -7   9   5   10.54    4.94
  -9  -7   5    1.88    8.68
   7  -9   5    7.74    4.93
  -9   7  -5    3.49    5.08
   9  -7  -5    8.42    5.00
  -9  -7   5    6.64    7.32
   9  -7  -4    4.01    5.15
   7  -9   4   12.06    6.91
  -9  -7   4   10.53    7.08
   7   9  -4    7.76    8.29
  -7   9   4   16.83    7.03
  -9   7  -4    1.92    7.25
  -9  -7   4   12.37    7.81
  -9  -7   3    3.19    7.14
   7  -9   3    7.09    4.91
  -7   9   3   10.65    4.93
   9  -7  -3    6.02    7.17
  -9   7  -3   -0.41    7.25
  -9  -7   3    7.48    8.10
   7   9  -3    3.08    8.05
  -9  -7   2    5.18    9.13
  -7  -9  -2    3.95   13.20
   7   9  -2    1.53    7.90
  -7   9   2   -0.56    7.10
  -9  -7   2    9.81   10.48
  -9   7  -2   -6.65    7.19
   7  -9   2    4.72    6.99
   9  -7  -2    2.84    5.18
  -7  -9  -2    5.95   13.08
   7   9  -1    0.13    7.74
  -9  -7   1    2.63    9.82
  -7  -9  -1   -1.25   10.90
   7  -9   1    3.18    4.91
   9  -7  -1    7.96    7.09
  -7  -9  -1    4.49   13.49
  -9   7  -1    7.50    7.12
  -9  -7   1    2.86   10.70
  -7   9   1    0.53    6.94
  -9  -7   0   -0.87   12.75
  -7  -9   0    1.90    9.22
  -9  -7   0    1.13   12.64
  -7   9   0   -0.96    4.90
  -7  -9   0    1.60   11.73
   9  -7   0   -2.05    7.15
  -7   8  14    2.77    7.25
   7   8 -14   -0.81    8.79
  -8  -7  14   -2.08    6.17
  -8  -7  14   -3.72    7.77
  -8   7 -14    7.29    7.17
   7  -8  14   -2.86    7.25
   8  -7 -14   -3.35    6.73
  -8   7 -13    6.28    7.16
  -7   8  13    0.02    7.27
   7   8 -13   -2.91    8.68
  -8  -7  13    0.93    8.56
   7  -8  13   13.42    7.18
   8  -7 -13   -0.76    6.80
  -8  -7  13    3.78    7.70
  -8  -7  12   -0.89    8.51
  -8  -7  12    2.30    7.71
   7  -8  12   -1.62    7.18
   7   8 -12    3.78    8.51
  -7   8  12    8.46    7.25
  -8   7 -12   -4.81    7.20
   8  -7 -12   -7.58    6.90
   8  -7 -11   11.17    4.92
   7  -8  11   -1.19    5.22
  -8  -7  11   -3.65    8.51
  -7   8  11    6.69    5.22
  -8  -7  11    9.35    7.56
   7   8 -11    7.02    8.68
  -8   7 -11    9.87    7.27
  -7   8  10   15.35    7.46
  -8  -7  10   11.50    7.62
   7  -8  10   13.97    5.22
   7   8 -10   17.20    8.71
  -8   7 -10   21.40    7.37
  -8  -7  10   13.04    8.37
   8  -7 -10    6.09    5.17
  -8   7  -9    2.35    7.25
  -8  -7   9    0.55    8.13
  -7   8   9    1.96    7.32
  -8  -7   9    8.90    7.36
   7  -8   9   -8.15    7.33
   7   8  -9    5.19    8.52
   8  -7  -9    8.68    7.06
   7  -8   8   10.95    7.36
  -8  -7   8   11.06    7.50
  -7   8   8   20.52    5.30
   7   8  -8   17.18    8.76
  -8   7  -8    5.81    7.42
  -8  -7   8   25.26    8.12
   8  -7  -8   17.22    7.28
   8  -7  -7    1.78    7.24
  -8  -7   7    6.62    7.31
   7  -8   7    9.77    5.06
  -8   7  -7    0.22    5.19
   7   8  -7    6.50    8.31
  -8  -7   7    6.04    7.75
  -7   8   7    3.11    7.33
  -7   8   6    7.38    5.26
   7   8  -6    9.47    8.24
  -8   7  -6    9.21    5.21
  -8  -7   6    6.46    7.79
   8  -7  -6   10.36    7.32
  -8  -7   6    3.79    8.88
   7  -8   6   19.81    7.16
  -8   7  -5    5.05    5.26
  -7   8   5   13.26    7.27
  -8  -7   5   16.76    7.64
   7  -8   5    0.24    5.16
   8  -7  -5    7.46    5.25
  -8  -7   5    7.63    7.41
   7   8  -5    6.55    9.99
  -8   7  -4    5.38    5.15
   8  -7  -4   -0.69    5.19
  -8  -7   4    3.61    7.29
  -8  -7   4   -1.84    7.52
  -7   8   4    0.28    5.17
   7   8  -4   -1.70    9.74
   7  -8   4    4.32    7.20
  -7   8   3   12.73    7.41
  -8   7  -3   17.91    5.30
  -8  -7   3   17.50    9.40
   8  -7  -3   23.80    7.39
   7  -8   3   18.97    7.25
  -8  -7   3   15.95    7.83
   7   8  -3   21.38    7.97
  -7  -8  -2   24.97   15.71
  -8  -7   2   20.98    9.85
   7  -8   2   21.33    5.21
  -8  -7   2   18.35   10.02
   8  -7  -2   39.67    7.38
  -8   7  -2   24.66    5.35
   7   8  -2   18.19    7.90
  -7  -8  -2   24.23   12.58
  -7   8   2   21.74    5.26
  -7  -8  -1    5.15   12.31
  -8   7  -1    2.53    7.44
  -7  -8  -1    6.25    9.81
   8  -7  -1    2.64    5.30
   7  -8   1    5.71    7.17
  -7   8   1    4.08    5.20
  -8  -7   1    2.37   10.22
  -8  -7   1    1.26   10.28
   7   8  -1    6.82    7.61
  -8  -7   0   40.02   11.85
  -7  -8   0   44.68   12.58
  -7  -8   0   32.75   10.00
   8  -7   0   27.51    5.45
  -8  -7   0   43.14   13.18
  -7   8   0   36.51    7.51
   7   7 -17  -10.28    8.70
  -7   7 -17   -2.49    5.29
   7  -7 -17    7.44    6.77
   7   7 -16   -5.20    8.66
  -7   7 -16    2.41    7.43
   7  -7 -16   10.42    6.85
   7  -7 -15   -7.92    6.89
  -7   7 -15    6.20    7.40
   7   7 -15    2.53    8.54
   7  -7 -14  -10.47    4.95
   7   7 -14    2.15    8.53
  -7   7 -14   -1.18    7.42
   7  -7 -13    0.06    4.94
  -7   7 -13    3.79    7.41
   7   7 -13   -8.52    8.50
   7   7 -12   -5.54    8.52
  -7   7 -12   -3.20    7.46
   7  -7 -12   -9.13    5.08
  -7   7 -11    5.75    7.51
   7   7 -11    2.91    8.51
   7  -7 -11    2.40    5.02
   7   7 -10   12.62    8.60
  -7   7 -10    0.20    5.34
   7  -7 -10    2.40    5.12
  -7   7  -9    6.96    5.21
   7   7  -9    0.77    8.40
   7  -7  -9   -0.49    5.14
   7   7  -8    4.23    8.40
   7  -7  -8    2.78    5.16
  -7   7  -8    6.29    7.43
  -7   7  -7   -0.29    7.51
   7   7  -7   -3.73    8.26
   7  -7  -7    4.37    5.23
   7  -7  -6   -1.42    5.24
   7   7  -6    1.76    8.02
  -7   7  -6    9.10    7.47
  -7   7  -5   -3.07    7.43
   7  -7  -5    0.96    5.29
   7   7  -5   -4.15    7.94
   7   7  -4    1.55    7.82
  -7   7  -4   -1.27    7.52
   7  -7  -4   -0.12    5.27
  -7   7  -3    4.51    7.50
   7   7  -3   -0.58    9.45
   7  -7  -3    9.04    7.46
  -7  -7  -2   12.90   14.42
   7   7  -2    4.80    7.63
  -7   7  -2    5.75    7.57
  -7  -7  -2    8.03   12.92
   7  -7  -2    7.42    7.53
  -7  -7  -1    1.77   11.69
   7  -7  -1   -4.06    7.49
  -7  -7  -1    4.62   12.08
  -7   7  -1   -6.60    7.57
  -7  -7   0    2.72   11.28
  -7  -7   0    1.26    7.82
   7  -7   0    8.93    7.46
  10  -6  -6   16.37    5.27
 -10  -6   6   17.93    8.00
  -6  10   6   12.65    5.25
   6 -10   6   24.58    5.06
   6  10  -5   -4.60    9.70
 -10   6  -5   -0.24    7.36
  -6 -10  -5   -1.55   15.73
   6 -10   5   -5.40    6.90
  -6 -10  -5    2.71   17.71
 -10  -6   5    2.54    7.51
 -10  -6   5    1.04    7.74
  -6  10   5    0.76    6.92
  10  -6  -5   -1.75    7.23
 -10   6  -4   -1.51    7.41
   6  10  -4    2.92   11.66
  10  -6  -4    1.89    7.26
  -6  10   4    0.09    6.92
 -10  -6   4   -1.46    7.22
  -6 -10  -4    0.79   11.95
 -10  -6   4    1.45    9.95
  -6 -10  -4    1.29   13.88
   6 -10   4    4.57    4.81
  10  -6  -3   -1.89    5.18
   6 -10   3    1.44    6.85
  -6 -10  -3    2.54   10.84
 -10  -6   3   -0.56    7.05
 -10   6  -3   -8.04    7.38
  -6  10   3  -10.02    6.90
  -6 -10  -3   -2.39   12.31
   6  10  -3   -3.09    9.48
 -10  -6   3    0.64    8.49
   6  10  -2    7.22    9.63
  -6 -10  -2    9.33   11.44
  -6  10   2    7.12    6.95
  10  -6  -2    3.01    7.46
 -10  -6   2    5.61    7.02
 -10  -6   2   10.06   10.80
   6 -10   2   10.20    4.93
 -10   6  -2   20.30    7.37
 -10  -6   1    0.77    8.49
   6  10  -1   -0.89    9.33
 -10  -6   1    1.56   10.69
  -6 -10  -1    3.67    9.24
  10  -6  -1   -6.66    5.25
 -10   6  -1    0.03    5.11
   6 -10   1   -5.54    6.86
  -6  10   1   -1.09    4.90
  -6 -10   0   -7.37   11.47
 -10  -6   0   -0.78    9.09
 -10  -6   0   -0.17   12.47
  10  -6   0   -9.43    7.43
  -6  10   0  -10.70    6.91
  -9  -6  13    3.92    5.15
   6   9 -13   16.13   10.02
  -9   6 -13    6.39    7.48
  -6   9  13   -1.30    5.34
  -9  -6  13    9.89    9.09
   6  -9  13    0.50    7.30
   9  -6 -13   -1.41    4.98
  -6   9  12    2.22    5.27
   9  -6 -12    6.62    6.93
  -9  -6  12    8.62    7.18
  -9   6 -12   10.20    7.34
  -9  -6  12    2.65    9.11
   6  -9  12    3.51    5.07
   6   9 -12    2.02    7.12
  -9   6 -11    5.43    5.22
  -9  -6  11    8.16    9.08
  -6   9  11    5.13    7.44
  -9  -6  11    3.66    7.10
   6  -9  11    2.95    5.15
   9  -6 -11   10.37    6.98
   6   9 -11    6.26   10.21
  -6   9  10    0.45    7.47
  -9  -6  10    6.37    7.05
   9  -6 -10    4.20    5.06
   6   9 -10   11.91   10.01
   6  -9  10    9.52    7.19
  -9  -6  10    9.03    8.89
  -9   6 -10    5.52    7.49
   6  -9   9   -1.30    7.22
   6   9  -9    3.65    9.89
  -9  -6   9    1.66    8.86
  -6   9   9   10.06    5.21
  -9   6  -9    5.19    7.41
   9  -6  -9    4.10    5.07
  -9  -6   9    4.35    6.95
   6   9  -8   -2.59    9.81
  -6   9   8    1.33    5.21
  -9  -6   8    0.87    8.74
   6  -9   8    5.84    5.12
   9  -6  -8   -2.16    7.28
  -9   6  -8   -4.13    7.45
  -9  -6   8    1.38    7.10
  -9   6  -7   11.77    5.29
  -9  -6   7    0.43    8.60
   6  -9   7    3.21    7.24
   9  -6  -7    8.03    7.36
  -9  -6   7    7.26    7.19
  -6   9   7    4.31    7.29
   6   9  -7    2.49   10.01
   6  -9   6    4.99    7.27
  -9  -6   6    5.06    8.35
  -9   6  -6    7.30    5.36
   6   9  -6   -0.10   12.01
  -6   9   6    5.30    5.22
   9  -6  -6    7.43    5.29
  -9  -6   6   11.07    7.28
   6   9  -5    3.96    9.72
   9  -6  -5   -0.33    7.53
  -9   6  -5    4.03    5.35
   6  -9   5   16.42    5.04
  -9  -6   5    9.54    7.55
  -6   9   5    5.96    7.27
  -9  -6   5    8.49    9.91
   9  -6  -4    4.46    7.58
  -9  -6   4    7.92    7.89
  -6  -9  -4    8.18   14.37
   6  -9   4   16.11    7.17
  -9  -6   4    4.15    7.90
   6   9  -4    7.53    9.70
  -6  -9  -4    9.11   11.78
  -9   6  -4    1.47    5.39
  -6   9   4    8.30    5.14
   6   9  -3    6.41    9.66
  -9  -6   3    7.02    8.37
   9  -6  -3    6.40    7.63
  -6  -9  -3    8.18   10.49
  -6   9   3    7.80    7.29
   6  -9   3   18.27    7.14
  -9   6  -3    9.90    5.39
  -6  -9  -3    8.61   13.21
  -9  -6   3    2.51    9.47
  -9  -6   2    7.69    8.79
  -6  -9  -2   11.43   11.91
   6   9  -2   13.08    9.43
  -9   6  -2   14.21    5.34
   6  -9   2   11.73    5.08
   9  -6  -2    2.69    5.49
  -6   9   2   16.96    5.09
  -6  -9  -2    9.00   10.74
  -9  -6   2   10.24    7.52
  -9  -6   1    4.51    9.22
   9  -6  -1   10.34    7.57
  -6  -9  -1    3.29   12.21
  -9   6  -1    3.56    5.41
  -9  -6   1    4.59   11.04
   6   9  -1    0.78   11.54
  -6   9   1    6.94    5.11
   6  -9   1   10.58    7.15
  -6   9   0    4.34    7.20
  -9  -6   0    0.10    9.67
   9  -6   0    0.60    7.65
  -9  -6   0    2.14   12.89
  -6  -9   0    5.33    9.69
  -6   8  17    0.99    5.42
   8  -6 -17    0.95    6.93
  -8  -6  17   -7.37    9.31
   6  -8  17   -1.13    5.37
  -8  -6  17   -3.47    7.94
   6   8 -17   12.09    9.58
  -8   6 -17    5.27    7.72
   8  -6 -16   -2.30    6.96
  -8  -6  16    3.20    7.88
   6   8 -16   -6.64    6.93
   6  -8  16   -2.37    5.30
  -8  -6  16   -6.20    9.23
  -8   6 -16   -0.12    7.61
  -6   8  16    0.16    5.43
  -8  -6  15    3.19    9.18
   8  -6 -15    6.04    4.90
  -8  -6  15   -2.74    7.91
  -8   6 -15    0.93    7.64
   6  -8  15   -7.56    5.35
   6   8 -15   -1.67    9.85
  -6   8  15   -7.53    5.54
  -8   6 -14   -0.47    5.31
   6   8 -14   -5.25    9.93
   6  -8  14    2.25    5.32
  -6   8  14    0.04    5.47
  -8  -6  14   -0.97    7.91
   8  -6 -14    0.80    4.94
  -8  -6  14   -2.08    9.39
   8  -6 -13    5.10    5.06
  -8   6 -13    4.73    5.39
   6   8 -13    6.80    6.99
   6  -8  13   11.12    5.26
  -8  -6  13    4.03    5.63
  -6   8  13    7.80    5.46
  -8  -6  13   -2.35    6.61
  -8  -6  12   -0.99    7.82
   6   8 -12    3.94    9.85
   6  -8  12    4.53    5.30
  -8   6 -12    1.47    7.58
  -8  -6  12    1.83    9.21
  -6   8  12    1.47    7.70
   8  -6 -12   -2.95    7.11
   6   8 -11   16.77    9.88
   8  -6 -11   10.74    7.26
  -8  -6  11   13.61    5.68
  -8  -6  11   10.55    9.35
  -8   6 -11    9.23    7.69
  -6   8  11   13.50    7.73
   6  -8  11   10.10    7.51
  -8  -6  10   12.66    7.66
   6   8 -10   -0.99    7.04
   6  -8  10   -1.55    7.47
  -6   8  10   -0.95    5.47
  -8   6 -10   -0.13    5.31
  -8  -6  10   -2.40    9.13
   8  -6 -10    3.76    7.23
  -8  -6   9   -2.10    7.61
  -8  -6   9   -3.34    9.16
   6   8  -9    2.70    9.72
   8  -6  -9    7.29    5.14
   6  -8   9    2.76    5.22
  -6   8   9   -2.90    7.62
  -8   6  -9    2.28    7.57
  -6   8   8    3.16    7.61
  -8   6  -8    2.05    7.52
  -8  -6   8    3.56    9.04
   8  -6  -8   -4.12    5.30
  -8  -6   8   -0.97    7.49
   6   8  -8   -0.44    9.62
   6  -8   8    8.81    7.44
   6   8  -7   -2.34    9.69
  -8  -6   7    2.07    7.51
  -8   6  -7    6.75    5.33
   6  -8   7    7.64    5.19
  -8  -6   7    3.11    8.83
  -6   8   7   11.56    7.55
   8  -6  -7    5.12    5.29
  -8  -6   6    1.93    7.42
   8  -6  -6   -1.50    5.36
  -8   6  -6    5.90    5.36
  -8  -6   6   -2.51    8.69
   6  -8   6    1.62    7.42
  -6   8   6    0.92    5.38
   6   8  -6    1.18    9.63
   8  -6  -5    6.96    7.65
  -8  -6   5   10.33    7.53
  -8   6  -5    9.11    7.70
   6   8  -5   13.36    9.55
   6  -8   5    8.24    5.30
  -6   8   5   16.85    7.61
  -8  -6   5   12.65    8.56
  -6   8   4    6.58    5.27
  -6  -8  -4    0.49   15.94
  -8   6  -4    7.64    7.63
  -8  -6   4    2.57    7.49
   6   8  -4   -0.79    9.45
  -8  -6   4   -1.44    8.37
   6  -8   4    3.15    5.18
  -6  -8  -4   -0.18   14.31
   8  -6  -4   -4.39    7.66
   8  -6  -3   11.37    7.68
  -6  -8  -3   11.55   11.65
   6   8  -3   15.08    9.42
  -6  -8  -3   13.59   11.89
  -6   8   3   18.24    7.50
   6  -8   3    7.11    7.37
  -8  -6   3   18.32    9.51
  -8   6  -3   12.28    7.68
  -8  -6   3    7.22    9.93
   8  -6  -2    1.91    7.65
  -6  -8  -2    1.39   12.23
   6   8  -2    1.64   11.35
  -8  -6   2   -2.28    9.87
  -8  -6   2    2.59    9.65
  -8   6  -2    1.11    7.67
  -6   8   2    1.05    7.44
  -6  -8  -2    2.75   10.25
   6  -8   2    5.56    7.33
  -6  -8  -1    9.49   10.79
  -6  -8  -1   10.46   12.36
   6  -8   1    9.15    5.25
  -8   6  -1   -1.04    7.73
  -6   8   1   13.03    7.54
  -8  -6   1    9.86    8.00
   6   8  -1   10.50   11.25
   8  -6  -1   10.12    5.42
  -8  -6   1   10.33   10.45
  -8  -6   0    3.75   10.99
  -6   8   0   -4.02    5.25
   8  -6   0   -4.92    5.48
  -8  -6   0    0.73    9.95
  -6  -8   0    3.62    8.93
  -6  -8   0    2.88   11.90
   6  -7  20   -5.43    7.82
  -7  -6  20    3.98    8.48
  -7  -6  20    6.33    9.32
  -7   6 -20    4.50    8.26
  -6   7  20   -0.09    7.13
   6   7 -20    5.36    6.49
  -6   7  20    3.20    7.82
   7  -6 -20    1.24    5.19
  -6   7  19    7.31    6.98
  -6   7  19    1.94    5.51
  -7   6 -19   11.04    5.66
   6  -7  19    7.78    7.72
   6   7 -19   -2.71    9.31
  -7  -6  19    4.38    6.54
   7  -6 -19    4.88    5.10
  -7  -6  19    0.78    8.66
  -6   7  18   -2.51    5.42
   7  -6 -18    6.72    7.10
   6   7 -18   -3.90    6.64
  -7  -6  18   -4.84    6.59
   6  -7  18   -5.84    5.54
  -6   7  18    2.94    6.98
  -7   6 -18   -2.89    5.65
  -7  -6  18    3.39    6.12
  -7  -6  17   -0.53    6.54
   6  -7  17    4.11    5.55
  -7   6 -17   -4.23    7.95
  -7  -6  17    2.38    6.11
   6   7 -17    0.59    9.49
   7  -6 -17    7.39    7.12
  -6   7  17   -2.29    5.52
  -7   6 -16   -7.64    7.86
   7  -6 -16    1.50    7.15
  -7  -6  16    0.32    6.14
   6  -7  16   -1.98    5.55
  -7  -6  16   -0.44    6.46
   6   7 -16    5.60    6.69
  -6   7  16   -4.81    7.71
   6  -7  15   19.35    5.63
   7  -6 -15   21.05    7.23
  -6   7  15   20.99    5.62
  -7  -6  15   19.26    8.85
   6   7 -15   35.82    9.73
  -7   6 -15   14.49    7.98
  -7  -6  15   13.00    6.75
  -6   7  14   13.65    5.53
  -7   6 -14    3.20    5.63
  -7  -6  14    6.89    6.59
  -7  -6  14   10.41    8.75
   6   7 -14   11.33    9.71
   6  -7  14    7.11    5.49
   7  -6 -14   -2.73    7.28
  -7  -6  13    4.37    6.14
  -7  -6  13    4.93    9.35
  -6   7  13   10.40    5.44
   7  -6 -13    7.37    7.21
  -7   6 -13    6.39    7.75
   6  -7  13   -3.26    7.75
   6   7 -13   -2.03    6.86
   7  -6 -12    9.98    7.30
  -6   7  12    8.32    7.87
  -7  -6  12    8.73    9.46
   6   7 -12    7.21    9.78
  -7  -6  12    7.51    6.34
  -7   6 -12   12.13    7.77
   6  -7  12   16.23    7.68
   6   7 -11    8.79    9.79
  -6   7  11   11.43    7.81
   6  -7  11    8.95    5.48
   7  -6 -11    1.90    7.34
  -7  -6  11    5.66    6.65
  -7   6 -11    6.28    5.55
  -7  -6  11    3.87    8.89
  -7  -6  10    0.64    9.35
  -6   7  10    2.46    5.49
  -7   6 -10    2.40    7.73
   6   7 -10    3.96    9.57
   7  -6 -10    3.81    7.36
   6  -7  10    3.22    7.62
  -7  -6  10   -2.32    8.85
   6   7  -9   16.54    9.48
  -6   7   9   11.25    7.85
  -7   6  -9   11.59    7.80
  -7  -6   9   13.70    9.26
   7  -6  -9   12.58    7.48
   6  -7   9   10.05    5.49
  -7  -6   9   11.80    8.71
  -7   6  -8   -4.39    5.52
   7  -6  -8   -1.98    7.58
  -7  -6   8    1.39    8.71
   6   7  -8   -1.06    9.58
   6  -7   8    1.61    7.67
  -7  -6   8    1.51    9.02
  -6   7   8   -0.86    5.53
  -6   7   7   59.11    7.97
   6  -7   7   46.58    5.58
  -7   6  -7   52.83    7.94
  -7  -6   7   38.61    9.26
   6   7  -7   50.71    9.83
   7  -6  -7   49.68    7.83
  -7  -6   7   39.33    8.83
  -7  -6   6   18.03    8.35
   6   7  -6   14.11    9.68
  -7  -6   6   18.51    8.97
  -6   7   6   11.45    7.87
   6  -7   6   13.79    7.66
  -7   6  -6   12.36    7.85
   7  -6  -6   13.51    7.74
   6  -7   5    1.46    7.57
  -7  -6   5    2.91    7.98
  -6   7   5    8.50    5.51
   6   7  -5    1.38    9.48
  -7  -6   5   -1.19   10.69
   7  -6  -5    1.96    7.76
  -7   6  -5    2.39    5.51
   6  -7   4   16.12    5.37
  -7  -6   4   16.06    7.89
  -7  -6   4    5.05   10.41
   7  -6  -4   14.09    7.79
  -7   6  -4    6.40    7.83
  -6   7   4   14.17    5.51
   6   7  -4   10.99   11.53
  -7   6  -3    6.52    7.85
   6  -7   3    4.50    5.38
  -7  -6   3    2.86    8.27
  -7  -6   3    5.41    7.73
  -6  -7  -3    4.45   12.87
  -6  -7  -3    6.78   13.99
  -6   7   3    7.51    5.51
   6   7  -3    6.57    9.31
   7  -6  -3    8.30    7.75
  -7  -6   2   11.04    9.48
  -7  -6   2    8.62    8.28
  -6  -7  -2   14.01    9.93
   7  -6  -2    6.42    7.89
   6  -7   2   12.71    5.41
  -6  -7  -2   17.78   12.52
  -6   7   2    6.35    7.85
   6   7  -2    7.73   11.28
  -7   6  -2   15.26    7.87
  -6  -7  -1   46.23   12.52
  -7  -6   1   34.73   10.34
  -6   7   1   45.39    7.93
  -6  -7  -1   35.97   10.51
   7  -6  -1   40.04    7.98
  -7  -6   1   37.96    8.18
   6   7  -1   31.96    9.24
  -7   6  -1   38.69    5.82
   6  -7   1   36.86    5.50
   7  -6   0    0.32    7.85
  -7  -6   0   -0.66   10.42
  -6   7   0    7.14    7.70
  -7  -6   0    1.51    8.15
  -6  -7   0    2.90   11.43
  -6  -7   0   -2.29    8.57
   6  -6 -22    9.40    7.87
   6   6 -22    2.80    6.28
  -6   6 -22    4.77    6.16
  -6   6 -21    3.08    6.08
   6  -6 -21   -4.08    7.75
   6   6 -21    9.59    9.05
  -6   6 -20    3.45    8.39
   6  -6 -20    0.82    7.60
   6   6 -20    0.80    6.48
   6  -6 -19    0.27    7.44
   6   6 -19   -9.61    9.46
  -6   6 -19    6.84    8.39
   6  -6 -18   -2.28    7.40
   6   6 -18    0.82    9.34
  -6   6 -18   -6.94    8.34
   6   6 -17    4.51    6.76
  -6   6 -17    7.98    8.10
   6  -6 -17    1.31    7.31
   6   6 -16    0.13    9.72
  -6   6 -16   -4.51    5.80
   6  -6 -16    2.64    7.25
   6   6 -15   -9.47    9.74
  -6   6 -15    7.33    7.97
   6  -6 -15    4.97    7.21
   6   6 -14   68.90    7.56
  -6   6 -14   81.35    8.31
   6  -6 -14   63.98    7.64
   6  -6 -13    6.75    7.39
   6   6 -13   19.56    9.71
  -6   6 -13    0.51    5.71
   6   6 -12    7.06    9.60
  -6   6 -12   -5.71    7.99
   6  -6 -12   -0.25    5.17
  -6   6 -11    8.02    7.91
   6  -6 -11   12.46    5.23
   6   6 -11    6.30    9.62
  -6   6 -10   -0.72    5.62
   6  -6 -10   12.27    5.19
   6   6 -10   -0.43    9.60
   6  -6  -9    1.66    7.58
  -6   6  -9   -2.06    7.87
   6   6  -9    1.23    9.59
  -6   6  -8    3.86    5.50
   6  -6  -8   -0.11    7.60
   6   6  -8   -2.88    9.67
   6  -6  -7    0.65    5.44
   6   6  -7   -1.01    9.61
  -6   6  -7   -2.93    7.85
   6  -6  -6   93.45    5.90
   6   6  -6   88.19   10.24
  -6   6  -6   91.00    5.98
   6  -6  -5    1.20    7.85
  -6   6  -5    2.55    5.58
   6   6  -5    3.81    9.42
   6   6  -4    5.10    9.08
   6  -6  -4   10.43    7.77
  -6   6  -4   -3.16    7.82
   6  -6  -3    2.75    5.55
  -6  -6  -3    1.06   14.21
  -6  -6  -3    3.14   14.02
   6   6  -3    3.05    8.96
  -6   6  -3    7.85    5.50
  -6   6  -2    2.44    7.80
  -6  -6  -2    1.19    9.90
   6  -6  -2   10.48    7.81
   6   6  -2    1.76    8.62
  -6  -6  -2    2.53   12.05
  -6  -6  -1   -0.89    9.21
   6  -6  -1    2.22    7.79
   6   6  -1    0.03    8.26
  -6  -6  -1   -0.04    9.68
  -6   6  -1    2.09    7.84
   6  -6   0    0.01    7.78
  -6  -6   0   -1.09    9.90
  -6  -6   0    1.20    8.72
   5 -10  11   -5.09    5.23
  10  -5 -11    0.67    5.05
  -5  10  11    4.01    5.25
  10  -5 -10    1.43    7.14
 -10  -5  10    0.70    6.79
   5 -10  10   -5.94    7.23
   5  10 -10    3.67    7.48
  -5  10  10   11.22    7.36
 -10  -5  10    5.46    9.23
 -10   5 -10    1.01    5.38
  -5  10   9   -5.38    7.34
 -10  -5   9   -0.89    6.93
 -10  -5   9   -7.67    9.32
  10  -5  -9    9.89    7.11
   5  10  -9   -0.92   10.54
   5 -10   9   -6.83    7.14
 -10   5  -9   -3.19    7.61
   5 -10   8   -1.18    5.05
   5  10  -8   10.19   10.41
  10  -5  -8    2.05    5.09
  -5 -10  -8    0.71   15.21
 -10  -5   8   -3.34    9.25
 -10   5  -8   11.53    7.59
 -10  -5   8    1.32    7.00
  -5  10   8   -0.83    5.14
 -10  -5   7   -5.34    9.23
   5 -10   7   -3.61    7.20
  -5  10   7    3.70    7.24
 -10  -5   7   -0.94    7.29
   5  10  -7   -0.79   10.50
  -5 -10  -7    1.79   12.57
  10  -5  -7    1.79    7.34
 -10   5  -7    1.65    5.43
 -10   5  -6   -0.47    7.76
  -5  10   6    5.36    5.05
  10  -5  -6   -2.48    5.22
 -10  -5   6   -3.50    9.02
   5  10  -6    4.67   10.47
 -10  -5   6   -1.28    7.55
  -5 -10  -6    0.52   10.79
   5 -10   6   -1.96    7.14
 -10  -5   5   -0.98    9.00
  -5 -10  -5    3.38   10.77
 -10  -5   5    1.31    7.89
 -10   5  -5  -11.73    7.79
  10  -5  -5   -1.96    7.50
   5  10  -5    2.22   10.28
  -5  10   5   11.05    7.20
   5 -10   5    1.36    5.03
   5 -10   4    3.59    7.17
  -5  10   4    1.28    7.26
 -10   5  -4   -3.29    7.81
   5  10  -4    1.44   10.16
  10  -5  -4   -4.12    7.64
  -5 -10  -4    2.75    8.96
 -10  -5   4    2.13    8.27
 -10  -5   4    4.67    8.75
   5 -10   3    6.80    7.11
 -10  -5   3   -1.49    8.61
   5  10  -3   -6.25   10.16
  -5  10   3   -2.04    7.20
  10  -5  -3   -1.78    5.39
  -5 -10  -3   -0.45    9.17
 -10  -5   3   -1.30   10.40
 -10   5  -3    7.43    7.75
  -5 -10  -2    1.53    9.47
  10  -5  -2   -0.05    7.73
 -10   5  -2    2.61    7.75
  -5  10   2   -2.66    7.28
   5  10  -2    3.98   10.05
 -10  -5   2    0.00    8.21
   5 -10   2   -7.34    5.09
 -10  -5   2   -2.67    8.82
  -5 -10  -1    4.11    9.50
 -10  -5   1    2.85    9.51
  -5  10   1   -1.22    7.21
   5  10  -1    0.26    9.83
   5 -10   1    8.97    7.05
  10  -5  -1    6.53    7.80
 -10   5  -1   11.82    7.72
 -10  -5   1    2.88   10.95
 -10  -5   0    2.83   10.89
  -5  10   0    7.94    5.02
  -5 -10   0   -0.91    9.48
  10  -5   0    5.66    7.80
 -10  -5   0   -1.95    7.54
   5  -9  16    1.53    7.73
  -9  -5  16    3.45   10.02
  -5   9  16    4.30    7.88
  -9   5 -15    6.43    7.86
  -9  -5  15   -6.76    7.69
  -9  -5  15   -3.93    7.03
  -5   9  15    9.36    7.72
   5  -9  15   -0.26    7.61
   5   9 -15   -2.63    7.44
   9  -5 -15    4.16    7.07
   5  -9  14   -0.02    7.57
  -9  -5  14    7.49   10.06
  -5   9  14    6.97    5.56
  -9  -5  14    2.47    5.47
   5   9 -14    2.69   10.51
  -9   5 -14    3.12    7.87
   9  -5 -14    7.24    5.04
  -9  -5  13    3.34    9.92
  -9  -5  13    6.87    7.54
   5   9 -13   -3.04   10.67
  -9   5 -13    1.61    5.51
  -5   9  13    3.54    5.49
   9  -5 -13    5.88    5.08
   5  -9  13   10.54    7.58
   9  -5 -12   10.91    7.21
  -9   5 -12   -1.02    7.80
  -9  -5  12    4.61    7.44
   5  -9  12    3.09    7.59
  -9  -5  12   10.93    9.89
   5   9 -12    1.05    7.58
  -5   9  12   -3.56    7.74
  -9  -5  11    3.83    9.74
  -9  -5  11   -0.75    7.44
  -9   5 -11    3.83    5.58
   9  -5 -11   -2.17    7.29
   5   9 -11    5.71   10.74
   5  -9  11    3.66    5.32
  -5   9  11    5.56    7.71
  -9  -5  10    4.48    9.81
  -5   9  10    2.93    5.43
   9  -5 -10    6.96    5.10
   5  -9  10   -2.01    5.36
  -9   5 -10    0.19    7.78
   5   9 -10   -2.12   10.81
  -9  -5  10    6.28    7.30
  -9  -5   9   -0.72    9.85
  -5   9   9   -1.01    5.46
   5   9  -9   -1.90   10.77
   9  -5  -9   -8.64    7.46
  -9   5  -9    1.39    7.74
   5  -9   9   -4.27    7.46
  -9  -5   9    0.07    7.33
  -9  -5   8    0.35    7.26
  -9  -5   8    5.64    9.83
   5   9  -8    9.57   10.61
  -9   5  -8    6.48    5.51
  -5   9   8    8.64    7.59
   5  -9   8    2.28    5.34
   9  -5  -8    3.67    7.48
  -5   9   7   -4.98    5.43
  -9   5  -7    1.03    7.79
   5   9  -7    4.74    7.53
  -9  -5   7    3.44    7.32
  -9  -5   7   -1.70    9.71
   9  -5  -7   -6.40    7.58
   5  -9   7    2.36    7.47
  -5  -9  -7    1.21   14.49
   5   9  -6    6.56   10.74
   9  -5  -6    6.72    5.50
  -9  -5   6    8.75    9.61
  -5  -9  -6    9.34   13.07
   5  -9   6    5.59    5.32
  -5   9   6    9.92    7.57
  -9  -5   6    6.41    7.59
  -9   5  -6   -2.41    5.61
  -5   9   5    7.50    5.37
  -9   5  -5   11.44    5.58
   5   9  -5    4.34   10.65
  -9  -5   5    6.36    9.53
   5  -9   5    5.00    7.52
  -9  -5   5    8.79    7.81
  -5  -9  -5    9.81   12.85
   9  -5  -5   15.47    7.74
  -5  -9  -4    7.44   11.36
  -9  -5   4    4.77    8.16
  -9   5  -4   11.61    7.89
  -9  -5   4    3.49   11.43
   5   9  -4   -0.57   10.48
   5  -9   4    4.78    5.27
   9  -5  -4    7.39    7.78
  -5   9   4    5.44    7.57
  -9  -5   3    4.39   10.42
  -9   5  -3    9.80    8.00
  -5  -9  -3   11.54   11.87
  -5   9   3    5.54    7.54
   9  -5  -3   15.66    7.82
   5  -9   3    4.21    5.26
  -9  -5   3    5.96    9.12
   5   9  -3    4.95   10.39
  -5   9   2   -0.66    5.32
   9  -5  -2    0.69    5.60
   5   9  -2   -2.44   10.28
  -9  -5   2    3.36   10.81
  -9  -5   2    8.57    8.75
   5  -9   2   14.43    7.35
  -9   5  -2    3.78    7.92
  -5  -9  -2   -0.13    9.92
   9  -5  -1    2.75    5.61
  -9   5  -1   -0.93    5.64
  -5   9   1   -1.79    5.35
  -9  -5   1   -3.92   10.48
  -9  -5   1    3.00   11.07
  -5  -9  -1    2.19    9.90
   5  -9   1   -1.15    7.34
   5   9  -1    1.71   10.14
  -9  -5   0    8.08    9.28
  -9  -5   0    5.20   10.07
  -5   9   0    1.41    7.51
  -5  -9   0    5.35    9.76
   9  -5   0    1.55    7.92
  -5   8  19    0.34    4.99
  -5   8  19    5.86    8.05
  -8   5 -19    1.93    8.35
   5  -8  19    4.49    8.00
   5   8 -19    4.01    6.89
  -8  -5  19   -0.92    8.23
   8  -5 -19   -1.08    7.51
  -8  -5  19    3.56    6.91
   8  -5 -18    7.20    7.34
  -5   8  18    5.59    4.92
  -8   5 -18   -8.20    8.38
   5   8 -18   -1.99   10.02
   5  -8  18   11.63    7.80
  -8  -5  18   -0.97    9.97
  -8  -5  18    6.61    8.35
  -5   8  18    2.44    8.00
   8  -5 -17   -0.99    7.45
  -5   8  17   26.59    8.14
  -8  -5  17    1.48    8.44
   5  -8  17   11.44    7.90
  -8   5 -17   15.17    5.91
  -8  -5  17    9.39    7.23
   5   8 -17   14.67   10.30
  -8  -5  16    5.99    5.93
  -8   5 -16   10.48    8.13
  -5   8  16   -4.99    8.11
   8  -5 -16    5.34    5.24
   5  -8  16    5.13    7.90
  -8  -5  16    7.36    7.10
   5   8 -16   -2.44   10.32
   5   8 -15   11.31    7.34
  -8  -5  15    8.50   10.18
   5  -8  15    1.24    7.87
  -8  -5  15    9.41    8.38
  -5   8  15    8.45    8.05
   8  -5 -15    4.14    5.18
  -8   5 -15   14.45    8.15
  -8  -5  14    9.33   10.17
  -5   8  14   -4.46    8.13
  -8  -5  14   10.76    8.35
   5   8 -14    6.47   10.47
   5  -8  14    3.27    7.82
  -8   5 -14    7.58    8.06
   8  -5 -14    2.78    7.26
   5   8 -13    6.66   10.60
  -8  -5  13    6.08    5.88
   5  -8  13   -0.80    7.82
   8  -5 -13    7.24    7.17
  -8   5 -13    4.49    7.95
  -8  -5  13    1.45   10.04
  -5   8  13    1.91    5.67
   8  -5 -12   12.21    7.22
   5   8 -12    9.14   10.63
  -8  -5  12    0.57    9.98
   5  -8  12   13.12    7.70
  -8  -5  12    5.93    8.26
  -5   8  12    0.64    5.72
  -8   5 -12    3.79    5.69
   8  -5 -11    4.11    7.27
  -8  -5  11   -1.79    9.94
  -8  -5  11    0.05    8.18
  -5   8  11    2.33    8.00
   5   8 -11    2.47   10.67
   5  -8  11   -4.76    5.47
  -8   5 -11    2.12    7.88
   5  -8  10   11.74    7.71
   5   8 -10    3.98    7.62
  -8  -5  10    8.92    8.07
  -5   8  10    4.00    5.68
   8  -5 -10    7.51    5.22
  -8  -5  10    3.48   10.03
  -8   5 -10   -3.82    5.69
   5  -8   9   28.34    7.82
  -8  -5   9   24.88    8.08
  -5   8   9   37.51    8.09
   5   8  -9   34.20   10.84
   8  -5  -9   26.41    5.41
  -8   5  -9   33.07    7.98
  -8  -5   9   18.41   10.12
  -5   8   8   22.64    5.73
   5  -8   8   29.08    7.71
   8  -5  -8   17.62    5.50
   5   8  -8   19.76    7.83
  -8  -5   8   20.57    8.00
  -8   5  -8   19.80    5.68
  -8  -5   8   21.69   10.17
  -8  -5   7   17.52   10.05
  -8   5  -7   16.77    7.93
  -8  -5   7   23.50    7.78
   5   8  -7    7.51   10.79
   5  -8   7   14.85    5.51
  -5   8   7   21.41    7.93
   8  -5  -7   19.06    5.46
  -8  -5   6    9.88    9.84
  -5  -8  -6   12.20   14.99
  -8   5  -6    9.15    5.62
   5   8  -6    3.46   10.74
   8  -5  -6    7.50    5.50
   5  -8   6    3.42    7.66
  -8  -5   6   12.90    7.68
  -5   8   6    9.78    5.54
   5  -8   5    3.05    5.40
   8  -5  -5   10.46    7.76
  -5  -8  -5    2.42   11.27
  -8  -5   5   -2.30    7.66
  -8   5  -5   -0.13    7.97
  -8  -5   5    2.74    9.70
   5   8  -5   -2.59   10.55
  -5   8   5   -2.64    5.52
   8  -5  -4   -3.44    7.88
  -8  -5   4    2.82    9.56
  -8   5  -4    4.99    5.70
   5  -8   4    3.45    5.39
  -5  -8  -4    3.76   11.49
   5   8  -4    2.64   10.41
  -5   8   4    5.18    7.72
  -8  -5   4    5.03    7.73
  -5  -8  -3    0.66   12.00
   8  -5  -3    3.39    7.88
  -8  -5   3   -0.47    9.46
  -8   5  -3    4.66    5.61
   5  -8   3    4.39    7.55
   5   8  -3    3.71   10.28
  -5   8   3    2.88    7.72
  -8  -5   3    0.71    8.01
  -8  -5   2    7.32    9.17
   8  -5  -2    4.78    8.04
  -8   5  -2   11.92    8.05
  -8  -5   2    5.46   10.34
  -5   8   2   13.90    7.73
  -5  -8  -2    5.17   12.38
   5  -8   2   -1.28    7.59
   5   8  -2    6.93   10.24
  -5  -8  -1   33.39   10.14
  -8  -5   1   19.99    9.05
   5  -8   1   22.41    7.60
   8  -5  -1   20.77    8.12
  -8  -5   1   27.92   10.94
  -8   5  -1   23.50    8.16
   5   8  -1   17.58   10.37
  -5   8   1   24.43    7.80
  -5   8   0   27.94    5.63
  -8  -5   0   39.54   11.63
  -5  -8   0   40.20   12.16
  -8  -5   0   31.42    8.83
   8  -5   0   26.94    8.18
   5   7 -22   11.11    6.70
  -7   5 -22   -2.38    9.12
  -7  -5  22   12.33    6.76
   5  -7  22    8.32    8.17
   7  -5 -22    5.14    5.78
  -5   7  22   10.05    5.83
  -5   7  22    2.32    7.73
  -7  -5  22    5.44    8.85
   7  -5 -21    2.55    5.63
  -5   7  21   -0.48    7.55
  -7  -5  21   -0.31    8.88
   5   7 -21   10.03    6.75
  -7   5 -21    0.66    9.02
  -7  -5  21    6.55    9.73
   5  -7  21    0.12    5.87
  -5   7  21    0.86    8.23
   5  -7  20    9.05    8.19
   7  -5 -20    3.09    7.80
  -7   5 -20    5.65    8.84
  -7  -5  20   10.33    9.78
  -5   7  20    9.10    8.16
   5   7 -20    8.80    9.71
  -7  -5  20   11.54    8.84
  -5   7  20   -1.15    7.50
  -7  -5  19    2.95    6.41
  -5   7  19   10.85    7.37
  -7   5 -19   11.12    6.15
   7  -5 -19   13.19    7.61
  -5   7  19    9.54    8.16
  -7  -5  19    9.04    7.01
   5   7 -19    3.33    9.87
   5  -7  19    5.21    8.15
  -7  -5  18    3.44    6.46
   5   7 -18   15.36    6.92
  -7  -5  18    2.47   10.00
   5  -7  18    8.50    5.78
  -7   5 -18   10.03    8.56
  -5   7  18    1.66    7.37
  -5   7  18    8.71    5.71
   7  -5 -18   -1.81    7.64
   5   7 -17    4.72   10.16
  -5   7  17    2.33    5.86
   7  -5 -17   16.65    7.43
  -7  -5  17   11.97   10.03
  -7   5 -17    6.49    5.98
  -7  -5  17   12.72    9.04
   5  -7  17   -2.65    5.76
   5   7 -16    5.11   10.28
  -5   7  16    3.61    5.78
  -7   5 -16    7.74    8.26
  -7  -5  16    9.68    9.03
   5  -7  16   -0.02    5.73
   7  -5 -16    8.40    5.24
  -7  -5  16    4.04    7.24
  -5   7  15   15.09    5.79
  -7   5 -15   12.27    8.28
   5  -7  15    7.61    5.71
  -7  -5  15    9.00    9.16
   5   7 -15    7.93    7.52
   7  -5 -15    8.54    5.34
  -7  -5  15    2.65    7.20
   7  -5 -14   18.62    5.29
   5  -7  14   23.51    8.02
  -7  -5  14   24.40    6.64
  -5   7  14   19.01    8.23
  -7  -5  14   22.67   10.05
   5   7 -14   29.37   10.73
  -7   5 -14   15.34    5.87
  -7   5 -13   20.54    8.21
   5  -7  13   12.61    8.01
   5   7 -13   25.28   10.78
  -7  -5  13   18.86    6.65
  -5   7  13   14.47    8.27
   7  -5 -13   21.64    5.27
  -7  -5  13   23.67   10.05
  -5   7  12   39.57    5.99
  -7   5 -12   32.19    8.22
   7  -5 -12   31.64    5.37
   5   7 -12   37.08   10.99
   5  -7  12   39.04    8.04
  -7  -5  12   36.47    9.38
  -7  -5  12   43.09    9.98
   7  -5 -11   28.40    5.44
  -5   7  11   49.41    8.25
  -7  -5  11   24.42   10.18
   5   7 -11   37.68   10.83
   5  -7  11   23.02    5.69
  -7   5 -11   29.45    8.26
  -7  -5  11   29.75    9.35
   5   7 -10   44.36   10.94
   7  -5 -10   36.33    5.45
  -7  -5  10   33.19    7.25
  -7   5 -10   38.78    8.13
  -5   7  10   41.39    8.23
   5  -7  10   33.41    8.07
  -7  -5  10   41.68    9.23
  -7   5  -9   36.60    5.74
  -7  -5   9   33.02   10.33
   7  -5  -9   27.18    5.56
   5  -7   9   32.01    5.68
  -7  -5   9   35.91    6.64
  -5   7   9   26.64    8.19
   5   7  -9   37.43   11.05
   5   7  -8   40.77   10.95
  -7  -5   8   30.25   10.31
  -7   5  -8   32.72    8.09
   5  -7   8   30.20    8.01
  -7  -5   8   40.35    8.98
   7  -5  -8   38.18    7.82
  -5   7   8   37.25    5.80
  -7  -5   7   29.20   10.27
  -5   7   7   41.60    8.10
   5   7  -7   25.22    7.82
   7  -5  -7   36.07    7.86
  -7   5  -7   31.60    5.74
  -7  -5   7   33.12    6.29
   5  -7   7   44.31    7.93
  -7  -5   6   54.30    8.63
   7  -5  -6   40.50    8.09
  -7   5  -6   54.35    8.15
   5  -7   6   45.71    5.72
  -7  -5   6   40.47   10.26
  -5   7   6   63.18    8.12
   5   7  -6   38.23   10.95
   5   7  -5   41.53   10.87
  -5  -7  -5   47.82   13.87
  -5  -7  -5   57.46   15.39
  -7  -5   5   41.51    8.36
   7  -5  -5   48.53    8.13
  -7   5  -5   58.30    8.20
  -7  -5   5   43.55   10.06
   5  -7   5   43.07    5.75
  -5   7   5   62.85    8.07
  -7  -5   4  104.00    8.77
   5   7  -4   75.62   11.00
  -7  -5   4   98.61   10.57
  -7   5  -4  113.15    8.47
   7  -5  -4   94.35    6.12
  -5  -7  -4  112.41   14.64
  -5   7   4  121.75    8.40
   5  -7   4   98.19    5.95
   5  -7   3   66.08    5.75
   5   7  -3   55.86   10.77
  -7  -5   3   61.67    8.40
   7  -5  -3   63.31    6.03
  -5  -7  -3   81.17   12.90
  -7  -5   3   60.76   12.01
  -5   7   3   73.97    8.27
  -7   5  -3   90.30    8.36
  -7  -5   2   84.38   11.99
  -5   7   2  103.71    8.32
  -7  -5   2   94.73   10.50
   5   7  -2   71.02   11.02
   5  -7   2   97.81    5.85
  -7   5  -2  103.19    8.49
   7  -5  -2   80.89    6.10
  -5  -7  -2  106.53   13.25
   5  -7   1   74.76    5.79
  -5   7   1   82.10    8.26
  -5  -7  -1  107.84   12.80
  -7  -5   1   81.49    9.05
   7  -5  -1   85.10    8.47
  -7   5  -1   86.11    6.13
  -7  -5   1   75.82    9.71
   5   7  -1   67.63   11.05
  -5  -7   0  109.35   10.34
   7  -5   0   96.43    8.51
  -7  -5   0   98.36   11.54
  -5   7   0   91.49    8.21
  -7  -5   0   84.43   11.40
  -6  -5  24    4.01    9.20
  -5   6  24   12.10    8.42
  -5   6  24   -5.57    8.26
   5   6 -24   -4.00    9.08
  -6   5 -24    0.94    9.56
  -6  -5  24   -4.38    9.03
   5  -6  24    0.70    5.74
   5  -6  23   -4.05    8.27
  -6   5 -23    2.47    9.47
   6  -5 -23    4.69    6.06
   5   6 -23   -2.29    9.28
  -6  -5  23    1.93    6.63
  -5   6  23   -2.93    5.89
  -5   6  23   -1.03    5.96
  -6  -5  23    7.32    6.60
   5   6 -22    1.22    6.66
  -6  -5  22    8.42    9.22
   5  -6  22    8.77    5.82
  -5   6  22    6.39    5.69
  -5   6  22    4.87    8.22
  -6  -5  22    2.62    9.46
   6  -5 -22    0.99    5.90
  -6   5 -22    7.12    9.24
   6  -5 -21    2.17    5.81
   5   6 -21    4.90    6.81
  -5   6  21    0.40    5.85
   5  -6  21    2.80    8.27
  -6  -5  21   -2.18    6.74
  -5   6  21    1.23    5.66
  -6  -5  21    5.38    6.88
  -6   5 -21    3.83    6.47
   6  -5 -20   13.89    5.63
  -6  -5  20   22.23    9.73
  -5   6  20    5.42    7.81
   5  -6  20    6.18    8.35
   5   6 -20   11.23    9.92
  -6   5 -20   18.64    9.05
  -5   6  20    7.71    5.97
  -6  -5  20   13.17    9.84
  -6  -5  19    3.92    9.76
   5   6 -19   10.81    7.24
  -6   5 -19    2.19    8.85
  -5   6  19    2.43    8.35
   5  -6  19    5.26    5.84
   6  -5 -19    9.38    7.86
  -5   6  19    6.75    7.67
  -6  -5  19    6.17    9.89
  -6  -5  18    0.70    7.15
  -6  -5  18   -2.64    6.93
   5   6 -18   -3.78   10.31
   6  -5 -18    4.93    7.71
  -5   6  18   -4.19    8.32
   5  -6  18   -5.62    5.83
  -6   5 -18    2.65    8.73
  -5   6  18   -4.68    7.56
   6  -5 -17    2.03    5.31
  -5   6  17   -1.69    8.25
   5  -6  17   -4.55    5.82
  -6  -5  17    4.78    7.01
   5   6 -17  -13.10   10.49
  -6  -5  17   -4.48   10.20
  -5   6  17   -7.30    7.42
  -6   5 -17    1.81    8.64
   5   6 -16    6.75    7.57
   6  -5 -16    3.04    5.37
  -6  -5  16    7.90    9.98
  -6  -5  16   14.32   10.06
  -5   6  16   -1.72    8.24
  -6   5 -16    4.99    8.48
   5  -6  16    3.84    5.73
  -6  -5  15   17.28    9.91
   5   6 -15   28.99   10.66
  -5   6  15   11.97    8.24
  -6  -5  15   19.28   10.21
  -6   5 -15   13.55    6.01
   6  -5 -15   14.68    5.33
   5  -6  15   20.36    5.73
   5  -6  14   16.65    5.73
  -6   5 -14    8.66    8.36
  -6  -5  14    8.13   10.20
  -6  -5  14   14.40    9.84
   6  -5 -14    7.58    5.33
  -5   6  14   17.39    8.16
   5   6 -14    7.73    7.73
   5  -6  13   22.82    8.15
  -6   5 -13   20.73    5.89
  -6  -5  13   21.92    9.99
   5   6 -13   21.94   10.83
  -6  -5  13   26.70    7.27
  -5   6  13   20.23    5.81
   6  -5 -13   14.55    5.32
  -5   6  12   53.12    8.22
   5   6 -12   55.42    8.01
   6  -5 -12   56.04    7.66
  -6   5 -12   49.99    8.39
  -6  -5  12   46.36   10.35
   5  -6  12   40.68    5.97
  -6  -5  12   46.66   10.14
  -6  -5  11   26.57   10.26
   5  -6  11   29.51    8.14
  -5   6  11   27.08    5.76
   6  -5 -11   33.64    7.58
  -6  -5  11   21.74   10.12
   5   6 -11   42.15   10.98
  -6   5 -11   20.62    8.23
  -6   5 -10    5.90    5.68
   5  -6  10    1.51    5.68
   5   6 -10    2.33   10.83
  -6  -5  10    2.17    9.97
  -5   6  10   -1.65    8.02
   6  -5 -10    3.76    5.36
  -6  -5  10   -1.72   10.19
  -5   6   9   -0.37    5.64
  -6   5  -9    6.17    7.92
  -6  -5   9   -1.98   10.10
   5   6  -9   -2.41   10.79
   5  -6   9   -0.29    8.01
  -6  -5   9    5.93    9.89
   6  -5  -9   -3.58    5.43
  -6   5  -8    7.84    7.95
  -5   6   8    0.87    5.66
   6  -5  -8    3.93    7.73
   5  -6   8    7.10    7.96
  -6  -5   8    7.46    9.87
   5   6  -8    7.97   10.73
  -6  -5   8    3.28   10.00
   5   6  -7   20.95   10.71
   6  -5  -7   22.13    5.59
   5  -6   7   26.63    8.03
  -6   5  -7   24.07    5.70
  -6  -5   7   26.66    9.97
  -5   6   7   34.85    8.04
  -6  -5   7   24.00   10.10
  -6  -5   6   25.22   10.00
   6  -5  -6   25.81    7.97
  -6   5  -6   27.90    5.78
  -6  -5   6   26.76    9.79
   5   6  -6   18.83   10.69
  -5   6   6   27.14    8.08
   5  -6   6   27.80    5.69
  -5   6   5   61.98    8.23
  -6  -5   5   50.97   10.05
  -6  -5   5   65.82    9.89
   5   6  -5   49.14   10.82
   6  -5  -5   64.03    8.24
  -6   5  -5   61.12    8.22
   5  -6   5   50.82    8.20
   5  -6   4  120.22    8.39
  -5  -6  -4  128.09   16.47
  -5   6   4  132.60    8.51
  -5  -6  -4  116.68   13.89
  -6  -5   4  115.50   10.28
   6  -5  -4  107.70    6.19
  -6   5  -4  123.49    6.14
   5   6  -4  104.97   11.37
  -6  -5   4  129.42   10.05
  -6  -5   3   66.52    9.71
  -5   6   3   89.53    6.09
   5  -6   3   62.25    8.17
  -5  -6  -3   85.99   13.02
   6  -5  -3   68.81    8.31
  -6  -5   3   71.42    9.33
  -6   5  -3   60.72    5.96
   5   6  -3   57.28   10.93
  -5  -6  -3   77.63   12.17
  -5   6   2    9.31    8.00
   5  -6   2   20.96    7.97
   5   6  -2   14.10   10.65
  -6  -5   2    8.76    8.49
  -5  -6  -2   13.05   12.07
  -6  -5   2   10.01    9.00
   6  -5  -2   10.44    8.14
  -6   5  -2   12.02    8.07
  -5   6   1   21.77    8.04
  -6  -5   1    9.19   10.75
   5  -6   1   17.97    5.63
  -6  -5   1   13.67    8.16
   6  -5  -1   19.32    5.76
  -5  -6  -1   17.53    9.44
   5   6  -1   17.55   12.74
  -6   5  -1   14.09    5.74
  -5  -6   0    1.69    8.92
  -6  -5   0    1.96    9.82
   6  -5   0    4.22    8.10
  -6  -5   0    3.11   10.44
  -5   6   0   -3.12    5.66
   5   5 -26    3.82    6.43
   5   5 -25   -2.55    9.15
  -5   5 -25   -2.56    9.75
  -5   5 -24   -1.92    9.69
   5   5 -24    0.58    6.63
   5   5 -23    7.63    6.74
  -5   5 -23  -12.22    9.66
   5  -5 -23   -8.41    8.90
  -5   5 -22   -7.49    9.55
   5  -5 -22    3.71    8.75
   5   5 -22   -5.57    9.85
  -5   5 -21    1.27    6.55
   5   5 -21   -6.29    7.04
   5  -5 -21   -2.20    8.54
  -5   5 -20    0.61    6.52
   5  -5 -20   -8.69    8.41
   5   5 -20    1.03   10.30
  -5   5 -19    6.52    9.12
   5  -5 -19    0.43    8.19
   5   5 -19    3.57   10.58
  -5   5 -18   28.03    8.94
   5   5 -18   20.84    7.61
   5  -5 -18   12.28    8.07
  -5   5 -17    4.10    6.23
   5   5 -17    8.40   10.80
   5  -5 -17    3.17    5.52
   5   5 -16    4.68    7.77
   5  -5 -16    1.57    5.43
  -5   5 -16    8.15    8.63
  -5   5 -15   12.45    6.06
   5   5 -15    7.73   11.00
   5  -5 -15   21.34    7.57
   5   5 -14   -1.81   10.91
   5  -5 -14   -2.65    7.55
  -5   5 -14   -1.11    8.35
  -5   5 -13    0.85    5.85
   5  -5 -13   -1.29    5.34
   5   5 -13   -7.83   10.96
   5   5 -12   -2.12   10.89
  -5   5 -12   -4.50    8.15
   5  -5 -12    7.75    7.52
   5   5 -11   -3.05   10.92
   5  -5 -11    4.76    5.37
  -5   5 -11   -1.59    8.18
   5   5 -10    7.13    7.67
  -5   5 -10    7.84    5.72
   5  -5 -10    3.54    7.68
   5   5  -9   -1.55    7.66
  -5   5  -9   -2.67    8.06
   5  -5  -9   -3.54    5.48
  -5   5  -8    4.79    8.04
   5  -5  -8    2.12    7.84
   5   5  -8   -1.00   10.67
   5  -5  -7    6.93    5.58
  -5   5  -7    9.04    8.10
   5   5  -7    6.01    7.59
   5   5  -6    8.65   10.68
  -5   5  -6    8.28    8.04
   5  -5  -6   -3.46    8.01
  -5   5  -5    1.66    5.68
   5  -5  -5   -1.04    8.03
   5   5  -5   -4.86   10.85
  -5   5  -4    6.23    5.69
  -5  -5  -4    2.83   18.75
   5  -5  -4    3.50    5.78
   5   5  -4    1.93   10.62
  -5  -5  -4    4.24   18.51
  -5   5  -3   -0.21    8.10
  -5  -5  -3    2.93   11.61
  -5  -5  -3    2.18   13.75
   5  -5  -3   -4.99    8.18
   5   5  -3    3.38   10.51
  -5  -5  -2    8.34   11.40
  -5  -5  -2    4.53   10.54
   5  -5  -2    4.72    8.13
  -5   5  -2    7.68    8.06
   5   5  -2    8.01   12.60
   5  -5  -1    2.84    5.83
   5   5  -1    3.81   10.05
  -5  -5  -1    7.51   11.19
  -5  -5  -1    4.76   10.86
  -5   5  -1    3.06    8.14
  -5  -5   0   16.11    9.97
  -5  -5   0   20.46   10.65
   5  -5   0   15.18    8.20
  -4 -11  -5    1.43   10.72
   4  11  -5   -3.30   10.58
 -11  -4   5    5.99    9.81
 -11  -4   5   -6.82    9.27
   4 -11   5    2.46    5.02
  11  -4  -5   -2.45    5.50
  -4  11   5    2.57    7.39
   4 -11   4    1.99    7.08
 -11   4  -4   -3.16    5.53
  -4  11   4    2.47    5.22
 -11  -4   4   -0.65    8.30
   4  11  -4   -0.67   10.49
 -11  -4   4    0.06    9.20
  -4 -11  -4    2.33    8.80
  11  -4  -4    1.47    7.71
 -11  -4   3    0.45   10.44
  11  -4  -3    1.08    5.54
 -11   4  -3   -2.44    7.93
  -4  11   3   -8.94    7.43
   4 -11   3   -2.24    5.01
  -4 -11  -3   -4.52    9.07
 -11  -4   3   -0.73    9.10
   4  11  -3    4.02   10.38
 -11   4  -2    5.50    7.93
  -4  11   2   -4.86    5.21
 -11  -4   2    0.72    8.79
  11  -4  -2   16.42    7.87
 -11  -4   2    2.12    8.94
   4 -11   2   -6.20    7.06
   4  11  -2   -3.24   10.40
  -4 -11  -2    5.75    9.05
 -11  -4   1   -0.97   10.83
 -11   4  -1   -3.75    7.92
  -4  11   1    8.51    7.34
  -4 -11  -1    1.38    9.09
   4  11  -1   -8.64   10.22
 -11  -4   1   -1.77    8.81
  11  -4  -1   -0.56    5.60
   4 -11   1   -1.26    6.98
 -11  -4   0   -2.33    8.79
 -11  -4   0   -2.12   10.60
  -4  11   0   -3.12    5.21
  -4 -11   0    3.55    8.99
  11  -4   0   -2.82    8.04
   4 -10  14   -9.99    5.48
 -10  -4  13    2.08   10.58
 -10  -4  13   11.95    5.14
  -4  10  13   13.09    5.53
  10  -4 -13    2.83    7.43
   4  10 -13   17.55   10.48
   4 -10  13    6.17    7.56
 -10   4 -13    8.49    5.71
 -10  -4  12   -4.83    5.07
   4  10 -12    2.80   10.58
  -4 -10 -12    1.46   14.88
 -10   4 -12    3.30    7.98
  10  -4 -12   -2.45    5.27
 -10  -4  12   -2.51    7.52
   4 -10  12    6.83    7.53
  -4  10  12   -4.13    5.54
 -10  -4  11   34.45   10.59
  10  -4 -11   20.62    7.56
 -10   4 -11   18.82    5.88
   4 -10  11   26.91    7.73
  -4 -10 -11   31.70   11.80
 -10  -4  11   22.66    7.27
   4  10 -11   21.12   10.92
  -4  10  11   23.33    7.88
  -4 -10 -10    2.35   10.86
   4  10 -10    5.95   10.69
 -10  -4  10   -7.67   10.37
  10  -4 -10    0.85    5.27
 -10   4 -10    9.29    7.97
 -10  -4  10   -1.25    7.11
  -4  10  10    2.59    7.66
   4 -10  10    1.76    7.47
  10  -4  -9   26.14    7.67
 -10  -4   9   24.20   10.35
   4 -10   9   18.66    5.48
 -10   4  -9   38.58    8.14
   4  10  -9   22.63    7.96
  -4  10   9   26.57    5.63
 -10  -4   9   27.12    5.41
  -4 -10  -9   34.20   11.45
 -10  -4   8    0.79    7.25
  -4  10   8   12.66    7.56
   4  10  -8    6.35    7.63
 -10   4  -8    5.42    7.94
 -10  -4   8    1.33    7.25
  10  -4  -8   -2.26    7.63
  -4 -10  -8    2.26   10.76
   4 -10   8    2.13    7.44
 -10  -4   7   17.21   10.12
   4 -10   7   19.56    5.41
 -10   4  -7   27.14    8.15
   4  10  -7   15.05   11.06
  10  -4  -7   18.59    5.57
  -4  10   7   17.10    7.79
  -4 -10  -7   23.24   11.09
 -10  -4   7   15.29    7.69
  -4  10   6    7.77    5.34
  10  -4  -6   -8.58    7.79
   4  10  -6   -0.68   10.97
 -10  -4   6   -4.89    9.94
 -10   4  -6   -3.13    8.08
  -4 -10  -6   -1.29    8.86
 -10  -4   6   -0.15    7.74
   4 -10   6    3.79    7.40
 -10   4  -5   29.46    6.06
  -4 -10  -5   28.44    9.50
  -4  10   5   38.07    7.81
 -10  -4   5   15.28   10.16
 -10  -4   5   18.88    8.51
   4 -10   5   26.04    5.44
  10  -4  -5   26.51    5.77
   4  10  -5   27.47   11.19
 -10  -4   4    2.84    9.99
  -4  10   4    0.99    7.67
 -10   4  -4   -5.87    8.32
   4  10  -4    4.88   10.91
 -10  -4   4    2.06    8.47
   4 -10   4    7.62    7.48
  -4 -10  -4    1.67    9.29
  10  -4  -4    1.82    7.98
   4  10  -3   44.22   11.43
 -10  -4   3   30.79   10.48
 -10   4  -3   45.82    8.56
  -4 -10  -3   53.02   10.23
  10  -4  -3   48.84    8.31
   4 -10   3   44.76    7.58
 -10  -4   3   57.91   11.36
  -4  10   3   52.86    7.86
  -4 -10  -2    2.61    9.56
   4  10  -2    1.42   10.93
  10  -4  -2    5.03    5.75
 -10   4  -2    5.36    5.76
 -10  -4   2    4.59    9.67
   4 -10   2   -2.89    5.22
  -4  10   2    0.15    7.63
 -10  -4   2    8.75    8.96
  -4  10   1   26.62    5.62
  -4 -10  -1   41.24    9.92
  10  -4  -1   44.58    8.33
 -10  -4   1   44.10    9.61
 -10   4  -1   31.98    8.44
   4  10  -1   29.91   11.02
   4 -10   1   33.94    7.47
 -10  -4   1   26.17   12.16
  -4 -10   0    4.41    9.52
  10  -4   0   -1.09    8.36
 -10  -4   0   -0.02   11.71
  -4  10   0   10.51    7.64
 -10  -4   0    5.18    9.16
  -4   9  18    3.59    5.86
   4  -9  18   -2.09    5.81
  -9   4 -18   -1.70    8.78
  -9  -4  18   -7.46   10.54
  -4   9  17    3.97    5.83
  -9  -4  17    6.59    8.23
  -9   4 -17    9.61    8.71
   9  -4 -17    6.35    7.70
   4  -9  17   12.98    8.01
  -9  -4  17   12.27   10.50
   4   9 -17    2.49   10.24
   4  -9  16   -6.74    8.13
   9  -4 -16   15.78    5.23
  -9  -4  16    7.93   10.71
  -4   9  16   11.95    5.58
   4   9 -16    5.85   10.16
  -9  -4  16    7.87    5.82
  -9   4 -16    7.53    8.52
   4   9 -15   -0.81   10.24
  -9   4 -15   11.22    8.30
   9  -4 -15   11.93    7.40
  -9  -4  15    2.31    8.11
  -4   9  15    5.75    8.03
  -9  -4  15    5.99    7.54
   4  -9  15    4.98    7.84
  -9  -4  14    5.38   10.75
   9  -4 -14    1.99    7.52
   4  -9  14   -1.55    7.90
  -4   9  14    6.10    8.07
  -9   4 -14    3.26    8.25
   4   9 -14   10.86    7.27
  -9  -4  14    7.46    7.95
   4   9 -13    4.44    7.30
   4  -9  13   11.30    7.75
  -4   9  13    2.19    7.89
  -9   4 -13    3.73    5.78
  -9  -4  13    2.37   10.65
  -9  -4  13    5.52    7.86
   9  -4 -13   -0.33    5.29
  -9   4 -12   -0.20    8.15
   4  -9  12    7.40    7.74
   4   9 -12   -1.54    7.51
  -4  -9 -12    0.13   15.28
  -9  -4  12    3.55    7.79
  -4   9  12   -6.63    5.65
  -9  -4  12   -0.34    7.62
   9  -4 -12   18.79    7.37
  -9  -4  11    1.83   10.76
  -9  -4  11   -4.21    7.75
  -9   4 -11   -1.44    8.08
   4   9 -11   -4.06   10.67
   4  -9  11    5.88    5.43
  -4   9  11   -2.01    7.92
   9  -4 -11   -0.08    7.42
  -4  -9 -11   -0.16   13.02
  -9  -4  10   -0.61   10.84
  -4  -9 -10    6.85   13.02
  -9   4 -10   11.75    5.68
  -4   9  10    1.06    8.03
  -9  -4  10    5.80    7.68
   9  -4 -10   10.99    7.43
   4   9 -10    7.18   10.85
   4  -9  10   -1.48    7.80
  -9  -4   9    9.00    7.56
  -9   4  -9    3.65    8.11
  -4  -9  -9   11.86   11.28
  -9  -4   9    5.93    7.55
  -4   9   9    9.50    5.65
   4  -9   9   -0.19    7.81
   9  -4  -9    5.08    5.39
   4   9  -9    7.99   10.83
  -4   9   8    7.50    7.92
   9  -4  -8   11.66    7.63
  -4  -9  -8   14.05   12.98
  -9  -4   8   -0.18   10.79
  -9   4  -8    6.26    8.10
  -9  -4   8    7.43    7.59
   4   9  -8    1.96   11.08
   4  -9   8    1.98    5.55
   4  -9   7    4.45    7.73
  -9  -4   7    7.15    7.61
  -4  -9  -7    3.77   11.17
  -9   4  -7    3.91    5.74
   4   9  -7    8.19   11.02
   9  -4  -7   11.54    7.63
  -9  -4   7    4.93   10.38
  -4   9   7    4.13    5.64
  -9  -4   6    5.11    7.73
   4  -9   6    6.49    7.68
  -9   4  -6   12.25    8.13
  -9  -4   6    3.34   10.44
   4   9  -6   -4.08   11.01
   9  -4  -6   -2.98    7.77
  -4   9   6    1.85    7.89
  -4  -9  -6    5.61   11.13
   4   9  -5    6.57   11.02
  -4  -9  -5    2.82   11.35
  -4   9   5    1.52    7.84
  -9  -4   5   -2.13   10.40
  -9   4  -5   -2.02    5.80
  -9  -4   5    6.36    7.90
   9  -4  -5    0.14    5.53
   4  -9   5    6.92    5.38
  -4  -9  -4   -0.95    9.47
  -9  -4   4   -0.48   10.38
  -4   9   4    1.90    5.54
  -9   4  -4    5.80    8.21
   9  -4  -4    6.75    5.60
   4   9  -4    5.48   11.01
   4  -9   4    2.41    7.59
  -9  -4   4    1.52    8.27
  -9  -4   3    6.82   10.38
   9  -4  -3    3.50    8.08
  -4   9   3    5.95    5.57
  -9   4  -3    5.23    5.88
   4   9  -3    7.46   11.06
  -4  -9  -3    6.09   11.92
   4  -9   3    7.24    7.63
  -9  -4   3    1.00    8.75
   4  -9   2    6.06    7.58
  -4  -9  -2   10.17   12.04
  -9  -4   2    7.36    9.00
   4   9  -2   -1.58   11.04
   9  -4  -2    8.22    8.19
  -9  -4   2    5.53   10.36
  -9   4  -2    5.85    8.36
  -4   9   2    6.29    7.86
   9  -4  -1    5.80    8.22
  -9  -4   1    1.27    9.24
  -4   9   1   14.96    7.76
  -9  -4   1   -1.73   12.52
  -4  -9  -1    0.62    9.88
  -9   4  -1   -1.71    8.32
   4  -9   1   -3.16    7.56
   4   9  -1    4.05   11.00
   9  -4   0    0.06    8.36
  -9  -4   0    3.34   11.40
  -4  -9   0    1.18    9.59
  -4   9   0    6.91    7.84
  -9  -4   0   -3.09   12.41
  -4   8  21    6.08    5.90
  -8  -4  21    0.97    8.77
  -8  -4  21   -3.63    7.19
  -8   4 -21    2.44    6.63
   8  -4 -21    5.75    8.14
   4  -8  21    4.85    6.05
   4   8 -21   -1.93    9.88
  -4   8  21    1.75    7.71
  -8  -4  20    6.57   10.17
   4  -8  20   -0.04    8.47
   4   8 -20    2.62    9.82
  -4   8  20    4.86    8.20
  -8  -4  20   -9.63    8.75
  -8   4 -20    1.36    9.20
   8  -4 -20   -4.40    8.07
  -4   8  20   -3.48    7.54
  -8  -4  19   -0.57    8.92
  -8  -4  19    1.05    7.34
  -4   8  19    2.01    8.29
   8  -4 -19   -0.97    5.66
   4   8 -19    4.03   10.03
  -4   8  19    4.17    5.27
  -8   4 -19    6.28    6.44
   4  -8  19   11.25    8.42
  -8  -4  18    3.68   10.44
  -8   4 -18    1.94    8.89
  -4   8  18   -1.43    8.29
  -8  -4  18   -1.50    8.95
   8  -4 -18    7.84    7.79
   4  -8  18    3.24    5.97
   4   8 -18    1.93   10.10
  -4   8  18   -1.94    5.26
  -4   8  17    2.86    8.39
   4  -8  17   -0.86    5.86
   8  -4 -17    9.65    7.68
  -8  -4  17    4.04    6.36
  -8   4 -17    0.93    6.27
  -8  -4  17   -1.62   10.53
   4   8 -17   -1.33   10.24
  -8   4 -16   24.99    8.86
  -8  -4  16   19.94   10.84
   4   8 -16   24.03   10.41
   4  -8  16   30.40    8.34
  -4   8  16   23.02    8.46
   8  -4 -16   21.79    7.67
  -8  -4  16   23.53    6.58
   4   8 -15    4.54    7.21
  -8  -4  15   -8.43   10.88
   4  -8  15    3.38    8.15
  -4   8  15    9.57    8.42
   8  -4 -15    2.50    5.35
  -8   4 -15   -5.44    8.61
  -8  -4  15    3.64    8.90
  -8  -4  14   18.79    6.27
   4   8 -14   10.00    7.39
   4  -8  14    9.21    5.71
  -8   4 -14    8.96    6.05
  -8  -4  14   12.03   10.86
   8  -4 -14   10.59    5.36
  -4   8  14    6.16    5.95
  -4   8  13    6.90    5.82
   4   8 -13    3.27    7.40
   4  -8  13    0.14    5.64
   8  -4 -13   -2.41    7.51
  -8   4 -13    7.85    8.27
  -8  -4  13    2.75   10.87
  -8  -4  13    2.68    8.80
  -8   4 -12   -1.85    8.23
   8  -4 -12   -1.69    7.46
   4   8 -12    1.50    7.32
  -8  -4  12    2.92    8.66
  -8  -4  12    6.34   10.79
  -4   8  12   -1.44    8.25
   4  -8  12   -4.17    8.04
  -8  -4  11   11.37    6.05
   4  -8  11    5.37    7.99
   8  -4 -11   11.32    7.45
  -8  -4  11    8.64    7.82
   4   8 -11   -2.22   10.61
  -8   4 -11    4.22    5.85
  -4   8  11    7.59    5.85
  -4  -8 -11   10.27   15.24
   4  -8  10   -4.28    5.65
   4   8 -10   -5.15   10.68
  -8  -4  10   -5.60   10.92
  -4   8  10   12.95    8.10
  -4  -8 -10    0.46   12.93
   8  -4 -10   -4.47    7.52
  -8   4 -10   -5.19    8.21
  -8  -4  10    1.49    5.90
  -4  -8  -9    4.65   11.24
   4  -8   9    6.51    7.91
  -8  -4   9    7.05    8.18
   8  -4  -9    7.04    7.57
  -8  -4   9   -0.03   10.79
  -8   4  -9    1.72    8.10
  -4   8   9   -0.42    5.76
   4   8  -9    3.31   10.81
  -4   8   8   63.63    8.34
  -4  -8  -8   66.71   12.33
   4  -8   8   46.57    5.86
  -8  -4   8   54.02    8.43
   4   8  -8   60.71   11.22
   8  -4  -8   42.51    5.64
  -8   4  -8   61.35    8.34
  -8  -4   8   50.90   10.97
   8  -4  -7    4.21    5.46
  -4  -8  -7    3.31   11.26
  -8  -4   7    0.66   10.56
  -8  -4   7   -2.62    5.63
   4  -8   7   -4.81    7.89
  -4   8   7    0.39    8.10
  -8   4  -7    4.79    5.76
   4   8  -7    7.15   10.94
  -4   8   6    9.69    5.70
  -8  -4   6    3.49    7.94
   4   8  -6    9.14   11.10
  -8   4  -6    9.58    5.80
   4  -8   6    7.61    7.93
  -4  -8  -6    9.26   11.25
  -8  -4   6   -2.30   10.56
   8  -4  -6    8.81    5.59
  -4   8   5    0.63    5.61
   8  -4  -5    3.36    5.61
  -8  -4   5    1.85   10.47
  -8   4  -5   10.56    8.18
  -4  -8  -5    0.02   11.31
   4  -8   5    3.83    5.51
  -8  -4   5    0.15    7.85
   4   8  -5   -3.39   11.15
  -4  -8  -4    0.11    9.40
  -8  -4   4   -0.07   10.54
  -4   8   4    6.14    5.60
  -8  -4   4    0.65    7.94
   4  -8   4   -0.46    5.50
   8  -4  -4    7.96    5.65
  -8   4  -4   -2.84    8.32
   4   8  -4    0.39    7.78
  -8  -4   3    0.13    8.29
   4  -8   3    3.38    5.50
  -8  -4   3    2.74   10.46
  -8   4  -3    9.16    8.24
  -4   8   3    5.59    5.59
  -4  -8  -3    6.71   11.92
   8  -4  -3    5.68    8.13
   4   8  -3   -3.74   11.21
  -4  -8  -2    3.24    9.82
   4   8  -2    0.57   11.25
   4  -8   2   -1.60    5.50
  -4   8   2   -0.83    7.95
  -8   4  -2    5.08    8.33
   8  -4  -2    3.49    8.30
  -8  -4   2   -1.65    8.59
  -8  -4   2    7.84   10.46
  -8   4  -1    1.37    8.36
  -8  -4   1   -5.94   12.93
   4   8  -1    5.01   11.11
   8  -4  -1    4.25    8.29
   4  -8   1   -1.85    5.47
  -4  -8  -1   -3.62    9.78
  -4   8   1    5.86    7.93
  -8  -4   1    1.28   11.00
  -4   8   0   58.33    5.87
  -8  -4   0   43.96   10.86
  -4  -8   0   63.34   12.04
  -8  -4   0   63.57    9.87
   8  -4   0   55.91    8.57
  -7  -4  23    0.46    9.19
  -4   7  23   -1.22    8.50
  -7  -4  23    5.34    9.69
   4  -7  23    2.34    6.18
  -4   7  23    1.80    8.44
  -7   4 -23    6.51    6.95
   4   7 -23    9.31    9.59
  -7   4 -22   -0.36    9.60
  -7  -4  22   -5.84    9.98
  -4   7  22    2.48    8.28
  -7  -4  22   -8.19    9.24
   7  -4 -22   -6.66    8.44
   4   7 -22    3.41    6.75
  -4   7  22    9.24    8.41
   4  -7  22   -5.62    8.71
  -7  -4  21    7.07    7.05
  -4   7  21   -6.46    8.19
   7  -4 -21    0.40    5.95
  -7   4 -21    5.18    9.59
   4  -7  21    4.35    6.13
  -7  -4  21   -0.59    9.33
  -4   7  21    5.36    5.94
   4   7 -21    4.22    6.93
   4   7 -20    5.82    7.10
  -4   7  20    2.40    8.40
  -7  -4  20    2.32    9.44
   4  -7  20  -11.44    8.76
  -7   4 -20    1.73    9.34
   7  -4 -20   -1.09    5.77
  -7  -4  20   10.53   10.08
  -4   7  20    1.18    5.53
  -7  -4  19    0.22   10.32
   4   7 -19    4.63    7.17
  -4   7  19   -3.36    8.50
  -7  -4  19   -2.90    6.69
   4  -7  19   -0.53    8.54
  -7   4 -19   -2.81    9.35
  -4   7  19   -4.33    7.69
   7  -4 -19   -7.79    8.16
  -7  -4  18   16.13    6.70
   4   7 -18    3.90    7.44
   4  -7  18   12.11    8.50
  -4   7  18    6.73    7.64
  -7   4 -18   18.60    9.08
   7  -4 -18    6.25    8.12
  -7  -4  18    8.63   10.47
  -4   7  18   17.00    8.57
  -4   7  17    0.14    8.57
   4  -7  17    3.17    5.98
  -7  -4  17    6.33   10.47
   7  -4 -17   -0.81    7.76
  -7   4 -17   -2.39    8.89
  -7  -4  17    2.51    6.79
   4   7 -17    1.08   10.40
   4   7 -16   18.02   10.58
  -7  -4  16    9.51    6.95
   7  -4 -16    4.57    5.52
  -7   4 -16   21.14    8.78
  -7  -4  16   -0.54   10.80
  -4   7  16    6.00    8.56
   4  -7  16   11.60    5.92
   4   7 -15    6.81   10.63
   4  -7  15   10.56    5.87
   7  -4 -15    4.63    5.45
  -7  -4  15    6.07   10.88
  -7  -4  15   12.75    9.78
  -7   4 -15    7.38    6.14
  -4   7  15    7.36    5.95
  -7  -4  14    4.64   10.70
  -7  -4  14   -1.15    9.75
   7  -4 -14    5.00    5.27
  -4   7  14    2.11    5.90
   4  -7  14    2.68    5.79
   4   7 -14    0.45   10.50
  -7   4 -14    5.76    8.49
  -4   7  13    1.30    8.34
  -7   4 -13    9.31    8.34
   4  -7  13    6.56    8.12
  -7  -4  13    0.10    6.92
   7  -4 -13   -0.25    5.28
   4   7 -13    5.55   10.55
  -7  -4  13    6.05    7.70
  -7   4 -12    0.68    8.38
   4  -7  12   -0.33    8.13
   7  -4 -12    1.55    5.32
   4   7 -12    1.46    7.51
  -7  -4  12    1.11    9.62
  -4   7  12    2.18    5.85
  -7  -4  12    0.72   10.86
  -7  -4  11   12.02    6.79
   4  -7  11   16.55    5.67
  -4   7  11    4.99    8.27
   4   7 -11   11.87    7.40
   7  -4 -11    5.68    5.41
  -7  -4  11    6.91   10.88
  -7   4 -11   11.43    5.93
  -7   4 -10   30.84    5.97
   4  -7  10   29.18    8.25
  -4   7  10   33.14    5.97
   7  -4 -10   31.09    5.44
   4   7 -10   32.20   10.71
  -7  -4  10   36.31    9.50
  -7  -4  10   22.58    7.83
  -7  -4   9    4.48    9.16
  -4   7   9   -6.72    8.25
   7  -4  -9    2.49    7.66
   4  -7   9   12.83    8.07
   4   7  -9    6.65   10.58
  -7   4  -9    7.89    5.76
  -4  -7  -9    4.23   15.44
  -7  -4   9   -1.57    7.63
  -7  -4   8   44.02    9.12
  -7  -4   8   33.15   10.61
   7  -4  -8   39.88    7.82
  -7   4  -8   45.26    5.92
   4   7  -8   37.65   11.00
   4  -7   8   38.41    5.87
  -4   7   8   49.51    8.26
  -4  -7  -8   50.16   13.72
   7  -4  -7    5.49    7.87
   4  -7   7    5.51    8.04
  -7  -4   7   11.23    6.09
  -4   7   7   15.51    8.08
  -7  -4   7   15.86   10.58
   4   7  -7   10.87   10.90
  -4  -7  -7   14.19   13.49
  -7   4  -7    8.78    8.16
   4  -7   6   11.99    8.04
  -4  -7  -6   16.03   11.42
  -7  -4   6   13.35    8.32
   7  -4  -6   14.38    7.94
  -7   4  -6   16.84    8.10
  -4   7   6    6.27    8.12
  -7  -4   6    7.67    7.54
   4   7  -6    5.89   11.09
  -7   4  -5   22.26    8.10
  -7  -4   5    5.41    8.16
  -4  -7  -5   16.60   11.30
  -7  -4   5    5.47   10.66
  -4   7   5    9.86    8.06
   7  -4  -5   12.99    5.67
   4  -7   5    7.99    8.03
   4   7  -5   20.54   10.88
   4   7  -4    1.09   10.98
  -4   7   4    8.26    8.04
  -7   4  -4    7.12    8.12
  -7  -4   4    0.73   10.81
   4  -7   4   -1.61    7.97
   7  -4  -4    3.31    8.14
  -4  -7  -4    1.03    9.43
  -7  -4   4    3.03    7.98
  -4  -7  -3   41.09   12.23
   4  -7   3   35.95    8.09
  -7  -4   3   23.63   10.98
   7  -4  -3   37.18    8.27
  -4   7   3   34.65    8.15
  -7   4  -3   29.36    6.00
  -7  -4   3   36.25    8.20
   4   7  -3   31.41   11.21
   7  -4  -2   38.75    5.97
   4   7  -2   30.21   11.27
  -4   7   2   41.80    8.16
  -4  -7  -2   42.44   10.18
  -7   4  -2   43.19    6.07
  -7  -4   2   31.11   10.98
   4  -7   2   35.29    5.78
  -7  -4   2   40.37    8.44
  -7  -4   1    6.02   10.72
   4  -7   1   17.04    7.93
   7  -4  -1   13.80    5.94
  -4  -7  -1   11.81    9.71
  -4   7   1   15.68    5.70
  -7   4  -1   16.01    8.29
  -7  -4   1   10.26    8.67
   4   7  -1    9.59   11.11
  -7  -4   0  107.73   10.00
  -4  -7   0  109.67   10.14
   7  -4   0  103.69    8.79
  -7  -4   0   84.88   11.22
  -4   7   0   89.96    6.17
   4   6 -25    3.46    9.33
  -4   6  25    5.41    5.92
  -6  -4  25   -2.19    6.58
  -6  -4  25   -3.46    6.55
  -6   4 -25    8.30   10.12
  -4   6  25   -1.65    6.46
   4  -6  25   -1.87    8.83
  -6  -4  24   -2.14    9.47
  -4   6  24   -0.91    8.47
  -6   4 -24    2.20   10.03
   4   6 -24   -1.59    9.54
  -4   6  24   -3.11    6.37
  -6  -4  24    3.24    9.47
   4  -6  24   11.47    8.81
  -6  -4  23    1.67    6.87
   4  -6  23    7.43    6.17
  -6  -4  23    9.58    9.69
  -4   6  23  -10.63    8.54
  -6   4 -23    0.75    9.97
  -4   6  23  -13.40    8.85
   4   6 -23    0.36    9.69
  -6  -4  22   -1.58    9.84
  -4   6  22   -1.48    8.69
  -6  -4  22    2.49    6.94
   4   6 -22    0.87    6.93
   6  -4 -22   10.60    6.27
  -4   6  22    4.54    8.61
   4  -6  22    2.50    8.94
  -6   4 -22   18.95    9.89
  -6  -4  21    1.35    9.95
   6  -4 -21   -0.42    6.17
  -6   4 -21    2.43    7.00
  -4   6  21    2.77    6.14
   4  -6  21    2.36    8.74
  -4   6  21   10.89    8.35
  -6  -4  21   -3.57    7.18
   4   6 -21   -2.01    7.24
  -6   4 -20    2.35    9.66
  -6  -4  20    4.68    7.36
  -4   6  20    5.37    8.72
   4  -6  20    8.62    6.09
   6  -4 -20    2.63    5.99
  -6  -4  20   -0.79    7.25
   4   6 -20    5.89    7.23
  -4   6  20    8.63    8.23
   6  -4 -19   50.50    8.62
  -6   4 -19   56.04    6.91
  -4   6  19   54.60    5.87
   4   6 -19   67.99    7.83
  -6  -4  19   79.55   10.62
  -4   6  19   56.57    8.92
  -6  -4  19   65.29   10.57
   4  -6  19   47.30    8.86
   4   6 -18    0.11   10.78
  -6  -4  18   -1.69   10.47
  -4   6  18    9.98    7.83
  -4   6  18    4.34    8.65
   6  -4 -18    3.89    8.16
  -6  -4  18    4.33   10.45
  -6   4 -18   -0.60    9.23
   4  -6  18   -4.16    8.57
  -6  -4  17   23.32   10.80
   6  -4 -17   27.12    8.08
  -6   4 -17   29.04    6.58
  -4   6  17   34.23    7.74
   4  -6  17   29.34    8.61
  -4   6  17   28.53    8.68
  -6  -4  17   32.73    7.44
   4   6 -17   48.31   10.92
  -6  -4  16    2.33    7.40
   6  -4 -16    6.04    7.79
   4  -6  16    3.61    8.41
  -6   4 -16   -1.57    8.84
   4   6 -16    0.82   10.74
  -4   6  16   -4.07    8.56
  -6  -4  16   -5.72   10.77
  -6   4 -15   10.17    8.73
  -4   6  15   -3.43    8.45
  -6  -4  15   -3.86    7.30
   6  -4 -15    2.00    7.69
   4   6 -15    7.92    7.75
  -6  -4  15    0.11   10.75
   4  -6  15   -6.02    8.34
  -4   6  14    3.29    5.95
  -6   4 -14    6.03    6.04
  -6  -4  14    3.91    7.47
  -6  -4  14    5.90    7.72
   4  -6  14   13.37    8.28
   6  -4 -14    9.82    5.35
   4   6 -14    5.41    7.78
  -6  -4  13   11.42   10.89
  -6   4 -13   19.75    5.97
   4  -6  13    7.88    5.94
   4   6 -13   15.28   11.06
  -4   6  13   12.16    8.41
   6  -4 -13   11.93    5.37
  -6  -4  13   15.67    7.47
   6  -4 -12    5.29    7.61
  -6  -4  12   -7.30   10.68
  -6  -4  12   -4.78   10.95
   4   6 -12    2.08   10.98
  -6   4 -12    3.56    8.37
  -4   6  12    8.52    5.83
   4  -6  12    8.49    8.24
   4  -6  11  220.25    6.83
   4   6 -11  231.94   12.21
   6  -4 -11  222.97    8.45
  -4   6  11  246.23    9.16
  -6  -4  11  255.19   11.85
  -6   4 -11  254.93    9.36
  -6  -4  11  200.26   11.97
  -6  -4  10    6.33    7.42
   4   6 -10    4.70    7.74
  -4   6  10    7.85    5.84
   4  -6  10    7.88    8.25
   6  -4 -10    9.93    7.68
  -6   4 -10   13.20    8.24
  -6  -4  10    1.87   10.74
  -6  -4   9   54.54    7.89
   6  -4  -9   67.15    5.74
   4  -6   9   65.76    8.37
  -4   6   9   67.88    6.09
  -6  -4   9   91.19   10.58
  -6   4  -9   69.53    8.41
   4   6  -9   64.50    8.12
   6  -4  -8    4.86    7.72
   4  -6   8    2.01    5.76
  -4   6   8   -2.70    5.77
   4   6  -8   -2.63   10.83
  -6  -4   8    1.45   10.04
  -6   4  -8    8.88    8.08
  -6  -4   8    2.24   10.51
  -6  -4   7   28.72   10.71
  -4  -6  -7   37.66   16.31
   6  -4  -7   32.62    5.63
  -6   4  -7   32.42    8.18
   4  -6   7   31.42    5.88
   4   6  -7   27.88   10.87
  -4   6   7   31.84    5.95
  -6  -4   7   31.17    9.92
   4   6  -6    4.71   10.76
  -6   4  -6    3.27    8.15
   6  -4  -6    5.66    7.99
  -4  -6  -6    3.09   13.53
  -6  -4   6    2.31   10.77
  -6  -4   6    1.03    9.44
  -4   6   6    5.57    5.80
   4  -6   6    6.26    5.76
   4  -6   5   98.62    8.47
  -6  -4   5  106.58    9.84
   4   6  -5   79.25   11.35
  -4  -6  -5  119.51   14.21
  -4   6   5  120.16    8.66
   6  -4  -5   97.94    6.10
  -6  -4   5   75.62   11.28
  -6   4  -5  110.25    8.52
   4   6  -4   -3.76   10.99
   4  -6   4    6.84    8.18
  -4   6   4   11.23    8.29
  -6   4  -4    5.63    8.25
   6  -4  -4    3.20    8.25
  -6  -4   4    0.21    8.97
  -4  -6  -4    3.32   11.67
  -6  -4   4    5.36   10.87
  -4   6   3  375.43    7.49
  -6   4  -3  387.51    9.68
   6  -4  -3  348.28    7.42
  -6  -4   3  379.15   11.55
  -4  -6  -3  417.15   15.56
   4  -6   3  351.64    7.21
   4   6  -3  260.94   12.89
  -6  -4   3  318.50   13.28
  -4  -6  -2    6.05   11.81
  -6   4  -2    1.20    8.30
   4  -6   2   -4.46    8.12
  -6  -4   2    6.95   10.50
  -6  -4   2    3.77    8.21
   4   6  -2    1.03   10.83
   6  -4  -2    7.87    8.38
  -4   6   2   -0.94    8.26
   4   6  -1   39.77   10.98
  -4   6   1   50.62    5.96
  -6  -4   1   48.45   10.19
  -6  -4   1   47.84   10.65
   6  -4  -1   46.54    6.12
  -6   4  -1   57.08    8.47
  -4  -6  -1   57.63    9.70
   4  -6   1   44.20    5.83
  -4  -6   0   -0.66    9.06
   6  -4   0    4.91    8.43
  -6  -4   0    0.31    8.30
  -4   6   0    4.35    8.18
  -6  -4   0    1.69    9.94
   5   4  27   -1.44    8.49
  -5   4 -27    7.36    7.20
   4  -5  27    7.63    6.06
   5   4  27    2.47    9.12
  -5  -4  27    1.76    9.17
  -4   5  27   -3.40    8.41
   4   5 -27   -3.43    9.12
  -4   5  27    3.20    6.84
  -5  -4  27   -3.18    6.40
  -5  -4  26    8.80    9.23
  -4   5  26    0.75    8.46
   4  -5  26    4.33    8.79
   5   4  26    3.65    8.81
   4   5 -26    8.09    9.37
   5   4  26    3.57    9.56
  -5  -4  26    9.97    6.65
  -5   4 -26    2.00   10.34
  -4   5  26    1.70    9.69
   5   4  25    2.89    9.80
  -4   5  25    4.24    5.99
  -4   5  25    1.76    9.54
   5   4  25   -0.18    8.96
   4  -5  25    0.75    8.80
  -5  -4  25   -4.62    9.38
   4   5 -25    2.20    6.74
  -5   4 -25    2.59   10.27
  -5  -4  25    3.60    9.61
  -5   4 -24    3.54   10.19
   5   4  24   -2.97   10.22
  -4   5  24   -3.08    9.26
  -4   5  24    0.37    8.70
  -5  -4  24    6.83    6.71
   5   4  24    0.49    9.07
  -5  -4  24   -2.56    9.98
   4   5 -24    2.71    6.87
   4  -5  24    4.26    6.27
  -5  -4  23    4.82    9.72
  -5   4 -23   10.58   10.03
  -4   5  23   -5.18    9.28
   5   4  23   -0.18   12.27
  -4   5  23   -4.00    8.83
  -5  -4  23   -3.08    7.17
   4   5 -23    0.45    7.13
   5   4  23   -1.36    9.43
   4  -5  23    0.47    8.94
   4  -5  22    3.75    8.88
  -5  -4  22    9.86    6.94
  -5   4 -22   -1.30   10.14
  -4   5  22    4.18    8.97
   5   4  22    5.15   12.80
  -5  -4  22  -15.66   10.64
   4   5 -22    6.93   10.35
  -4   5  22    2.58    8.80
   5   4  22    1.96   11.05
   5   4  21    1.96   12.68
  -4   5  21    3.13    8.79
   5  -4 -21    5.50    9.02
  -5  -4  21   17.34   10.04
   4  -5  21    5.25    8.82
  -5  -4  21    7.34    7.58
   4   5 -21    4.93   10.54
  -4   5  21    6.89    6.28
   5   4  21    4.52   13.43
  -5   4 -21    0.50    7.04
   4  -5  20    5.24    6.12
   4   5 -20    2.67   10.82
  -5  -4  20    1.68    7.29
   5   4  20    6.65   15.71
  -4   5  20    8.35    6.01
   5   4  20    4.04   13.10
  -4   5  20   14.33    8.70
   5  -4 -20    0.64    8.86
  -5   4 -20    4.00    9.76
  -5  -4  20    4.74   11.02
  -4   5  19   -2.70    5.97
  -5  -4  19    6.10    7.86
  -5   4 -19    5.84    9.56
   4   5 -19    1.03    7.78
  -4   5  19    6.96    8.72
   4  -5  19    1.34    8.68
   5  -4 -19    2.51    8.57
  -5  -4  19    8.93   10.30
  -4   5  18   15.23    6.19
   4   5 -18   25.98    7.96
  -5  -4  18   27.83   11.27
   5  -4 -18   21.09    8.50
   4  -5  18   15.96    8.68
  -5  -4  18   23.73    7.46
  -5   4 -18   13.61    6.73
  -4   5  18   16.86    8.14
   4   5 -17   39.09   11.35
  -4   5  17   29.58    8.09
  -5  -4  17   41.29   11.45
   5  -4 -17   33.58    8.25
  -5   4 -17   34.07    9.25
  -5  -4  17   36.93   10.70
  -4   5  17   23.45    6.15
   4  -5  17   30.96    8.66
   4  -5  16    0.52    8.55
  -4   5  16    7.44    6.01
  -5  -4  16    4.07    7.69
   4   5 -16   16.04   11.23
  -5  -4  16   20.03    8.01
  -5   4 -16    8.85    8.97
  -4   5  16    5.12    5.58
   5  -4 -16    8.27    5.63
   4  -5  15    7.80    5.96
   4   5 -15    5.83    8.02
  -5  -4  15   11.98   11.43
  -5   4 -15    4.16    6.28
  -5  -4  15    9.98   10.81
   5  -4 -15    4.33    5.56
  -4   5  15    0.30    8.45
   4   5 -14   21.96   11.41
   5  -4 -14   11.13    7.81
  -5  -4  14   11.94   11.47
  -5   4 -14   17.01    8.65
  -5  -4  14   13.87   10.84
   4  -5  14   11.93    5.95
  -4   5  14   16.85    8.40
  -5   4 -13    6.53    8.56
   5  -4 -13   11.41    7.65
  -5  -4  13   -4.12   10.84
  -4   5  13    7.95    5.85
   4  -5  13   -3.14    8.38
  -5  -4  13    8.24    8.03
   4   5 -13   17.11   11.53
   4   5 -12   29.60   11.54
  -5   4 -12   19.69    8.37
  -4   5  12   29.25    8.23
  -5  -4  12   19.03    8.11
   4  -5  12   21.98    5.93
  -5  -4  12   16.56    7.60
   5  -4 -12   23.03    5.49
   4   5 -11    3.66    8.12
  -5   4 -11    9.65    8.32
   5  -4 -11    5.59    7.67
  -4   5  11    6.45    5.81
   4  -5  11   12.10    8.24
  -5  -4  11    2.48    7.99
  -5  -4  11    3.86    7.46
   4   5 -10   32.33   11.59
   5  -4 -10   16.21    5.55
  -4   5  10   18.55    5.82
  -5  -4  10   12.21    7.56
   4  -5  10   25.52    8.28
  -5   4 -10   24.54    8.30
  -5  -4  10   22.37    8.12
   5  -4  -9   52.99    7.90
   4   5  -9   47.77    8.42
  -4   5   9   43.74    8.26
   4  -5   9   41.32    8.38
  -5  -4   9   38.35    8.37
  -5  -4   9   28.61   10.73
  -5   4  -9   40.09    8.42
  -5  -4   8   28.09   10.73
   5  -4  -8   35.18    8.01
  -4   5   8   30.16    5.92
   4   5  -8   33.82   11.62
  -5  -4   8   36.48   11.51
   4  -5   8   37.52    8.34
  -5   4  -8   34.74    8.35
  -5  -4   7   34.20   11.43
   4   5  -7   28.07   11.26
  -5   4  -7   24.46    5.87
   4  -5   7   15.34    8.35
  -4   5   7   21.17    5.83
   5  -4  -7   20.61    5.74
  -5  -4   7   20.51   10.69
  -5  -4   6   20.07   10.70
  -4   5   6   27.74    8.22
   4   5  -6   18.08   11.45
  -5  -4   6   26.11   11.23
   5  -4  -6   20.02    5.75
   4  -5   6   16.81    5.93
  -5   4  -6   18.00    5.91
  -4   5   5    4.86    8.20
  -5  -4   5    6.72   10.55
  -5  -4   5    2.51   11.02
   4  -5   5   -0.31    8.28
  -5   4  -5    6.86    8.19
   5  -4  -5    1.13    8.09
   4   5  -5    3.57   11.17
  -4  -5  -5    1.68   15.98
   4   5  -4   10.65   11.14
  -4   5   4    5.63    8.31
   4  -5   4   13.79    8.29
   5  -4  -4   15.85    8.23
  -5  -4   4   11.19   10.85
  -5  -4   4   17.61   10.43
  -5   4  -4   11.79    8.26
  -4  -5  -4   11.75   13.23
   5  -4  -3    8.28    8.24
  -4  -5  -3    6.31   11.66
  -5  -4   3    9.10   10.33
  -4   5   3    7.97    5.82
  -5   4  -3    4.18    8.27
   4   5  -3    5.03   11.06
   4  -5   3    9.97    8.27
  -5  -4   3    6.16   10.43
   4  -5   2   13.26    5.82
  -4  -5  -2   13.23    9.43
   4   5  -2    7.19   10.97
  -5   4  -2   10.63    5.93
   5  -4  -2   10.10    8.39
  -5  -4   2   12.03    9.96
  -4   5   2   15.18    8.35
  -5  -4   2   12.59   10.14
   4  -5   1   23.92    5.95
  -5   4  -1   26.17    5.99
  -4  -5  -1   28.73    9.19
   5  -4  -1   28.10    8.45
  -5  -4   1   31.05    9.34
  -4   5   1   23.01    8.42
  -5  -4   1   26.06   12.06
   4   5  -1   15.10   11.08
   5  -4   0   30.86    6.07
  -4   5   0   35.84    8.37
  -4  -5   0   30.29    8.98
  -5  -4   0   35.05    8.88
  -5  -4   0   30.51    9.59
   4   4 -28    0.10    6.41
  -4   4 -28    6.02   10.16
   4   4 -27    2.34    9.36
  -4   4 -27   -3.68    7.34
  -4   4 -26    5.00    7.32
   4   4 -26   -3.42    9.66
  -4   4 -25    0.26    7.31
   4   4 -25  -10.64    7.12
  -4   4 -24   60.12    7.77
   4   4 -24   69.99    7.82
  -4   4 -23    0.36    7.29
   4   4 -23   12.88   10.45
  -4   4 -22    1.93    7.31
   4   4 -22    2.23   10.73
   4   4 -21    3.74   10.90
  -4   4 -21    6.26   10.10
   4  -4 -21   -4.14    9.34
   4   4 -20   10.49    7.83
   4  -4 -20    4.03    9.21
  -4   4 -20    0.99   10.11
   4  -4 -19   19.40    8.91
  -4   4 -19   33.40    9.83
   4   4 -19    5.82   11.43
  -4   4 -18   -2.28    6.85
   4   4 -18  -11.74   11.51
   4  -4 -18    1.78    8.75
  -4   4 -17    3.64    9.53
   4  -4 -17    9.67    5.99
   4   4 -17    7.40    8.31
  -4   4 -16  404.73    8.71
   4  -4 -16  424.65    9.95
   4   4 -16  548.10   14.10
   4  -4 -15   -7.11    8.20
   4   4 -15    5.82   11.82
  -4   4 -15    6.78    8.97
   4  -4 -14    4.80    7.91
   4   4 -14    4.92   11.90
  -4   4 -14    8.77    8.77
   4  -4 -13    5.65    5.51
   4   4 -13   -2.52   12.14
  -4   4 -13    6.29    8.59
   4  -4 -12    2.74    7.79
  -4   4 -12    6.50    6.00
   4   4 -12   -1.54   12.06
  -4   4 -11   36.91    6.12
   4   4 -11   46.20   12.19
   4  -4 -11   30.75    5.69
  -4   4 -10    2.37    5.97
   4   4 -10   -0.59   12.21
   4  -4 -10    0.80    5.56
   4   4  -9    1.18    9.03
   4  -4  -9    2.98    5.74
  -4   4  -9   11.38    8.54
  -4   4  -8 1757.94   16.22
   4   4  -8 1591.11   21.56
   4  -4  -8 1617.20   13.10
  -4   4  -7    5.65    6.04
   4   4  -7    3.23   12.21
   4  -4  -7    7.02    5.78
  -4   4  -6   13.26    8.48
   4  -4  -6   14.56    5.75
   4   4  -6    8.81   11.95
  -4   4  -5   16.35    6.02
   4  -4  -5   14.89    8.28
   4   4  -5   13.27   11.91
  -4   4  -4    0.14    8.38
   4  -4  -4    3.37    8.29
  -4  -4  -4    1.01   15.87
   4   4  -4   -0.12   11.89
  -4  -4  -4    1.75   18.27
  -4   4  -3   32.36    8.57
  -4  -4  -3   25.41   13.35
   4   4  -3   24.49   12.12
  -4  -4  -3   24.17   13.46
   4  -4  -3   19.80    6.07
  -4  -4  -2    5.31   12.88
   4  -4  -2    3.27    5.98
  -4   4  -2    7.33    8.59
  -4  -4  -2    3.62   13.30
  -4   4  -1    8.85    8.76
  -4  -4  -1   12.46   11.38
   4  -4  -1   11.74    8.73
  -4  -4   0 3022.89   35.56
   4  -4   0 2890.05   20.24
  -3 -11  -9   -1.22    8.43
  11  -3  -9   -4.38    5.61
 -11  -3   9    0.51   10.08
   3 -11   8    5.52    7.20
 -11  -3   8   -4.00    9.95
 -11  -3   8   -1.59    7.24
   3  11  -8    8.98   10.37
 -11   3  -8   -1.15    8.03
  -3  11   8   -1.29    7.86
  11  -3  -8    2.84    7.81
  -3 -11  -8   -1.67    8.52
  -3 -11  -7    7.22   10.47
 -11   3  -7    1.85    8.04
   3 -11   7    3.58    5.12
  -3  11   7    2.95    5.60
   3  11  -7    8.51   10.34
 -11  -3   7    4.67    7.50
 -11  -3   7   -0.31    7.02
  11  -3  -7    6.10    7.88
  -3 -11  -6   -1.63    8.73
  11  -3  -6    3.16    7.94
   3  11  -6   -0.02   10.36
  -3  11   6    4.90    7.77
 -11   3  -6   13.72    8.05
   3 -11   6    0.09    7.21
 -11  -3   6    4.24    9.75
 -11  -3   6   -0.27    7.79
  -3  11   5    0.84    5.56
 -11  -3   5   -1.61    9.59
  11  -3  -5   -7.16    8.05
 -11  -3   5    0.82    8.21
   3 -11   5    1.74    5.05
  -3 -11  -5    2.03    8.90
 -11   3  -5   -4.08    8.22
   3  11  -5    5.60   10.13
  -3 -11  -4    2.86    8.98
  -3  11   4   14.15    7.78
 -11   3  -4    4.83    8.15
   3  11  -4    4.81   10.16
 -11  -3   4    3.64    9.49
   3 -11   4   -1.60    7.31
  11  -3  -4   -1.31    8.15
 -11  -3   4   -2.66   10.40
   3 -11   3    4.21    7.23
  -3 -11  -3    6.43    9.15
 -11   3  -3    3.25    5.92
   3  11  -3    0.32    7.19
 -11  -3   3   -0.68    9.41
 -11  -3   3    2.99    8.67
  -3  11   3    5.86    7.87
  11  -3  -3    4.47    8.26
  -3 -11  -2    5.23    9.06
 -11   3  -2    6.54    8.28
  -3  11   2    3.87    7.86
  11  -3  -2   -2.70    8.26
 -11  -3   2    7.33    8.77
 -11  -3   2    2.00    9.23
   3  11  -2    0.36    7.12
   3 -11   2    3.25    5.12
  11  -3  -1    0.98    8.37
   3  11  -1    0.79    9.78
 -11  -3   1   -0.86    9.14
  -3  11   1    4.78    5.51
 -11   3  -1    4.35    8.24
   3 -11   1   -0.33    5.21
  -3 -11  -1    3.18    9.06
 -11  -3   1    5.13    8.95
  -3 -11   0    1.12    8.88
 -11  -3   0   -0.82    8.94
 -11  -3   0   -2.30    8.89
  -3  11   0   -1.65    7.79
  11  -3   0    7.43    8.41
  -3 -10 -15    2.52    9.58
   3  10 -15   -6.70   10.29
 -10   3 -15    3.66    8.70
   3 -10  15    0.10    7.79
  -3  10  15    6.85    5.72
 -10  -3  15    2.35   10.47
  10  -3 -15   -3.03    5.61
 -10  -3  15    7.07    7.65
 -10  -3  14    1.32    7.47
  -3  10  14   -1.46    5.72
  10  -3 -14    7.78    7.85
  -3 -10 -14   -3.20    9.17
   3  10 -14    2.09   10.22
 -10  -3  14    2.49    7.44
 -10   3 -14   -4.65    8.52
   3 -10  14    7.93    7.69
  -3  10  13    6.69    8.11
  10  -3 -13    3.21    5.56
   3  10 -13    3.18   10.52
 -10  -3  13   11.25   10.53
  -3 -10 -13    7.96    9.16
   3 -10  13    6.05    7.70
 -10  -3  13    7.17    7.41
 -10   3 -13   14.93    8.54
 -10  -3  12    8.56    7.27
  10  -3 -12    4.99    7.80
   3 -10  12   -7.06    7.72
 -10  -3  12   -6.38   10.55
 -10   3 -12    6.71    8.40
  -3  10  12    1.59    8.06
   3  10 -12   -5.45   10.57
  -3 -10 -12   -0.85    8.78
   3 -10  11    6.59    5.35
   3  10 -11   -1.88   10.51
  -3 -10 -11    2.81    8.73
 -10   3 -11   12.32    8.24
  10  -3 -11   -4.24    5.52
  -3  10  11    3.83    8.04
 -10  -3  11   -5.06    7.30
 -10  -3  11    5.76    7.33
 -10  -3  10    2.80    7.27
   3  10 -10   15.05   10.51
 -10   3 -10    5.89    5.82
 -10  -3  10    8.53   10.60
   3 -10  10   -0.33    5.41
  10  -3 -10    4.05    7.73
  -3 -10 -10    1.11    8.70
  -3  10  10    0.83    8.07
 -10  -3   9    2.84    7.34
   3 -10   9    1.64    7.55
 -10  -3   9    2.72    7.32
   3  10  -9    4.96    7.41
 -10   3  -9    1.87    8.20
  10  -3  -9   -0.27    7.74
  -3 -10  -9   -1.61    8.74
  -3  10   9  -11.85    8.06
   3  10  -8    4.15   10.46
 -10  -3   8   -5.68    7.46
 -10   3  -8    0.83    8.23
  -3 -10  -8   -1.08   10.74
 -10  -3   8  -10.03   10.43
  -3  10   8   -2.96    5.66
   3 -10   8   -2.09    5.34
  10  -3  -8    0.06    5.51
  -3  10   7    4.82    8.01
   3  10  -7    3.09   10.51
 -10  -3   7    0.29   10.35
 -10   3  -7    0.88    8.26
   3 -10   7    8.09    7.55
 -10  -3   7    6.43    7.61
  -3 -10  -7    0.04    8.88
  10  -3  -7   -2.64    7.85
  -3  10   6    1.19    5.73
  10  -3  -6   -1.37    5.61
   3 -10   6   -4.84    5.38
  -3 -10  -6    1.31    9.08
 -10  -3   6   -0.64    5.58
 -10   3  -6   -0.21    5.91
 -10  -3   6    2.30   10.21
   3  10  -6   -6.35   10.60
  10  -3  -5    2.34    8.10
  -3  10   5    3.09    8.12
 -10  -3   5    8.02    8.26
  -3 -10  -5    4.53    9.31
   3 -10   5    8.66    7.52
 -10  -3   5    1.87    7.28
 -10   3  -5   -1.30    8.42
   3  10  -5    5.73   10.49
  10  -3  -4    4.87    8.12
   3  10  -4    1.64   10.46
 -10  -3   4   -1.30   10.06
  -3 -10  -4    2.20    9.33
 -10  -3   4    3.76    8.47
   3 -10   4    8.80    7.45
 -10   3  -4   -4.80    8.43
  -3  10   4    2.79    8.10
 -10  -3   3    2.17    9.91
  -3 -10  -3    2.22    9.46
 -10   3  -3   -5.71    6.07
   3 -10   3    1.35    5.40
  -3  10   3    2.76    5.71
  10  -3  -3   -0.72    5.83
   3  10  -3    3.79    7.28
 -10  -3   3    2.72    8.73
  -3 -10  -2    6.10    9.50
  -3  10   2   14.01    8.05
  10  -3  -2   -3.18    8.42
   3  10  -2    1.07   10.22
 -10  -3   2    3.91    9.91
 -10   3  -2    9.15    8.53
   3 -10   2    4.28    5.32
 -10  -3   2    2.14    9.05
   3  10  -1    8.03   10.13
  -3  10   1    3.67    8.07
   3 -10   1   -3.34    5.37
  10  -3  -1    7.88    8.45
  -3 -10  -1    6.14    9.41
 -10  -3   1    5.74    9.21
 -10   3  -1    5.46    8.52
 -10  -3   1   -5.55    9.83
  -3  10   0    0.93    5.70
  10  -3   0    8.05    6.00
  -3 -10   0   -2.38    9.31
 -10  -3   0   -4.22   11.84
 -10  -3   0    5.67   11.28
   3  -9  19   -1.14    6.11
   9  -3 -19    7.36    5.97
  -9  -3  19    4.88   10.42
  -9  -3  19    4.55    6.32
  -9   3 -19    9.11    9.56
   3   9 -19    4.58    9.87
  -3   9  19   13.43    7.61
  -3   9  19   -0.23    6.00
  -9   3 -18    8.42    9.39
  -3   9  18    4.17    5.98
   3  -9  18   -2.33    6.05
  -9  -3  18    1.07   10.74
   3   9 -18    5.00    9.97
  -9  -3  18    9.55    8.83
   9  -3 -18    7.24    8.34
  -9  -3  17    6.26    7.59
   3   9 -17   10.36   10.03
  -3   9  17   14.95    5.92
   3  -9  17   -0.14    8.47
  -9  -3  17    5.85    8.94
  -9   3 -17   15.15    9.29
   9  -3 -17    4.87    8.14
   3   9 -16   -6.62    7.26
   3  -9  16    4.60    8.25
  -9  -3  16    2.00    8.74
  -9  -3  16    5.60   10.65
   9  -3 -16   -1.85    5.73
  -9   3 -16   -2.88    6.50
  -3   9  16    1.74    5.83
   3   9 -15   -1.37    7.30
  -9  -3  15    4.18   10.64
   3  -9  15    5.66    8.09
  -9   3 -15    1.26    9.00
  -9  -3  15    3.68    8.64
  -3  -9 -15    5.26   12.18
   9  -3 -15   17.61    7.88
  -3   9  15   -0.04    8.22
  -9   3 -14    3.57    8.79
  -9  -3  14   11.79   10.74
  -9  -3  14   -4.22    8.48
   3  -9  14   15.41    8.09
   3   9 -14    3.61    7.36
  -3   9  14    8.30    8.30
  -3  -9 -14    0.80   11.78
   9  -3 -14    4.19    5.54
  -9  -3  13   -1.46    7.72
  -3  -9 -13    8.83    9.40
  -9   3 -13    6.16    8.77
   3   9 -13   13.40   10.38
   9  -3 -13   10.43    7.79
  -3   9  13   10.55    5.84
  -9  -3  13   -3.64    8.33
   3  -9  13   -4.55    8.07
  -9  -3  12   10.98    8.21
   3  -9  12   12.07    8.05
  -3   9  12    4.86    8.33
  -9  -3  12    8.24   10.98
  -9   3 -12   11.48    8.69
  -3  -9 -12   14.81   11.31
   9  -3 -12    5.68    7.79
   3   9 -12   15.43   10.65
  -9  -3  11    7.65   11.05
  -3   9  11   14.10    8.45
  -9   3 -11   22.06    8.67
   3   9 -11   19.33   10.70
  -9  -3  11   14.88    8.14
   9  -3 -11   13.58    5.59
  -3  -9 -11   23.77   11.38
   3  -9  11   18.36    5.84
   3   9 -10   21.37   10.86
   9  -3 -10   16.10    5.58
   3  -9  10   21.41    7.98
  -9  -3  10   16.64    8.04
  -9  -3  10   17.40   11.04
  -9   3 -10   16.29    8.55
  -3   9  10   25.07    5.93
  -3  -9 -10   29.62   11.29
  -9  -3   9   17.87    5.66
  -9  -3   9    7.51   10.98
  -9   3  -9   24.57    8.44
  -3   9   9   25.63    8.34
  -3  -9  -9   21.09    9.25
   3   9  -9   20.55    7.90
   9  -3  -9   25.08    7.76
   3  -9   9    9.16    5.69
   3   9  -8   -6.91   10.83
  -9   3  -8    0.04    8.38
  -3   9   8    9.79    8.21
   3  -9   8    4.73    7.93
   9  -3  -8    0.98    7.82
  -9  -3   8   -3.31    7.62
  -9  -3   8   12.74    7.69
  -3  -9  -8    7.57    9.03
   9  -3  -7    8.44    5.51
  -3  -9  -7    5.51   11.10
  -9  -3   7    5.69    7.89
  -9  -3   7    8.18   10.69
  -3   9   7    6.47    5.90
   3   9  -7    4.13   10.83
  -9   3  -7   -1.78    8.42
   3  -9   7    7.73    5.54
   3  -9   6   11.13    7.90
   3   9  -6    9.80   10.86
  -9  -3   6    6.87   10.61
  -3  -9  -6   16.41   11.25
  -9   3  -6   12.68    5.99
   9  -3  -6    3.84    5.71
  -9  -3   6    8.45    8.02
  -3   9   6   18.73    8.28
   3   9  -5   26.37   10.95
   9  -3  -5   18.31    8.13
  -3  -9  -5   29.28   11.55
  -9  -3   5   26.29    8.25
  -9  -3   5   16.10   10.68
  -9   3  -5   25.01    8.60
  -3   9   5   24.23    8.41
   3  -9   5   24.61    7.92
   9  -3  -4   37.30    8.34
  -3   9   4   34.40    8.43
  -9  -3   4   19.85    7.56
   3  -9   4   25.30    5.70
  -3  -9  -4   43.39    9.83
  -9  -3   4   41.93    8.72
  -9   3  -4   48.90    8.72
   3   9  -4   39.54   10.95
  -9  -3   3   22.45   10.42
   3  -9   3   33.75    5.68
   9  -3  -3   31.03    8.37
  -3   9   3   38.63    6.00
  -9   3  -3   39.65    8.77
  -3  -9  -3   35.80    9.84
  -9  -3   3   40.42    9.02
   3   9  -3   27.98   10.99
  -3  -9  -2   18.21    9.78
  -9  -3   2   14.42   10.37
  -9  -3   2   23.38    9.17
  -9   3  -2   14.75    6.27
   3   9  -2   17.88   10.79
  -3   9   2   14.66    5.96
   3  -9   2   12.02    5.62
   9  -3  -2   23.15    8.44
  -9   3  -1   19.65    8.71
   3  -9   1    7.53    5.55
  -3   9   1    4.62    8.32
  -9  -3   1   17.35    9.32
  -3  -9  -1   12.61    9.71
   3   9  -1   11.39   10.55
  -9  -3   1    5.05   10.30
   9  -3  -1   16.30    8.54
  -3   9   0   11.51    8.22
  -9  -3   0    3.89   10.11
   9  -3   0    6.88    6.14
  -3  -9   0    9.68    9.51
  -9  -3   0   10.89    9.48
  -8  -3  22    0.46   10.20
   3  -8  22   -1.12    6.51
  -8   3 -22   -1.54    7.16
   3   8 -22    4.54    9.67
  -8  -3  22   -2.20    9.30
  -3   8  22   -1.39    8.50
  -3   8  22   -3.66    5.98
   3  -8  21   12.60    9.17
  -8  -3  21   10.62   10.37
  -3   8  21    5.94    8.24
  -8   3 -21   17.72   10.05
  -8  -3  21    8.21    9.35
  -3   8  21   13.73    8.61
   3   8 -21   -4.39    9.93
   3   8 -20   -2.14    9.93
  -8  -3  20   13.65    9.41
  -8   3 -20   11.26    9.83
  -3   8  20   12.00    8.04
  -8  -3  20    1.22   10.51
   3  -8  20   -4.37    6.51
  -3   8  20    4.22    6.04
   8  -3 -20   -2.29    6.20
  -8  -3  19    2.62    7.45
  -8  -3  19   -3.58    6.74
   3  -8  19   -3.76    6.30
  -3   8  19    5.46    5.99
   3   8 -19    3.10    9.90
   8  -3 -19   -2.64    6.02
  -8   3 -19    1.55    9.73
  -3   8  19   -5.96    7.94
  -8  -3  18   13.05    7.59
   3   8 -18   22.78   10.04
  -3   8  18    9.31    6.08
  -8   3 -18   11.67    9.63
  -3   8  18   16.66    7.77
   3  -8  18    4.77    8.86
  -8  -3  18   14.73    6.91
   8  -3 -18   25.74    8.37
  -3   8  17    0.39    6.02
   3  -8  17    0.96    8.62
  -8  -3  17    4.24   10.78
  -8  -3  17   -0.32    9.65
  -8   3 -17    5.96    9.45
   3   8 -17   -0.59    7.21
   8  -3 -17    4.46    5.82
   3   8 -16   18.60    7.34
   3  -8  16   18.77    8.63
   8  -3 -16    7.03    5.85
  -8  -3  16   20.12    9.68
  -8  -3  16   11.13   10.93
  -8   3 -16   20.46    9.30
  -3   8  16   16.69    6.11
   3   8 -15   21.65   10.45
  -3   8  15   12.55    8.53
   3  -8  15   15.57    8.47
  -8  -3  15    3.90   11.07
   8  -3 -15    9.45    8.02
  -8   3 -15   14.72    6.53
  -8  -3  15   14.41    9.58
  -3   8  14    2.61    8.48
   8  -3 -14   -4.47    7.88
   3  -8  14    0.91    8.29
  -8   3 -14    6.09    6.26
  -8  -3  14    0.00    9.38
  -3  -8 -14   -1.76   12.13
  -8  -3  14   -1.59    7.62
   3   8 -14    4.21   10.60
   3  -8  13   27.27    8.27
  -3  -8 -13   24.71   13.79
  -8  -3  13   23.51   10.92
  -8  -3  13   20.83    9.34
   8  -3 -13   14.51    5.64
  -8   3 -13   24.49    6.28
   3   8 -13   26.83   10.72
  -3   8  13   18.56    6.16
   3  -8  12    0.34    8.22
   3   8 -12    9.86   10.71
  -3  -8 -12    6.22    9.32
  -8  -3  12   -1.95    9.12
  -3   8  12    6.75    8.40
  -8   3 -12    5.08    6.19
  -8  -3  12    7.31   11.02
   8  -3 -12    4.53    5.46
   3  -8  11   22.90    5.79
   8  -3 -11   20.19    5.45
  -8  -3  11    8.60    7.86
  -3   8  11   16.79    6.05
  -8  -3  11   22.12    8.87
  -8   3 -11   15.52    6.21
  -3  -8 -11   23.14   11.59
   3   8 -11    9.68    7.94
   3  -8  10   41.59    8.25
  -3  -8 -10   39.94    9.77
   3   8 -10   40.77    8.02
  -8   3 -10   39.97    8.64
  -8  -3  10   32.18   11.27
  -3   8  10   48.83    8.55
  -8  -3  10   46.96    8.83
   8  -3 -10   40.17    7.87
  -8  -3   9    9.37   10.97
  -3  -8  -9   19.08   11.41
  -3   8   9   17.43    8.36
  -8  -3   9    6.95    8.48
   8  -3  -9    0.02    7.78
   3   8  -9    9.99   10.98
  -8   3  -9   16.66    8.46
   3  -8   9    1.62    5.82
   3  -8   8   99.05    8.45
   8  -3  -8   96.20    8.10
  -8   3  -8  120.87    8.84
   3   8  -8  111.73   11.40
  -8  -3   8   92.31    6.54
  -3   8   8  117.92    8.85
  -8  -3   8   74.02   11.54
  -3  -8  -8  118.69   12.17
   3   8  -7   44.64   11.15
   8  -3  -7   41.67    7.97
  -8  -3   7   41.90    8.29
  -3   8   7   32.96    6.07
  -8   3  -7   34.74    8.54
   3  -8   7   36.80    8.13
  -8  -3   7   34.53   11.02
  -3  -8  -7   45.70   11.37
  -8   3  -6   10.00    8.46
   3  -8   6    7.19    5.77
  -8  -3   6    3.33    8.05
  -3  -8  -6   12.41   11.17
  -8  -3   6    4.40    7.60
   8  -3  -6   14.00    7.94
  -3   8   6   11.69    5.89
   3   8  -6   15.50   10.84
  -8  -3   5   32.44   10.90
  -8   3  -5   36.80    8.58
   3   8  -5   40.95   11.14
   3  -8   5   33.95    5.82
  -3  -8  -5   48.18    9.53
  -3   8   5   33.66    5.99
  -8  -3   5   39.48    8.25
   8  -3  -5   23.72    8.19
   3  -8   4    1.02    5.65
  -8  -3   4   -2.52    8.22
   8  -3  -4   10.02    8.11
   3   8  -4    6.16   10.93
  -8  -3   4    9.84   10.63
  -3   8   4    0.49    5.84
  -8   3  -4   -0.46    8.59
  -3  -8  -4   -0.39    9.46
  -3   8   3   68.44    6.10
  -8   3  -3   75.52    8.90
   3   8  -3   68.43   11.22
  -3  -8  -3   85.22   10.09
   8  -3  -3   64.51    8.52
  -8  -3   3   43.62   10.90
   3  -8   3   58.52    5.84
  -8  -3   3   68.70    8.94
   3  -8   2   42.01    8.09
  -8   3  -2   45.54    6.30
  -8  -3   2   53.03    9.11
   8  -3  -2   38.42    6.09
   3   8  -2   42.14   11.11
  -3   8   2   41.12    6.03
  -3  -8  -2   41.17    9.93
  -8  -3   2   18.29   10.75
  -8  -3   1   32.15   10.71
  -3  -8  -1   76.65   10.06
  -3   8   1   55.63    6.07
  -8  -3   1   68.96    9.56
  -8   3  -1   67.10    6.44
   3  -8   1   72.40    8.09
   3   8  -1   56.06   11.22
   8  -3  -1   52.70    6.38
  -3  -8   0  287.80   11.50
  -3   8   0  264.50    7.19
  -8  -3   0  316.78   12.40
   8  -3   0  237.22    7.46
  -8  -3   0  137.25   11.75
   3  -7  24   -8.33    6.75
  -7  -3  24    1.34    6.78
   3   7 -24    7.35    6.81
  -3   7  24    7.39    8.69
  -3   7  24    5.33    9.21
  -7   3 -24   -0.86    7.42
  -7  -3  24    2.75    9.85
  -7  -3  23   -2.36    6.87
  -3   7  23   -2.55    8.72
  -3   7  23    2.10    6.32
  -7  -3  23    5.36    6.99
   3  -7  23    3.53    9.47
   3   7 -23    2.43    6.84
  -7   3 -23    3.62   10.35
   3   7 -22    0.96    6.99
   3  -7  22   -3.48    6.58
  -7  -3  22   -0.99    7.15
  -3   7  22    6.46    8.69
  -7   3 -22    5.51   10.29
  -7  -3  22   -0.20    9.89
  -3   7  22   -6.72    6.15
   3   7 -21   -0.65    7.19
  -7   3 -21   11.44   10.10
  -7  -3  21   17.01    9.85
   3  -7  21    9.52    9.29
  -7  -3  21   26.82   10.07
  -3   7  21    9.13    8.52
  -3   7  21   12.96    8.73
  -3   7  20   -1.24    8.79
  -7  -3  20   -6.69   10.04
  -7   3 -20    4.95   10.07
  -3   7  20    7.75    5.88
   7  -3 -20    3.50    8.74
   3   7 -20   11.57    7.15
  -7  -3  20    1.41   10.48
   3  -7  20    7.70    6.56
  -7   3 -19   15.66    9.77
   7  -3 -19   -2.66    8.64
   3  -7  19  -10.66    9.22
   3   7 -19    1.22   10.22
  -7  -3  19    6.68   10.59
  -3   7  19    4.83    8.22
  -3   7  19   -2.51    8.78
  -7  -3  19   18.97   10.07
   7  -3 -18    4.45    6.10
  -7   3 -18   10.86    9.56
  -7  -3  18    7.44   10.25
  -3   7  18    3.77    8.77
  -3   7  18   -0.83    8.03
   3   7 -18    0.22   10.31
  -7  -3  18    6.54    7.48
   3  -7  18   11.31    8.97
   3   7 -17   12.62   10.25
  -7  -3  17   12.21    7.61
   7  -3 -17    8.37    8.30
  -7   3 -17    1.21    6.80
  -7  -3  17   11.50   10.27
   3  -7  17   10.51    6.23
  -3   7  17    9.36    8.74
   3   7 -16   13.27   10.45
  -7   3 -16   16.30    9.46
   3  -7  16   23.21    6.22
  -7  -3  16   18.39    7.28
   7  -3 -16   11.33    8.22
  -3   7  16   16.96    8.75
  -7  -3  16   15.06   11.01
   3   7 -15   21.49   10.34
   3  -7  15   18.78    6.14
  -7  -3  15   19.00   10.45
   7  -3 -15   13.16    8.12
  -7   3 -15   16.73    9.19
  -7  -3  15   31.04   11.01
  -3   7  15   12.36    6.13
   3   7 -14    5.43    7.54
   3  -7  14   -2.19    8.50
  -7   3 -14    2.18    9.08
  -7  -3  14   -0.94    7.80
  -3   7  14   -0.56    8.56
  -7  -3  14    6.25   10.25
   7  -3 -14   10.81    7.80
  -7  -3  13    8.45   11.04
   3  -7  13    5.57    8.47
  -7   3 -13    9.55    8.90
  -7  -3  13   22.68   10.12
  -3   7  13    5.28    6.02
   7  -3 -13    6.60    7.78
  -3  -7 -13   11.69   12.04
   3   7 -13    9.84    7.60
  -7  -3  12   17.13   10.08
   3  -7  12    9.79    5.95
  -3   7  12   12.36    8.42
  -3  -7 -12   13.02   11.62
  -7   3 -12    9.35    8.78
  -7  -3  12   16.56   11.06
   3   7 -12   12.07   10.76
   7  -3 -12   14.80    7.67
  -3  -7 -11   18.70   11.31
  -7  -3  11    5.19    8.07
  -3   7  11    9.28    5.97
   7  -3 -11    5.19    7.69
  -7   3 -11   16.85    6.11
   3   7 -11   20.61   10.81
   3  -7  11   12.61    5.92
  -7  -3  11   16.09    9.81
  -3  -7 -10    3.86   11.42
  -3   7  10    4.78    5.96
   3  -7  10    0.48    8.26
  -7  -3  10   -4.54   11.14
  -7  -3  10    7.59    9.43
  -7   3 -10    7.08    8.51
   3   7 -10   12.85   10.80
   7  -3 -10    4.03    7.65
  -3   7   9   14.75    8.42
   3  -7   9   23.76    8.26
  -3  -7  -9   27.21   11.68
  -7   3  -9   22.01    8.42
  -7  -3   9   19.88   11.15
  -7  -3   9   25.18    9.19
   7  -3  -9   14.71    7.79
   3   7  -9   23.72    7.74
  -3   7   8   28.02    8.42
   7  -3  -8   24.60    7.86
  -7   3  -8   30.62    6.02
  -7  -3   8   26.52    6.43
  -3  -7  -8   25.68    9.66
  -7  -3   8   23.74    7.98
   3   7  -8   27.49    7.95
   3  -7   8   18.87    5.96
   3   7  -7   43.90   11.22
  -7  -3   7   42.98   11.16
  -3  -7  -7   44.38   11.57
   7  -3  -7   40.43    5.68
  -3   7   7   48.70    8.46
  -7   3  -7   42.96    6.08
   3  -7   7   40.30    6.01
  -7  -3   7   46.85    8.75
  -7   3  -6    7.87    8.31
  -7  -3   6   13.36    8.30
   3   7  -6   21.12   10.94
  -3  -7  -6   16.74   11.17
  -3   7   6   14.78    5.93
   3  -7   6   14.68    5.86
   7  -3  -6   12.60    5.64
  -7  -3   6   10.35    7.70
   3   7  -5   13.01   10.95
  -7  -3   5   16.57   10.82
  -7  -3   5   10.09    8.18
  -7   3  -5   21.59    8.30
   3  -7   5   13.40    5.74
   7  -3  -5   13.67    8.08
  -3  -7  -5   14.30   11.25
  -3   7   5   22.27    5.90
  -7  -3   4    7.23   10.77
  -3   7   4   18.43    5.85
  -7   3  -4   16.38    8.36
  -7  -3   4    8.04    8.19
   3  -7   4   14.14    5.78
  -3  -7  -4   14.12    9.42
   3   7  -4   10.50   10.98
   7  -3  -4   14.19    8.17
  -3   7   3   23.25    8.34
   3  -7   3   16.25    8.14
  -7   3  -3   18.93    6.09
  -7  -3   3   20.07    8.27
  -3  -7  -3   19.44    9.59
   7  -3  -3   10.09    5.93
   3   7  -3   17.00   10.82
  -7  -3   3    8.74   10.72
   3   7  -2   12.12   10.83
  -7  -3   2   10.55    8.57
  -3   7   2    6.50    5.91
  -3  -7  -2   12.42    9.57
   3  -7   2   12.39    5.73
  -7   3  -2   12.03    6.08
   7  -3  -2   18.29    8.37
  -7  -3   2    7.83   10.56
   7  -3  -1   39.21    6.21
   3   7  -1   43.64   10.99
  -3  -7  -1   51.32    9.70
   3  -7   1   45.46    8.18
  -7  -3   1   25.17   10.72
  -7  -3   1   48.88   11.07
  -7   3  -1   50.25    6.24
  -3   7   1   49.74    8.44
   7  -3   0   37.68    8.69
  -7  -3   0   42.63   11.38
  -7  -3   0   19.55   10.61
  -3  -7   0   36.44    9.44
  -3   7   0   33.31    8.42
  -6  -3  26    9.08    9.55
   3   6 -26   -6.78    6.84
  -6   3 -26   12.96   10.43
   3  -6  26    7.28    9.43
   6   3  26   -1.02    7.94
  -3   6  26   -2.31    9.81
  -6  -3  26   -0.39    9.42
   6   3  26    4.02   10.05
  -3   6  26    5.62    8.64
  -3   6  25    0.90    6.21
   3   6 -25    1.28    6.87
  -3   6  25    7.26    9.64
   3  -6  25    5.49    9.55
   6   3  25    2.30    8.91
  -6   3 -25   -0.59    7.50
   6   3  25    2.34    9.46
  -6  -3  25    3.77    6.72
  -6  -3  25    5.05    6.85
   3   6 -24    4.76    6.94
  -6  -3  24    2.80    9.99
  -3   6  24    1.48    9.50
   3  -6  24   -0.44    9.56
   6   3  24    0.47    9.91
  -3   6  24    0.90    8.81
  -6   3 -24    1.39   10.49
  -6  -3  24    0.76    6.83
   6   3  24   -1.10    9.08
   3   6 -23    9.07    7.22
  -3   6  23    4.00    6.17
  -6   3 -23    2.28   10.47
  -6  -3  23   10.55   10.27
   6   3  23    3.75    9.41
   6   3  23    1.32   10.55
  -3   6  23   13.63    9.42
  -6  -3  23    9.26    9.90
   3  -6  23   -1.95    6.96
   3   6 -22    8.97    7.20
  -3   6  22   -1.43    6.58
   6   3  22    3.48   11.24
  -6  -3  22   -1.76   10.01
  -3   6  22    3.28    8.92
   6   3  22    3.61   11.21
   3  -6  22    1.00    9.63
  -6  -3  22   10.51    7.41
  -6   3 -22    1.66    7.41
   3  -6  21    3.99    6.72
  -6   3 -21    5.71   10.37
   6   3  21    3.67   12.20
  -3   6  21    6.98    9.01
   3   6 -21    1.17    7.34
  -6  -3  21   19.26   10.23
   6   3  21    4.46   11.61
  -3   6  21    9.20    6.37
  -6  -3  21   -0.96   10.65
  -6  -3  20   24.91    7.58
   3  -6  20   31.04    9.47
  -3   6  20   20.82    8.91
   3   6 -20   34.47    7.68
   6   3  20   20.35   13.87
   6   3  20   21.06   15.25
  -3   6  20   22.77    6.54
  -6   3 -20   32.57    7.32
  -6  -3  20   30.57   10.83
   6  -3 -20   36.53    9.24
   3  -6  19   17.84    9.26
  -6  -3  19   12.81    7.69
   3   6 -19   13.09   10.71
  -3   6  19    7.78    6.08
   6  -3 -19   20.94    6.35
   6   3  19   11.60   17.68
  -6   3 -19   14.86   10.02
  -6  -3  19    4.70   10.82
   6   3  19   12.36   15.55
  -3   6  19   13.25    6.38
  -6   3 -18    8.19    9.77
   3   6 -18    9.49   10.62
  -6  -3  18   10.60    7.65
   3  -6  18   15.04    6.48
   6  -3 -18    8.69    6.18
  -3   6  18   16.75    8.97
  -3   6  18    9.01    8.29
  -6  -3  18   15.57   10.81
  -6   3 -17   12.18    6.84
  -6  -3  17    1.31    7.72
   3   6 -17   12.35   10.61
  -3   6  17   19.17    5.72
   3  -6  17   14.47    6.36
   6  -3 -17   11.41    6.02
  -3   6  17   14.50    6.32
  -6  -3  17   23.36   10.80
   3  -6  16    4.26    6.23
  -6  -3  16   -8.88    7.80
  -6  -3  16    2.64    7.69
   3   6 -16  -13.61   10.55
   6  -3 -16    5.75    5.83
  -6   3 -16   -0.44    9.29
  -3   6  16    1.08    6.23
  -6  -3  15   37.40   10.97
  -3   6  15   25.83    8.82
   3  -6  15   35.15    6.27
  -6   3 -15   34.98    9.32
  -6  -3  15   41.44    8.00
   3   6 -15   36.26   10.66
   6  -3 -15   32.20    5.81
   6  -3 -14   10.03    5.59
   3   6 -14    8.03   10.55
  -6  -3  14    9.07   10.89
  -6  -3  14   -2.15   11.22
   3  -6  14    4.10    6.13
  -6   3 -14   10.60    8.96
  -3   6  14    4.59    8.63
   3   6 -13   20.29   10.82
  -6  -3  13   14.73   11.10
  -6  -3  13   11.17    8.19
   6  -3 -13   14.96    5.63
   3  -6  13   16.05    8.63
  -3   6  13   19.06    8.59
  -6   3 -13   21.94    8.93
  -6  -3  12  116.33    8.27
   6  -3 -12  101.49    8.13
   3  -6  12   92.75    8.76
  -3   6  12  118.49    6.48
   3   6 -12   99.24    8.27
  -6   3 -12   93.27    6.70
  -6  -3  12  103.13   11.75
  -6  -3  11   52.75   10.84
  -3   6  11   34.81    8.58
  -3  -6 -11   46.24   13.60
   3   6 -11   32.54    7.92
  -6  -3  11   37.51   11.51
   3  -6  11   43.07    8.52
   6  -3 -11   37.80    7.84
  -6   3 -11   36.90    8.69
  -3  -6 -10   32.65   11.35
   3  -6  10   24.25    5.96
  -6   3 -10   21.59    8.51
   6  -3 -10   31.03    7.75
  -3   6  10   25.61    8.44
  -6  -3  10   28.33    8.02
   3   6 -10   25.41   11.12
  -6  -3  10   30.39   10.55
   3   6  -9   38.09   11.18
  -6   3  -9   44.07    6.12
  -3   6   9   49.97    8.49
   6  -3  -9   35.99    5.64
  -6  -3   9   36.87   11.34
   3  -6   9   31.90    8.42
  -6  -3   9   49.46    7.43
  -3  -6  -9   38.72   11.70
   3  -6   8   10.29    8.26
   6  -3  -8    5.68    7.72
   3   6  -8    3.99   11.02
  -6   3  -8    5.87    8.21
  -3  -6  -8    0.67   11.48
  -3   6   8   11.21    8.29
  -6  -3   8    6.03    9.81
  -6  -3   8    2.26    7.90
   3  -6   7   77.55    8.59
  -6  -3   7   63.80   11.53
  -3  -6  -7   89.95   12.18
  -6   3  -7   82.54    6.20
  -3   6   7   84.63    6.33
   6  -3  -7   69.80    5.88
   3   6  -7   75.83    8.34
  -6  -3   7   91.10    9.93
  -6   3  -6   17.93    8.30
   3  -6   6   11.31    5.97
  -3  -6  -6   19.31   11.22
   3   6  -6   14.58   11.17
  -6  -3   6   15.89    7.87
  -3   6   6    9.01    8.47
  -6  -3   6   20.42    9.28
   6  -3  -6   17.62    8.04
  -6  -3   5   41.37   11.32
  -3   6   5   52.30    8.60
  -3  -6  -5   52.14   11.41
   3  -6   5   46.15    6.08
  -6  -3   5   48.25    9.10
  -6   3  -5   50.41    6.12
   3   6  -5   38.91   11.33
   6  -3  -5   38.50    5.94
   6  -3  -4  206.40    9.04
  -6  -3   4  146.09   11.97
  -6   3  -4  223.21    9.32
  -3  -6  -4  235.83   11.14
   3   6  -4  218.45   12.24
   3  -6   4  208.93    9.00
  -6  -3   4  212.54    7.60
  -3   6   4  213.10    6.93
   3  -6   3   65.02    6.20
   6  -3  -3   68.01    8.60
  -3   6   3   70.27    8.70
  -6  -3   3   40.21   11.14
  -3  -6  -3   69.43   11.91
  -6   3  -3   66.99    8.67
   3   6  -3   57.11   11.39
  -6  -3   3   67.33    8.64
   6  -3  -2   25.58    6.10
   3  -6   2   27.31    8.33
  -3  -6  -2   31.87    9.57
  -3   6   2   27.80    8.47
  -6   3  -2   21.72    6.16
  -6  -3   2   14.10   10.80
  -6  -3   2   25.39    8.25
   3   6  -2   21.73   11.12
   3   6  -1   78.51   11.24
   6  -3  -1   79.46    6.37
  -3  -6  -1   83.82    9.75
  -3   6   1   94.78    6.31
  -6  -3   1   85.10    8.88
  -6  -3   1   47.71   11.14
   3  -6   1   87.54    8.45
  -6   3  -1   96.45    8.86
   6  -3   0    5.01    8.60
  -6  -3   0    0.36   10.93
  -6  -3   0    1.79   10.68
  -3   6   0    0.52    5.91
  -3  -6   0    0.21    9.03
  -5   3 -28    7.57    7.32
   3   5 -28    6.91    9.32
  -5  -3  28   10.46    9.27
   5   3  28    2.88    7.31
  -3   5  28    0.88    7.21
   5   3  28   -1.89    9.47
  -3   5  28    2.46    5.99
  -5  -3  28    8.75    6.30
   3  -5  28    1.39    6.53
  -5   3 -27    2.19    7.37
  -3   5  27   -2.62    6.17
   5   3  27    2.50    7.60
  -5  -3  27   -5.69    9.63
   3  -5  27    9.06    6.55
   5   3  27    2.27    9.61
  -5  -3  27    2.40    9.12
  -3   5  27   -3.50    7.08
   3   5 -27   -3.35    9.58
  -5  -3  26   -3.03    9.44
   3   5 -26    5.46    9.69
  -5   3 -26   -0.59    7.50
  -3   5  26    5.32    8.66
   5   3  26   -0.57    8.13
  -5  -3  26   -0.71    7.04
   3  -5  26    7.99    6.64
   5   3  26   -1.47    9.45
  -3   5  26   -4.46    9.94
   5   3  25    7.91   10.13
   3  -5  25    4.40    9.54
  -3   5  25   -1.61    8.82
   3   5 -25    6.41    9.94
  -3   5  25    6.86    9.96
  -5  -3  25    6.71   10.21
  -5   3 -25    1.40    7.50
  -5  -3  25    8.02    9.48
   5   3  25    0.81    7.96
  -5  -3  24    2.20    7.36
   3   5 -24   10.72   10.27
  -5   3 -24    8.91   10.55
   5   3  24    1.63    9.85
   3  -5  24    2.22    9.60
   5   3  24    4.54    8.57
  -3   5  24   14.15    9.65
  -5  -3  24   12.20    6.86
  -3   5  24    9.83    6.36
  -3   5  23   18.88    9.13
  -3   5  23   16.15    9.83
   5   3  23   11.22   10.79
   3  -5  23   16.19    6.87
   5   3  23   12.65   10.18
  -5  -3  23   14.60   10.85
   3   5 -23   25.93   10.61
  -5  -3  23   12.86    7.13
  -5   3 -23   30.30   10.73
  -3   5  22   19.53    6.43
  -5   3 -22   14.51   10.71
  -5  -3  22   15.45   10.21
   3   5 -22   30.41   10.61
  -3   5  22   10.65    6.76
   3  -5  22   -4.14    9.67
   5   3  22   11.27    8.92
  -5  -3  22   14.68    7.77
   5   3  22   11.21   10.31
  -3   5  21   10.84    9.12
   3   5 -21   10.89   10.83
  -3   5  21    5.07    6.64
   3  -5  21    7.22    9.61
   5   3  21    2.25   10.51
  -5  -3  21    5.21   11.17
  -5  -3  21    7.74   10.46
   5   3  21    6.07   10.85
  -5   3 -21   10.38    7.43
   5   3  20   11.79   10.84
  -5   3 -20   22.69   10.31
   3   5 -20   17.57   11.14
  -5  -3  20   30.73   10.60
  -3   5  20   20.78    6.40
   5   3  20   15.01   11.02
   3  -5  20   10.18    9.49
  -3   5  20   21.86    9.09
  -5  -3  20   12.12   11.28
  -3   5  19   20.19    6.36
   5   3  19   11.62   11.03
  -5  -3  19   16.14    8.14
   3   5 -19   10.60   11.10
   5   3  19   13.56   11.02
   3  -5  19   17.76    6.69
   5  -3 -19   15.84    9.10
  -3   5  19   18.20    8.78
  -5   3 -19   14.34    7.25
  -5  -3  19   16.31    7.68
  -5  -3  18   19.27   10.85
  -3   5  18   13.43    8.96
   3   5 -18   23.10   11.01
  -5   3 -18    2.52   10.01
   5   3  18   10.70   12.77
   3  -5  18    8.77    9.37
  -5  -3  18   27.76   11.51
   5   3  18   10.62   13.00
   5  -3 -18   12.69    8.91
  -3   5  18    7.72    6.13
   5   3  17   33.32   13.43
   5   3  17   29.55   13.42
   3   5 -17   39.74   11.23
  -5  -3  17   27.22   11.18
  -5   3 -17   41.59    9.70
  -3   5  17   25.35    6.40
   3  -5  17   23.30    9.30
  -5  -3  17   30.59   11.71
   5  -3 -17   20.60    8.85
  -3   5  17   31.97    8.41
   5   3  16   31.78   15.24
   3   5 -16   21.79   11.30
   3  -5  16   35.76    9.13
  -5  -3  16   31.56    8.30
  -5   3 -16   30.72    6.81
   5   3  16   34.75   14.27
  -5  -3  16   38.37    7.97
   5  -3 -16   38.65    8.64
  -3   5  16   28.27    8.26
  -3   5  16   33.13    6.35
   3   5 -15   65.09   11.31
   3  -5  15   57.52    9.00
   5   3  15   57.64   19.97
  -3   5  15   53.60    5.88
  -3   5  15   63.43    8.94
   5  -3 -15   57.65    6.10
  -5   3 -15   65.98    6.74
  -5  -3  15   59.90    8.38
   5   3  15   57.58   22.05
  -5  -3  15   61.07   11.46
   3   5 -14   56.72   11.34
  -3   5  14   65.22    8.85
   3  -5  14   55.75    6.40
  -5  -3  14   55.48    8.42
  -5  -3  14   59.36   11.56
   5  -3 -14   61.05    5.96
  -5   3 -14   62.23    6.68
   5  -3 -13   40.87    8.11
  -3   5  13   48.13    6.30
  -5  -3  13   44.07    8.29
   3  -5  13   38.73    6.35
  -5  -3  13   37.19    8.37
   3   5 -13   33.10   11.21
  -5   3 -13   55.05    6.48
  -5  -3  12   80.38   11.69
   5  -3 -12   89.36    8.05
  -3   5  12   80.07    6.37
   3  -5  12   72.02    8.78
   3   5 -12   76.56   11.29
  -5  -3  12   74.08    8.67
  -5   3 -12   78.12    8.96
  -5  -3  11   73.66    8.46
  -3   5  11   92.69    8.71
  -5  -3  11   80.56   11.97
   5  -3 -11   80.47    5.83
   3  -5  11   74.83    8.80
   3   5 -11   67.10    8.28
  -5   3 -11   86.57    8.92
   3  -5  10   58.66    6.27
  -5   3 -10   65.18    6.33
  -5  -3  10   67.34   11.66
   3   5 -10   68.45    8.22
  -5  -3  10   79.57   11.90
   5  -3 -10   64.13    8.00
  -3   5  10   71.43    8.60
   3   5  -9   90.47    8.41
  -5  -3   9  100.78    8.80
  -5   3  -9  100.02    8.73
  -3  -5  -9   99.12   14.17
   5  -3  -9   92.00    8.13
  -3   5   9   89.63    8.64
  -5  -3   9   82.48    8.50
   3  -5   9   84.96    6.34
  -3  -5  -8  103.88   13.53
  -5  -3   8  117.41   11.95
  -5  -3   8   88.89   11.64
  -3   5   8  110.49    6.34
  -5   3  -8  104.42    8.75
   3  -5   8   96.99    6.37
   3   5  -8   89.19   11.66
   5  -3  -8   95.66    6.04
  -5  -3   7   83.74   11.78
   5  -3  -7  109.97    8.31
  -5  -3   7  137.81   11.79
  -3   5   7  129.70    8.78
   3   5  -7  119.26   11.83
  -3  -5  -7  135.20   12.79
   3  -5   7  119.18    8.81
  -5   3  -7  127.18    6.51
   3   5  -6  127.82   12.13
  -3   5   6  148.77    6.58
  -5   3  -6  154.43    8.93
  -5  -3   6  152.76   11.64
  -3  -5  -6  166.51   12.97
  -5  -3   6   91.84   11.71
   3  -5   6  144.90    8.91
   5  -3  -6  152.36    8.56
   3   5  -5  137.41    9.17
  -5  -3   5  172.79    8.64
   5  -3  -5  161.94    8.72
  -3  -5  -5  164.40   12.50
   3  -5   5  161.79    9.01
  -3   5   5  189.67    9.06
  -5  -3   5   99.42   11.63
  -5   3  -5  174.74    9.02
  -5   3  -4  225.31    7.11
  -3   5   4  227.30    9.33
   5  -3  -4  237.14    9.06
  -5  -3   4  129.89   11.89
  -5  -3   4  237.27   11.35
   3   5  -4  199.49   12.66
  -3  -5  -4  230.51   12.99
   3  -5   4  203.02    6.93
   3   5  -3  185.27   12.60
  -3  -5  -3  212.78   12.99
   3  -5   3  214.45    6.89
   5  -3  -3  211.52    9.13
  -5   3  -3  217.88    7.12
  -5  -3   3  224.80   10.79
  -5  -3   3  122.22   11.99
  -3   5   3  235.03    9.31
  -5   3  -2  172.47    9.17
  -3  -5  -2  157.86   10.39
  -5  -3   2  164.25    9.87
   5  -3  -2  144.61    6.73
  -3   5   2  160.21    9.09
   3   5  -2  138.68   12.23
   3  -5   2  141.44    6.56
  -5  -3   2   91.48   11.97
   3  -5   1  126.42    6.52
  -3   5   1  141.85    9.01
  -3  -5  -1  147.89   11.92
  -5  -3   1  140.48    9.39
   5  -3  -1  128.81    6.65
   3   5  -1  127.50   12.10
  -5   3  -1  147.92    9.08
  -5  -3   0  143.02    9.38
   5  -3   0  144.41    9.16
  -3  -5   0  146.09    9.80
  -3   5   0  156.35    9.11
   3  -4  29   -1.07    6.45
  -3   4  29    1.69    9.94
   4   3  29    2.60    8.12
  -4  -3  29    3.55    6.45
  -4  -3  29    0.40    6.26
   4   3  29    4.62    7.68
  -3   4  29   -0.50    5.95
  -4   3 -29    4.47    7.04
   3   4 -29    2.35    6.42
  -4  -3  28    8.61    6.46
  -4   3 -28    3.11    7.16
   4   3  28   -4.79    9.82
  -3   4  28   -3.14    6.00
   4   3  28   -0.48    8.37
   3  -4  28    3.60    6.46
  -3   4  28   -2.48    7.03
   3   4 -28   -9.47    9.40
  -4  -3  28   -6.84    9.47
  -3   4  27    5.32    6.05
   4   3  27    2.52    8.21
   4   3  27    1.47   10.45
  -4  -3  27    2.46    9.32
  -3   4  27    4.49    7.03
   3  -4  27    5.63    6.51
  -4  -3  27   15.49    9.74
  -4   3 -27    6.59   10.30
   3   4 -27    1.69    9.59
   3   4 -26   -0.32    9.95
   4   3  26    6.67    8.64
  -4   3 -26    4.53   10.44
  -3   4  26    5.84    6.13
   3  -4  26    3.89    6.69
  -4  -3  26   -4.82    7.22
   4   3  26   -0.39    8.49
  -3   4  26    1.98   10.10
  -4  -3  26   12.95    9.53
  -4   3 -25    3.61   10.57
   4   3  25    3.46    8.73
  -3   4  25   -2.54    9.99
   3   4 -25   -4.66   10.28
  -4  -3  25    0.58    6.99
  -4  -3  25   -4.79    7.49
   3  -4  25  -10.74    6.92
   4   3  25    2.86    8.53
  -3   4  25   -1.55    8.94
   4   3  24    3.46    8.85
  -4   3 -24    8.93   10.72
  -3   4  24   12.44    9.87
  -4  -3  24    6.28    7.27
  -4  -3  24   13.51   10.78
   3  -4  24   13.30    9.52
   3   4 -24    8.57   10.63
  -3   4  24    8.15    9.04
   4   3  24    5.61   10.69
   3   4 -23   21.49   10.72
  -3   4  23    9.16    9.15
  -3   4  23   11.49    9.85
  -4  -3  23    3.43   10.47
   4   3  23   14.73    8.92
  -4  -3  23   14.79    7.93
   3  -4  23    3.68    9.73
   4   3  23    9.33    9.01
  -4   3 -23   10.52   10.86
  -3   4  22    7.16    6.42
  -3   4  22    3.16    9.67
  -4   3 -22    3.19    7.67
  -4  -3  22   20.76   10.54
  -4  -3  22   13.13   11.21
   4   3  22    7.87    8.94
   3  -4  22    6.77    6.80
   3   4 -22   20.06   11.00
   4   3  22    3.06    9.01
   3  -4  21   19.99    9.62
  -4   3 -21   19.26   10.74
  -3   4  21   17.10    9.57
   4   3  21   16.59    9.31
   3   4 -21   26.49   11.28
   4   3  21   16.16    9.09
  -4  -3  21   36.03   11.57
  -4  -3  21   19.88    7.55
  -3   4  21   20.78    9.16
  -3   4  20   17.73    6.52
  -4   3 -20   25.65   10.63
  -4  -3  20   22.33   10.87
   3   4 -20   15.68   11.50
   4   3  20   19.39   11.53
  -4  -3  20   25.85    8.40
  -3   4  20   23.09    9.38
   3  -4  20   19.49    6.82
   4   3  20   15.39    9.38
   3   4 -19    0.78   11.41
  -3   4  19   -0.51    9.03
   4   3  19    6.47   11.67
  -3   4  19    6.67    6.41
   4  -3 -19   -0.24    9.47
   4   3  19    8.51   11.38
   3  -4  19    6.40    9.37
  -4  -3  19    3.03   11.88
  -4   3 -19    6.39    7.30
  -4  -3  19    0.82   11.00
   3   4 -18   31.12    8.29
   4   3  18   16.69    9.71
  -3   4  18   26.24    8.89
   4  -3 -18   21.41    9.25
   3  -4  18   20.70    9.37
   4   3  18   24.78   11.90
  -4  -3  18   22.26    8.00
  -4  -3  18   17.98    8.70
  -4   3 -18   20.45   10.17
  -3   4  18   28.67    9.01
   4   3  17   -0.95   11.91
  -3   4  17    5.80    8.58
  -4  -3  17    7.08   11.14
   3  -4  17    1.96    6.49
   4   3  17    0.70   11.65
   4  -3 -17    0.96    8.89
  -4  -3  17   13.66   12.15
  -3   4  17    2.26    8.87
  -4   3 -17    5.85    6.92
   3   4 -17    2.36    8.31
  -3   4  16    9.74    5.96
   3   4 -16    6.06    8.36
  -3   4  16   15.49    8.75
   4   3  16   10.44   12.05
  -4  -3  16   12.48    8.77
   4   3  16    8.50   11.82
  -4  -3  16    5.11    8.04
   3  -4  16    6.83    6.44
  -4   3 -16   11.69    9.61
   4  -3 -16   11.77    6.15
   3   4 -15   12.39    8.45
   4  -3 -15    9.01    8.48
  -4   3 -15    6.97    9.47
   4   3  15   15.89   13.71
   3  -4  15   22.24    6.30
   4   3  15   16.77   12.10
  -3   4  15   21.94    8.16
  -3   4  15   20.05    8.73
  -4  -3  15   25.11   11.38
  -4  -3  15   27.01   12.43
  -3   4  14    3.36    7.94
   4   3  14    6.00   13.32
   4   3  14    4.84   13.54
   3   4 -14   13.24   11.86
  -4  -3  14    8.66    8.72
  -3   4  14    4.88    6.14
   3  -4  14    8.71    8.77
  -4   3 -14   -0.53    9.09
   4  -3 -14    4.14    8.26
  -4  -3  14    5.34    8.05
   3   4 -13   24.39   11.93
   3  -4  13   17.71    6.28
   4   3  13   20.03   15.04
   4   3  13   21.27   15.08
   4  -3 -13   24.05    5.79
  -4   3 -13   22.22    8.94
  -4  -3  13   30.84   11.36
  -4  -3  13   26.84   12.61
  -3   4  13   21.08    8.61
  -3   4  12    5.97    6.02
   3  -4  12    9.12    8.52
  -4  -3  12    9.51   12.54
  -4   3 -12   10.26    8.84
   3   4 -12   15.25   11.82
   4  -3 -12    6.99    8.02
  -4  -3  12   -0.49    8.15
  -4  -3  11   31.99   12.56
   3   4 -11   42.46   11.96
   4  -3 -11   36.75    8.02
  -4  -3  11   34.05   11.51
   3  -4  11   23.23    8.62
  -3   4  11   39.60    6.05
  -4   3 -11   40.16    6.28
   3   4 -10   64.35   11.94
  -3   4  10   69.76    6.23
  -4  -3  10   61.52   12.61
   4  -3 -10   69.33    8.10
   3  -4  10   60.93    6.36
  -4   3 -10   76.22    8.82
  -4  -3  10   61.23   11.60
  -3   4   9   28.34    5.96
   3  -4   9   26.10    8.54
   3   4  -9   21.57   11.83
  -4   3  -9   25.56    6.19
   4  -3  -9   23.32    5.67
  -4  -3   9   18.72    8.04
  -4  -3   9   23.06   12.59
  -4  -3   8  147.82   13.26
   3  -4   8  159.91    9.01
  -4   3  -8  157.36    6.75
  -3   4   8  162.05    8.86
   3   4  -8  127.72   12.20
  -4  -3   8  102.03    8.67
   4  -3  -8  136.92    6.23
   4  -3  -7   52.69    8.15
  -4  -3   7   60.17   12.98
   3  -4   7   53.64    6.22
   3   4  -7   48.24   11.67
  -3   4   7   52.65    6.07
  -4   3  -7   52.92    8.65
  -4  -3   7   36.16    8.04
   4  -3  -6    6.22    8.12
  -4  -3   6    9.03    7.85
  -4   3  -6   11.86    8.43
  -3  -4  -6    9.51   14.73
   3  -4   6    8.59    5.99
  -3   4   6    9.90    5.87
   3   4  -6    6.23   11.67
  -3  -4  -5   52.85   14.99
  -4   3  -5   54.36    8.59
  -4  -3   5   30.58   11.36
   3  -4   5   42.81    6.21
  -3   4   5   47.87    6.11
   4  -3  -5   47.63    6.04
   3   4  -5   36.29   11.85
  -4   3  -4    8.72    5.99
  -4  -3   4    4.97   12.39
   3  -4   4    9.71    5.99
  -3  -4  -4    5.65   12.62
   4  -3  -4    9.84    8.26
  -4  -3   4    2.88   11.22
  -3   4   4    8.69    5.96
   3  -4   3  193.14    9.20
  -3  -4  -3  194.93   13.04
   4  -3  -3  176.02    6.68
  -4  -3   3  204.00   13.20
  -4   3  -3  188.24    6.97
  -3   4   3  197.51    9.19
  -3   4   2   84.78    6.50
  -3  -4  -2   80.10   11.64
   3   4  -2   62.18   12.27
   4  -3  -2   82.71    6.39
  -4   3  -2   81.51    6.49
   3  -4   2   91.47    8.80
  -4  -3   2   91.92   11.94
   3   4  -1  119.15   12.86
   3  -4   1  166.30    9.09
   4  -3  -1  160.17    9.13
  -3  -4  -1  173.02   10.33
  -4   3  -1  172.61    6.94
  -4  -3   1  178.61   12.00
  -4  -3   1  133.88   12.45
  -3   4   1  183.91    9.27
  -4  -3   0  639.96   16.67
  -3   4   0  659.24    9.41
  -3  -4   0  576.52   13.40
   4  -3   0  606.20   11.14
  -4  -3   0  553.86   17.96
   3   3 -30    4.07    6.22
  -3   3 -30   -0.28    7.02
  -3   3 -29    4.82    9.97
   3   3 -29    4.54    9.07
   3   3 -28   11.55    9.44
  -3   3 -28    0.24   10.20
   3   3 -27   19.02    9.84
  -3   3 -27   11.39    7.25
   3   3 -26   19.68   10.23
  -3   3 -26    9.99    7.33
   3   3 -25    3.05    7.35
  -3   3 -25   -6.68   10.51
   3   3 -24   28.09    7.69
  -3   3 -24   23.76   10.78
   3   3 -23   28.49    7.88
  -3   3 -23   21.58   11.02
   3   3 -22    2.41   11.16
  -3   3 -22    2.65   10.81
   3   3 -21    8.09   11.39
  -3   3 -21   -3.61   10.96
   3   3 -20    9.58   11.61
  -3   3 -20    7.25    7.60
   3   3 -19   39.29    8.54
  -3   3 -19   34.46    7.68
   3  -3 -18   47.36    9.69
   3   3 -18   59.70    8.66
  -3   3 -18   53.91   10.49
   3   3 -17   -6.83   12.22
   3  -3 -17   -1.70    6.55
  -3   3 -17    0.22    7.24
   3  -3 -16   62.76    9.12
   3   3 -16   74.20   12.46
  -3   3 -16   61.47   10.14
  -3   3 -15  111.30    7.48
   3  -3 -15  101.66    6.64
   3   3 -15  126.95    9.53
   3   3 -14   52.09    9.23
  -3   3 -14   41.12    6.92
   3  -3 -14   41.79    8.58
   3  -3 -13    3.78    5.84
  -3   3 -13   -0.22    6.54
   3   3 -13   -7.75   12.63
  -3   3 -12    7.12    6.42
   3  -3 -12    4.91    5.77
   3   3 -12    6.59   12.68
   3   3 -11   10.76    9.12
   3  -3 -11   16.33    5.70
  -3   3 -11   11.89    8.94
   3  -3 -10   29.92    5.75
  -3   3 -10   37.45    8.87
   3  -3  -9    8.39    7.99
  -3   3  -9    4.31    8.68
  -3   3  -8   80.95    6.51
   3  -3  -8   70.30    6.04
  -3   3  -7  159.87    6.77
   3  -3  -7  154.42    8.59
  -3   3  -6   74.88    8.73
   3   3  -6   64.95   13.05
   3  -3  -6   68.52    8.40
   3   3  -5    7.26    8.88
   3  -3  -5    6.08    8.16
  -3   3  -5    8.94    8.47
   3  -3  -4   -0.40    8.27
  -3   3  -4    5.63    6.03
  -3   3  -3    4.69    8.61
  -3  -3  -3    3.53   14.08
   3  -3  -3    0.18    8.33
   3  -3  -2    2.94    5.99
  -3  -3  -2    5.39   10.90
  -3   3  -2    3.57    6.17
   3  -3  -1   57.78    8.81
  -3  -3  -1   56.57    9.84
  -3   3  -1   59.12    8.88
  -3  -3   0   80.57   10.50
   3  -3   0   84.70    6.55
  -2 -11 -11   -0.58    8.21
   2 -11  11   -9.72    7.35
  -2 -11 -10    5.16    8.33
 -11  -2  10    6.54   10.02
  -2  11  10   14.26    8.44
 -11  -2  10    6.00    7.00
  11  -2 -10    1.61    8.39
   2 -11  10    5.89    5.12
   2  11 -10   -2.06    9.93
 -11   2 -10    8.27    8.37
 -11  -2   9   10.99    9.97
   2  11  -9    5.39    9.86
  -2  11   9    7.10    6.04
 -11  -2   9   -2.54    5.07
  11  -2  -9    1.80    5.94
  -2 -11  -9    4.24    8.40
   2 -11   9    5.21    7.31
 -11   2  -9   -2.22    8.27
 -11  -2   8    1.91   10.12
  11  -2  -8    7.59    8.26
 -11  -2   8   -0.96    7.30
   2 -11   8    5.48    7.35
  -2  11   8    6.54    8.54
 -11   2  -8    1.80    8.21
   2  11  -8   -0.29    9.90
  -2 -11  -8   -2.75    8.62
  -2 -11  -7   18.60    8.91
  11  -2  -7   25.80    8.46
  -2  11   7   21.74    8.67
 -11   2  -7   23.27    8.50
 -11  -2   7   25.18    7.83
   2 -11   7   14.24    5.42
   2  11  -7   17.58    7.11
 -11  -2   7    9.44    7.35
   2  11  -6   11.67    9.86
   2 -11   6    3.49    7.50
  11  -2  -6   13.85    8.51
 -11  -2   6   23.67    8.11
  -2  11   6   15.56    8.73
  -2 -11  -6   24.95    8.93
 -11   2  -6   15.78    8.51
 -11  -2   6   12.70   10.19
  -2 -11  -5    0.54    8.99
  -2  11   5    6.14    8.42
 -11   2  -5    5.79    8.44
  11  -2  -5    1.29    8.42
   2 -11   5    9.97    7.33
 -11  -2   5   -1.80   10.07
 -11  -2   5    4.82    8.18
   2  11  -5    2.41    9.70
 -11  -2   4   14.53    8.53
 -11   2  -4   13.83    6.07
 -11  -2   4   13.16    9.90
  11  -2  -4    7.42    6.03
   2  11  -4    3.05    9.64
  -2 -11  -4   16.60    9.03
   2 -11   4   11.91    5.24
  -2  11   4    6.15    8.41
   2  11  -3    5.45    6.72
 -11   2  -3    9.98    8.54
 -11  -2   3   -4.28    9.93
  -2  11   3   -3.62    8.39
  -2 -11  -3    8.68    9.03
   2 -11   3    3.61    5.29
  11  -2  -3    3.33    8.50
 -11  -2   3   11.73    8.71
  -2 -11  -2   21.35    9.28
  11  -2  -2    9.37    6.27
   2 -11   2   18.05    7.69
 -11  -2   2   16.32    9.96
  -2  11   2   15.72    8.46
 -11   2  -2   28.86    8.71
   2  11  -2   17.82    9.57
 -11  -2   2   25.96    9.02
 -11  -2   1   17.21    9.22
 -11  -2   1   13.74    9.83
 -11   2  -1   13.55    8.86
   2  11  -1   14.42    9.47
  11  -2  -1   17.63    8.77
  -2  11   1   21.51    6.03
   2 -11   1   19.77    7.72
  -2 -11  -1   23.09    9.14
  -2 -11   0    8.05    8.85
  11  -2   0    4.61    6.16
 -11  -2   0   -2.25    9.67
  -2  11   0    0.43    8.30
 -11  -2   0    2.98    9.01
  -2 -10 -16    2.52    8.99
   2 -10  16   -4.09    5.70
  -2  10  16    7.79    8.33
 -10  -2  16   -1.77   10.17
  10  -2 -16   -7.33    6.08
   2  10 -16    5.57    9.89
 -10  -2  16    2.44    8.09
 -10   2 -16    0.07    9.31
   2 -10  15    1.61    5.58
  -2  10  15    1.82    5.98
  -2 -10 -15    4.15    8.79
 -10  -2  15   -7.94    8.06
  10  -2 -15   -6.00    8.48
 -10   2 -15    0.35    9.15
 -10  -2  15   -5.66   10.12
   2  10 -15    9.64    9.94
  -2  10  14    4.06    8.63
   2 -10  14    1.32    5.58
 -10  -2  14    6.33    7.80
  10  -2 -14   11.83    8.47
 -10  -2  14   -5.99   10.31
   2  10 -14    9.21    7.06
 -10   2 -14    4.00    6.51
  -2 -10 -14    2.81    8.68
   2  10 -13    1.79    7.10
  -2  10  13   -3.50    8.55
 -10  -2  13   -3.59    7.62
   2 -10  13    3.12    5.65
 -10   2 -13    4.13    9.00
  10  -2 -13   10.74    8.26
  -2 -10 -13   -2.02    8.70
 -10  -2  13   -1.82   10.18
 -10  -2  12   -1.24    7.20
 -10  -2  12    2.05    7.55
  10  -2 -12   -0.31    8.23
  -2 -10 -12    3.85    8.58
 -10   2 -12   -1.99    8.89
   2 -10  12    6.25    7.62
  -2  10  12   -6.19    8.65
   2  10 -12   -0.70    9.95
 -10  -2  11   -0.77    7.31
 -10   2 -11    1.79    8.78
  -2 -10 -11   -0.94    8.64
 -10  -2  11    2.41    7.48
  10  -2 -11   -2.24    8.19
  -2  10  11   -3.04    8.59
   2  10 -11    7.75    9.96
   2 -10  11    0.88    7.67
 -10  -2  10    4.19   10.37
 -10   2 -10    3.00    8.64
   2  10 -10   -6.29    7.07
  -2  10  10    4.69    8.57
  -2 -10 -10   -2.07    8.66
   2 -10  10    4.68    7.70
  10  -2 -10    3.90    8.20
 -10  -2  10   -4.78    7.40
  10  -2  -9    1.11    8.20
   2 -10   9   -3.42    5.46
  -2 -10  -9    3.55    8.77
 -10   2  -9    5.64    8.54
 -10  -2   9    0.67    7.41
 -10  -2   9   -1.68   10.47
   2  10  -9    6.79    9.79
  -2  10   9    2.61    8.62
  -2  10   8   11.59    8.57
 -10  -2   8   -1.49    7.52
  10  -2  -8    1.59    5.74
 -10   2  -8    0.58    6.02
   2 -10   8   -7.50    7.70
 -10  -2   8    0.79   10.39
  -2 -10  -8    3.00    8.76
   2  10  -8   -3.14    9.88
   2  10  -7    4.25    7.04
  -2 -10  -7    2.03    8.90
  -2  10   7    0.43    8.56
 -10   2  -7    4.39    6.00
 -10  -2   7    3.02    7.69
  10  -2  -7    4.30    8.14
 -10  -2   7    6.07   10.35
   2 -10   7    0.70    5.51
   2 -10   6   13.09    5.49
 -10   2  -6    9.42    6.10
  -2 -10  -6    3.23    9.12
 -10  -2   6    4.38    8.01
 -10  -2   6    4.53   10.42
  10  -2  -6    2.37    5.82
   2  10  -6    3.71    9.84
  -2  10   6    8.00    6.06
  -2 -10  -5    0.17    9.14
   2  10  -5   -2.49    9.76
   2 -10   5    2.26    7.81
 -10  -2   5    2.32    8.25
 -10  -2   5    0.99   10.26
 -10   2  -5    2.67    6.13
  10  -2  -5    8.64    8.31
  -2  10   5   -3.44    8.56
   2  10  -4    2.00    9.75
  10  -2  -4   -6.52    8.38
 -10   2  -4    0.07    6.16
 -10  -2   4    1.36   10.35
   2 -10   4   -3.08    7.70
  -2  10   4    6.12    8.54
 -10  -2   4   -1.19    6.08
  -2 -10  -4   -2.62    9.25
  10  -2  -3    3.88    5.97
 -10   2  -3   -2.83    8.74
 -10  -2   3   -0.79   10.33
  -2  10   3    2.01    6.02
  -2 -10  -3    2.59    9.30
 -10  -2   3   -1.39    8.83
   2 -10   3   -1.37    7.80
   2  10  -3    9.90    9.65
 -10  -2   2    3.96   10.16
  -2 -10  -2    0.34    9.30
  10  -2  -2   -1.19    8.60
   2  10  -2   -1.56    6.75
 -10   2  -2    2.70    8.78
  -2  10   2   -0.94    8.47
   2 -10   2    2.75    7.75
 -10  -2   2    7.11    9.00
 -10  -2   1    1.52   10.13
  10  -2  -1   -3.80    8.68
  -2  10   1   -1.16    8.57
   2 -10   1    1.95    7.76
 -10  -2   1    2.23    9.23
 -10   2  -1    4.95    8.81
  -2 -10  -1    5.69    6.48
   2  10  -1    2.69    9.51
  10  -2   0    1.48    6.11
  -2  10   0   10.57    8.47
  -2 -10   0    7.20    8.98
 -10  -2   0    1.40    9.97
 -10  -2   0    5.41    9.32
  -9   2 -20    8.77   10.23
  -9  -2  20   11.23    7.27
   2  -9  20    0.84    9.01
  -2   9  20   16.68    8.25
   2   9 -20    7.33    6.94
  -9  -2  20    7.53    6.72
  -2   9  20    9.65    8.44
  -2   9  19    4.70    8.09
   2   9 -19    8.12    9.84
  -9   2 -19   16.58   10.01
   2  -9  19   12.28    8.77
  -9  -2  19   12.44    9.42
  -2   9  19    0.19    8.51
  -9  -2  19    6.80    7.31
  -2   9  18   14.78    7.92
   2  -9  18    6.03    6.08
  -2   9  18   11.10    8.52
   2   9 -18    7.37    9.93
  -2  -9 -18   10.26   12.46
  -9  -2  18    2.54    9.35
  -9   2 -18   14.74    9.89
  -9  -2  18    3.98    7.35
  -9   2 -17   10.56    9.90
   2  -9  17   16.37    8.63
   9  -2 -17   14.44    8.72
  -9  -2  17   16.42    9.23
  -2  -9 -17   13.46   10.01
  -2   9  17   16.99    8.72
   2   9 -17    7.81    7.17
  -9  -2  17   14.09    7.25
   2  -9  16   -0.86    8.44
  -2  -9 -16    0.75    9.66
  -9  -2  16   -6.78    9.17
  -9   2 -16    2.18    9.67
  -2   9  16   -5.25    8.69
   9  -2 -16   -1.71    6.06
   2   9 -16    4.23    7.08
  -9  -2  16    3.11    7.34
  -9  -2  15   23.60    9.04
   9  -2 -15   28.14    8.71
   2   9 -15   41.20   10.22
  -2  -9 -15   27.13   11.62
   2  -9  15   20.82    8.43
  -2   9  15   22.29    6.32
  -9   2 -15   18.43    9.81
  -9  -2  15   20.68    7.48
  -9  -2  14   21.34    8.92
  -9  -2  14   28.00   10.54
   2  -9  14   38.51    8.38
  -9   2 -14   29.12    6.99
  -2   9  14   38.74    8.85
   2   9 -14   33.50   10.41
   9  -2 -14   31.56    6.15
  -2  -9 -14   37.37   11.55
   9   2  14   17.78   15.99
   2   9 -13   38.21    7.46
  -2   9  13   43.47    8.87
  -2  -9 -13   42.45    9.46
  -9   2 -13   37.15    9.49
   9  -2 -13   30.24    8.53
  -9  -2  13   23.72   10.65
   9   2  13   22.56   13.75
  -9  -2  13   34.30    6.30
   2  -9  13   39.63    8.32
  -9  -2  12   23.64   10.65
   9   2  12   22.32   12.51
   2   9 -12   38.08   10.40
  -2  -9 -12   32.07    9.29
  -2   9  12   20.27    8.90
  -9   2 -12   33.68    9.30
   2  -9  12   17.65    5.92
   9  -2 -12   32.66    8.37
  -9  -2  12   27.64    5.99
  -9  -2  11   23.30    8.30
   9   2  11   21.31   12.86
   9  -2 -11   20.50    5.94
  -9   2 -11   39.02    9.12
   2  -9  11   27.49    5.88
  -2   9  11   34.79    8.82
  -9  -2  11   19.87   10.71
   2   9 -11   32.31    7.42
  -2  -9 -11   31.47   11.28
  -2   9  10   18.23    8.82
  -9  -2  10   14.98    8.02
  -2  -9 -10   20.06    9.03
   2   9 -10   21.35   10.31
  -9  -2  10    7.86   10.68
   9  -2 -10   12.20    8.15
   9   2  10   15.40   11.20
  -9   2 -10   19.74    6.36
   2  -9  10   15.30    8.10
   9   2   9   19.73   11.51
   2   9  -9   19.37   10.33
  -9  -2   9   18.15    5.63
  -2   9   9   20.90    6.28
  -9   2  -9   20.59    8.85
  -2  -9  -9   17.94    9.16
  -9  -2   9   18.88   10.80
   9  -2  -9   14.40    8.12
   2  -9   9   13.12    5.75
  -9  -2   8    3.70    7.86
   9  -2  -8   -0.07    5.71
  -2  -9  -8    6.89    8.97
   2  -9   8    0.55    8.05
   9   2   8    3.84   11.65
  -2   9   8    3.82    8.76
  -9  -2   8    3.78   10.65
   2   9  -8    9.36    7.15
  -9   2  -8    4.96    8.72
  -9   2  -7   36.42    6.38
  -2   9   7   49.87    8.85
  -2  -9  -7   31.43    9.26
  -9  -2   7   28.38   11.02
   9   2   7   25.89   12.24
   9  -2  -7   32.20    5.86
  -9  -2   7   40.75    8.10
   2   9  -7   33.79   10.31
   2  -9   7   27.78    8.19
   9   2   6   47.51   12.49
  -2  -9  -6   62.58    9.54
  -9   2  -6   65.74    8.98
   2   9  -6   56.55    7.48
   2  -9   6   45.39    5.96
  -9  -2   6   53.56   11.02
  -9  -2   6   58.22    8.39
  -2   9   6   59.84    8.93
   9  -2  -6   57.57    8.36
   9  -2  -5   66.16    8.45
  -9  -2   5   81.44   11.03
  -2   9   5   72.97    9.00
  -9  -2   5   72.72    6.39
  -2  -9  -5   81.41    9.78
   2   9  -5   73.53   10.44
   9   2   5   70.11   12.88
  -9   2  -5   82.10    9.16
   2  -9   5   68.13    8.27
  -9  -2   4   43.23   10.82
  -9   2  -4   59.10    9.15
   9   2   4   43.45   12.87
   2   9  -4   51.78   10.21
  -2   9   4   46.90    6.39
  -9  -2   4   47.97    8.86
  -2  -9  -4   52.60    9.58
   9  -2  -4   33.52    8.52
   2  -9   4   39.88    8.27
  -9   2  -3   58.90    9.17
   9  -2  -3   44.41    6.18
  -2   9   3   46.45    6.32
  -9  -2   3   48.75   10.67
  -9  -2   3   53.97    9.16
  -2  -9  -3   49.79    9.59
   2   9  -3   54.18   10.12
   2  -9   3   45.13    8.19
  -2  -9  -2   22.67    6.75
   2   9  -2   20.82    9.84
   9  -2  -2   16.70    6.15
  -2   9   2   28.51    6.22
   2  -9   2   20.46    5.73
  -9  -2   2   22.33    9.20
  -9   2  -2   33.62    8.98
  -9  -2   2   11.69   10.57
   2   9  -1   19.65    6.98
  -9  -2   1   20.38   10.33
  -9   2  -1   25.37    8.99
  -2   9   1   14.96    6.18
   2  -9   1   21.74    5.67
  -9  -2   1   16.92    9.42
   9  -2  -1   10.88    6.23
  -2  -9  -1   19.37    9.33
  -2  -9   0    4.63    9.17
  -2   9   0   -0.01    8.62
  -9  -2   0   -1.82   10.23
  -9  -2   0    2.70    9.42
   9  -2   0    4.05    8.75
   8   2  23   -0.66   10.02
   2  -8  23    6.25    9.51
  -8  -2  23    2.71    7.09
   2   8 -23   -8.08    9.62
  -2   8  23    1.79    6.53
   8   2  23    0.57   12.09
  -8  -2  23    5.05    6.86
  -2   8  23    2.88    8.47
  -8   2 -23   -1.42   10.66
   2  -8  22    5.06    6.72
  -8  -2  22   -0.77    6.95
  -2   8  22    2.32    6.05
   8   2  22   -0.37   11.55
  -8  -2  22    9.14    7.16
  -2   8  22    3.13    8.94
  -8   2 -22  -13.58   10.64
   2   8 -22    4.97    6.75
   8   2  22    0.23   12.59
   2   8 -21    1.76    6.85
  -8  -2  21   -2.78    7.20
   8   2  21   -0.03   15.89
   2  -8  21    8.16    9.42
  -8  -2  21   -4.62    7.05
   8   2  21   -1.23   12.13
  -2   8  21   -0.41    8.79
  -8   2 -21    3.69    7.25
  -2   8  21   -4.01    6.10
  -8   2 -20    1.52   10.32
   8   2  20   -1.09   14.85
  -8  -2  20   -1.42    7.09
  -2   8  20   -3.91    8.57
  -2   8  20    3.31    8.54
   8   2  20    0.28   12.70
   2  -8  20   -0.62    6.54
  -8  -2  20    1.96    7.26
   2   8 -20   13.67    9.82
   8   2  19    8.82   13.74
  -8  -2  19   11.33    7.32
   2  -8  19   12.95    9.18
  -8  -2  19    3.84   10.17
  -8   2 -19   10.50   10.42
   8   2  19    6.07   15.14
  -2   8  19   13.01    8.66
  -2   8  19    5.87    8.54
   2   8 -19    8.16   10.05
   2   8 -18   -0.11    7.10
  -8  -2  18    1.54   10.31
   2  -8  18   -1.11    8.92
   8   2  18   -0.38   16.14
   8   2  18    0.50   14.37
  -8  -2  18    1.89   10.13
  -2   8  18    0.73    8.28
  -8   2 -18  -10.85   10.20
  -2   8  18   -1.45    6.14
   8   2  17    4.44   15.90
   2   8 -17   -3.50   10.34
   2  -8  17   -4.46    6.46
  -8  -2  17    2.85   10.39
  -8  -2  17    6.53    7.15
  -8   2 -17   15.37    9.96
  -2  -8 -17    2.13   12.61
  -2   8  17    9.73    6.15
   8  -2 -17    6.60    8.76
  -8  -2  16    3.20   10.39
   8  -2 -16    1.84    6.12
  -8  -2  16    5.34    9.96
   8   2  16   -0.50   14.07
  -8   2 -16   -2.46    9.80
   2  -8  16   -2.17    6.24
   2   8 -16  -12.53   10.47
  -2  -8 -16   -4.86   12.22
  -2   8  16    0.01    8.64
  -2   8  15   -2.60    8.68
   2  -8  15   -5.66    6.23
   8   2  15    1.56   15.22
  -8  -2  15   -2.12    7.01
  -8   2 -15    2.59    9.60
   2   8 -15    6.26    7.26
  -8  -2  15   -4.24   10.51
   8  -2 -15   -1.49    8.54
  -2  -8 -15   -1.29   11.78
  -8   2 -14   -0.45    9.38
   2   8 -14   -3.34   10.50
  -2   8  14    1.07    6.11
  -2  -8 -14    1.24    9.39
   8  -2 -14    6.13    8.36
   2  -8  14   -4.71    6.08
  -8  -2  14    1.16    6.79
   8   2  14    1.87   13.73
  -8  -2  14   -3.36   10.54
  -8  -2  13    5.46   10.43
  -2  -8 -13   -1.54   11.28
   8  -2 -13    7.11    5.81
  -8   2 -13   -1.87    9.26
  -8  -2  13    7.35    9.38
   2   8 -13   -0.03   10.46
   2  -8  13   -0.04    5.98
  -2   8  13   -3.70    8.57
   8   2  13    1.40   13.69
   8  -2 -12    4.55    8.14
   2  -8  12   -0.42    8.32
  -2   8  12   10.32    8.69
  -8  -2  12    2.66   10.63
  -8  -2  12   -0.19    9.14
  -8   2 -12    3.81    9.17
   2   8 -12    4.26    7.33
  -2  -8 -12    1.64    9.18
   8   2  12    1.06   12.41
   2  -8  11   16.52    8.34
  -2   8  11   20.00    6.22
  -8  -2  11   20.06    8.95
   8  -2 -11   21.25    8.05
  -8   2 -11   12.95    9.09
  -2  -8 -11   16.45    9.31
   8   2  11   13.39   12.90
   2   8 -11   19.16   10.51
  -8  -2  11    2.13   10.81
   8  -2 -10   -0.72    7.94
   2  -8  10   -0.74    5.85
   8   2  10    1.24   12.82
  -2   8  10    4.28    8.63
  -8   2 -10    0.72    8.86
  -8  -2  10   -0.52   10.73
  -8  -2  10   -4.21    8.70
   2   8 -10    7.54    7.21
  -2  -8 -10   -3.68    9.06
   2  -8   9   10.22    8.17
   8  -2  -9    8.01    7.87
  -8  -2   9    1.88    8.32
  -2   8   9   -0.48    8.70
  -8   2  -9    3.91    8.69
   2   8  -9   -2.17   10.27
   8   2   9    0.31   13.31
  -8  -2   9    5.79   10.89
  -2  -8  -9    9.14    9.01
  -2   8   8    6.76    8.63
  -8  -2   8    2.90    8.19
  -8  -2   8   -1.25   10.78
  -8   2  -8   -1.35    6.09
  -2  -8  -8    0.08    8.96
   2  -8   8    4.22    8.12
   8  -2  -8    2.82    5.58
   2   8  -8    0.68    7.20
   8   2   8   -1.70   11.67
  -8  -2   7    2.16   10.91
  -2   8   7    4.51    8.61
   8  -2  -7    1.24    5.60
  -8   2  -7   -1.60    8.58
  -8  -2   7   -3.58    8.05
   2   8  -7   -0.30   10.14
  -2  -8  -7    2.59    8.81
   8   2   7   -1.95   12.02
   2  -8   7    6.64    8.05
  -2   8   6    2.75    8.59
   8  -2  -6    6.59    5.59
  -8  -2   6   -4.13   10.87
  -2  -8  -6    2.63    8.94
  -8  -2   6    0.30    7.93
  -8   2  -6    7.67    8.50
   2   8  -6    2.19    9.96
   8   2   6   -1.71   12.25
   2  -8   6   -0.14    5.71
   8  -2  -5    4.63    5.69
  -8  -2   5    7.93    5.73
   8   2   5    5.54   10.28
  -8  -2   5    3.18   10.98
  -2   8   5    8.60    8.56
   2  -8   5    4.97    5.72
  -2  -8  -5    8.79   11.00
   2   8  -5   -1.35    7.22
  -8   2  -5   14.73    8.60
  -2   8   4   -2.43    8.58
  -8   2  -4    8.60    8.68
  -8  -2   4    9.80    8.20
   8  -2  -4    6.10    5.72
  -2  -8  -4   -3.99    9.15
  -8  -2   4    0.35    7.63
   2   8  -4   10.29    9.82
   2  -8   4   -0.02    5.76
   8   2   4    0.33   10.36
  -8   2  -3   12.74    6.27
  -2   8   3   11.50    6.10
  -8  -2   3   14.70    8.48
   2  -8   3   16.05    8.14
   8  -2  -3   17.08    8.32
   8   2   3    6.80   13.14
   2   8  -3   14.50    9.84
  -2  -8  -3   14.73    6.61
  -8  -2   3   10.45    7.74
   8  -2  -2   -1.81    8.40
  -2   8   2    2.25    6.00
  -8  -2   2    4.43    8.73
   8   2   2    1.79   10.75
   2  -8   2    0.78    8.12
   2   8  -2    2.20    9.67
  -8  -2   2    5.03   10.61
  -2  -8  -2   -0.80    9.33
  -8   2  -2   -3.72    6.27
  -8  -2   1    2.98   10.62
   2   8  -1   -5.01    9.63
  -2   8   1    5.50    8.50
  -8  -2   1   -0.33    9.13
   8  -2  -1   15.38    8.47
   2  -8   1   -3.11    5.74
  -2  -8  -1   -4.49    9.27
  -8   2  -1    3.39    6.23
   8  -2   0    7.65    8.61
  -2   8   0    6.91    8.57
  -8  -2   0    2.95    9.35
  -8  -2   0    4.16   10.46
  -2  -8   0    1.41    9.14
  -7   2 -25    7.16   10.55
  -7  -2  25    4.75    6.92
   7   2  25    2.48    8.07
   2   7 -25   -2.13    6.83
   7   2  25    0.60    8.98
  -2   7  25   -1.80    9.87
  -7  -2  25    8.32    9.87
   2  -7  25    4.45    9.89
  -2   7  25   -1.85    8.64
  -2   7  24   -2.19    8.82
  -2   7  24    4.58    9.77
   7   2  24    1.11    8.59
  -7  -2  24    8.81   10.13
   7   2  24   -2.09    9.38
  -7  -2  24    0.13    6.99
   2  -7  24   -9.74   10.00
   2   7 -24    1.19    6.87
  -7   2 -24   -7.20   10.76
  -7   2 -23   20.02   10.72
   2   7 -23   21.31    9.89
   2  -7  23    4.40    7.25
  -2   7  23   11.04    6.94
  -7  -2  23   16.11   10.23
  -2   7  23   18.87    8.89
   7   2  23   12.45   10.13
   7   2  23   14.49    9.40
  -7  -2  23   11.65    7.26
  -7  -2  22  -10.72   10.28
   2  -7  22    2.35    9.90
  -2   7  22   -2.72    9.37
   2   7 -22   -6.48    9.92
   7   2  22    0.23   10.25
  -7   2 -22    3.41    7.55
  -2   7  22    7.58    8.79
  -7  -2  22    7.54    7.15
   7   2  22    2.72    9.89
  -2   7  21    6.65    9.19
   2  -7  21    4.76    6.98
  -7   2 -21    5.30   10.60
  -2   7  21    2.72    6.27
   7   2  21    3.27   10.55
  -7  -2  21    3.84   10.25
   7   2  21   -0.08   12.43
   2   7 -21   -2.99    7.09
  -7  -2  21    8.02    7.13
   2  -7  20   23.75    9.67
  -7  -2  20   -0.91   10.66
  -2   7  20    2.50    9.00
  -7  -2  20    3.17    7.31
   7   2  20    4.72   11.33
  -7   2 -20    1.28   10.61
  -2   7  20    6.25    6.35
   7   2  20    6.49   13.16
   2   7 -20    8.40    7.21
  -7   2 -19   21.85   10.42
  -7  -2  19   26.76   10.73
  -2   7  19   20.82    8.85
   2  -7  19   15.50    6.83
   7   2  19   21.04   13.74
  -7  -2  19    7.39    7.43
   2   7 -19   13.57   10.37
  -2   7  19   14.85    6.40
   7   2  19   15.15   13.83
   7  -2 -18    3.08    6.47
  -2   7  18    1.47    6.25
  -7  -2  18    4.22   10.77
   2  -7  18   -1.05    9.55
   7   2  18    4.61   14.18
  -7  -2  18    4.62    7.50
  -7   2 -18   -3.10    7.35
   2   7 -18    6.61   10.38
  -2   7  18    4.06    8.39
  -7  -2  17   13.01    7.70
  -2   7  17   20.71    8.80
   2   7 -17   14.40    7.50
   2  -7  17   13.39    9.24
   7   2  17   13.31   14.56
   7  -2 -17   19.23    9.05
  -7  -2  17    9.46    7.46
  -2   7  17    9.78    5.99
  -7   2 -17   15.20    7.18
  -2   7  16    8.18    8.73
   2  -7  16   -3.22    9.14
  -7  -2  16   -6.20   10.74
   2   7 -16   10.91   10.47
   7   2  16    0.46   14.55
  -2  -7 -16    1.41   10.20
   7  -2 -16   -7.88    8.86
  -7  -2  16   -1.10    7.43
  -7   2 -16   -0.32    9.87
   7   2  15  114.94   16.24
  -2   7  15  123.42    6.87
   2  -7  15  114.83    9.37
  -7  -2  15   94.19    8.11
   2   7 -15  123.32   11.21
  -7   2 -15  140.06   10.38
  -7  -2  15  122.08   11.30
  -2  -7 -15  143.93   13.35
   7  -2 -15  115.82    6.69
  -7  -2  14   58.56    7.88
  -7   2 -14   72.73    9.72
  -2  -7 -14   70.01   10.23
   7  -2 -14   59.27    6.31
  -7  -2  14   64.14   10.86
   2  -7  14   67.27    9.04
   2   7 -14   67.92    7.95
   7   2  14   63.06   14.87
  -2   7  14   65.09    8.96
   2  -7  13   -1.99    8.67
  -7  -2  13    4.37    7.49
   7   2  13    0.85   15.02
   7  -2 -13    1.80    5.84
  -7   2 -13    4.27    6.56
  -2  -7 -13    4.56   11.44
  -7  -2  13    4.60    7.25
   2   7 -13    5.71   10.60
  -2   7  13    2.46    6.08
   7  -2 -12   22.10    8.26
   7   2  12   21.81   14.89
  -7   2 -12   27.49    9.21
   2  -7  12   21.30    6.07
  -7  -2  12   31.93   10.11
  -2   7  12   16.22    8.73
   2   7 -12   22.56    7.63
  -7  -2  12   16.58   10.81
  -2  -7 -12   28.45   11.44
  -7  -2  11   28.03   11.07
   2  -7  11   32.42    8.59
  -2  -7 -11   45.92   11.54
   7  -2 -11   34.69    8.19
  -7  -2  11   39.71    9.89
  -7   2 -11   36.96    9.09
  -2   7  11   47.40    8.74
   7   2  11   33.36   13.51
   2   7 -11   32.75   10.63
   7  -2 -10   20.04    8.03
  -2   7  10   26.15    8.69
   2  -7  10   26.71    6.01
  -7   2 -10   27.39    8.88
  -7  -2  10   21.67    9.50
  -2  -7 -10   25.88    9.48
  -7  -2  10   27.48   11.10
   2   7 -10   13.17    7.55
   7   2  10   21.64   13.44
   2   7  -9   93.27   10.79
  -7  -2   9   81.91   11.39
  -7   2  -9   96.09    9.07
  -2  -7  -9  100.38    9.85
  -7  -2   9   87.50    6.77
   2  -7   9   73.82    8.67
   7   2   9   82.13   14.25
   7  -2  -9   76.51    5.97
  -2   7   9   96.55    9.01
  -2  -7  -8    2.61   11.12
  -7  -2   8    5.51   11.13
   2  -7   8   -0.82    8.40
   7  -2  -8    7.02    5.58
  -7   2  -8    3.27    8.56
  -7  -2   8    4.48    8.62
   7   2   8    3.82   13.66
   2   7  -8   -0.57   10.31
  -2   7   8    6.97    8.62
   2  -7   7  262.80    7.10
  -7   2  -7  276.60    7.62
   7  -2  -7  249.86    6.87
   2   7  -7  266.44    9.07
  -7  -2   7  238.89   12.48
  -2   7   7  283.22    7.64
  -2  -7  -7  298.74   11.25
  -7  -2   7  271.55    9.74
   7   2   7  268.52   15.16
   7   2   6  158.06   14.06
  -7   2  -6  170.97    9.21
  -2   7   6  162.46    9.37
  -2  -7  -6  171.83   10.08
  -7  -2   6  166.70   12.07
  -7  -2   6  170.20    9.00
   2   7  -6  184.96   11.03
   7  -2  -6  161.31    8.59
   2  -7   6  164.26    8.94
  -7   2  -5    2.30    8.50
  -2   7   5    5.52    8.62
  -7  -2   5    2.44   11.16
  -2  -7  -5    1.73    9.02
   7   2   5    4.04   12.60
   2   7  -5    2.23   10.09
  -7  -2   5   -1.43    8.10
   7  -2  -5    0.10    8.09
   2  -7   5    3.45    8.35
  -2  -7  -4   34.17    9.30
   2   7  -4   33.28   10.13
  -7  -2   4   38.50    5.92
   7  -2  -4   24.97    5.96
   7   2   4   42.38   13.14
  -7  -2   4   32.79   11.30
  -7   2  -4   32.76    6.32
   2  -7   4   32.50    8.43
  -2   7   4   30.43    6.26
  -2   7   3   29.82    8.72
  -7  -2   3   21.27    8.43
  -2  -7  -3   26.80    9.34
  -7   2  -3   21.27    8.82
   7  -2  -3   23.02    8.36
   7   2   3   24.56   10.96
  -7  -2   3   21.15   11.13
   2  -7   3   22.51    5.93
   2   7  -3   23.91    9.93
  -7  -2   2   87.47    9.06
  -7  -2   2   74.40   11.46
   7  -2  -2   76.58    8.72
   7   2   2   84.17   11.66
  -2  -7  -2   89.97    9.78
  -2   7   2   79.35    6.48
  -7   2  -2   88.65    9.17
   2   7  -2   82.96   10.22
   2  -7   2   83.26    8.51
  -2   7   1  222.40    9.46
  -7  -2   1  237.06   10.37
   7   2   1  226.34   12.79
   2   7  -1  220.11   10.89
   2  -7   1  211.91    8.92
   7  -2  -1  213.46    9.50
  -7  -2   1  187.31   12.30
  -7   2  -1  251.67    9.74
  -2  -7  -1  226.40   10.49
  -2   7   0    5.89    6.09
  -7  -2   0    3.23   10.83
  -7  -2   0    0.32    9.27
   7  -2   0    1.73    6.15
  -2  -7   0   -0.10    9.13
   2   6 -27   -4.39    6.84
   2  -6  27   -5.36   10.10
   6   2  27   -3.74    7.53
  -2   6  27    5.00    8.69
   6   2  27   -0.49    8.95
  -6  -2  27   -2.89    6.60
  -2   6  27   -4.31   10.30
  -6  -2  27   -9.37    7.00
  -6   2 -27    0.35   10.39
   2   6 -26   -2.56    6.90
   6   2  26   -0.77    9.51
  -2   6  26   -6.25    7.36
  -2   6  26    6.93    6.20
   2  -6  26   18.65   10.08
  -6  -2  26   -4.82   10.07
  -6   2 -26   -5.03   10.59
  -6  -2  26    3.67    6.73
   6   2  26   -4.61    7.54
  -2   6  25    6.59    7.35
   6   2  25    3.12    7.75
   6   2  25    6.39    8.25
  -2   6  25   -5.60    9.06
   2  -6  25   -2.93    7.28
   2   6 -25   11.38    7.04
  -6  -2  25   11.61    6.92
  -6  -2  25    8.37   10.33
  -6   2 -25   18.20    7.45
   6   2  24   -0.80    7.83
  -6   2 -24   -4.52   10.77
   2   6 -24   -2.45   10.02
  -2   6  24    5.37   10.01
   2  -6  24   -5.35    7.28
   6   2  24   -0.29    8.36
  -2   6  24   -4.27    6.37
  -6  -2  24    0.64    7.43
  -6  -2  24   -2.49    6.97
   2   6 -23    8.79   10.01
  -2   6  23    7.52    9.05
   2  -6  23    1.83   10.23
  -2   6  23   -2.03   10.04
  -6  -2  23    2.78    7.12
  -6   2 -23   -0.31   10.72
   6   2  23    2.38    9.88
   6   2  23    4.61   10.77
  -6  -2  23   -3.01    7.59
  -6  -2  22   -3.26    7.16
  -6   2 -22    4.87    7.66
   6   2  22    0.96    9.16
   6   2  22    2.22    8.21
  -2   6  22    3.02    6.47
   2  -6  22    2.85   10.18
   2   6 -22    5.12   10.21
  -6  -2  22    0.67   10.84
  -2   6  22   -3.11    9.76
  -6  -2  21   19.64    7.29
   6   2  21   13.18   11.80
   2  -6  21   13.90    7.24
  -2   6  21   13.29    9.29
   2   6 -21   15.50    7.35
  -6   2 -21   15.50   10.86
   6   2  21   10.16   10.41
  -6  -2  21    9.15   10.86
  -2   6  21   10.33    6.78
  -2   6  20  -10.26    9.37
   2   6 -20   -4.34    7.31
   6   2  20    2.97   10.50
   2  -6  20    3.06   10.07
  -6  -2  20   -6.46    7.49
  -2   6  20   -1.26    9.15
   6   2  20   -0.28   12.09
  -6   2 -20   -6.15   10.64
  -6  -2  20   -4.15   10.90
   2   6 -19   -5.82   10.41
   2  -6  19    3.85    6.99
  -2   6  19    4.60    9.01
  -2   6  19   -0.16    6.34
  -6  -2  19  -15.80   10.99
   6   2  19    0.06   10.84
  -6   2 -19   -8.57    7.50
   6   2  19    1.88   14.35
  -6  -2  19    5.21    7.32
  -6  -2  18    1.81   11.03
  -2   6  18    5.56    9.01
  -2   6  18    5.13    8.73
  -6  -2  18    9.66    7.37
   6   2  18    4.25   11.27
   2  -6  18   -6.45    6.97
  -6   2 -18    1.70   10.32
   6   2  18    6.11   12.81
   2   6 -18    6.47   10.54
  -2   6  17   11.70    8.53
  -6  -2  17   13.70   11.17
   2  -6  17   10.86    9.62
   2   6 -17   10.17    7.52
   6   2  17   10.80   13.56
  -6   2 -17   10.22   10.12
   6  -2 -17   11.32    9.12
  -2   6  17   15.12    6.38
  -6  -2  17    6.69    7.55
   2  -6  16    6.50    9.34
  -6  -2  16    3.38    7.51
  -2   6  16   -0.29    5.93
   6  -2 -16    2.72    8.92
  -2   6  16    7.62    6.21
  -6   2 -16   -5.56    9.86
   6   2  16   -1.08   12.15
  -6  -2  16   11.37   11.10
   2   6 -16    0.24   10.65
  -6   2 -15    2.84    6.77
  -6  -2  15    2.13    7.56
  -6  -2  15    5.96    7.92
   6  -2 -15   -4.03    8.81
   2  -6  15   -6.87    9.20
   2   6 -15    1.47   10.75
  -2   6  15    6.43    8.76
   6   2  15    5.65   12.67
  -2   6  14   34.67    6.31
  -2  -6 -14   41.12   10.06
   2  -6  14   35.57    9.13
  -6  -2  14   34.15   11.18
  -6  -2  14   27.30    7.64
   2   6 -14   25.91    7.81
   6   2  14   31.84   15.13
   6  -2 -14   24.09    8.66
  -6   2 -14   45.73    9.46
   6  -2 -13   25.25    8.32
  -6  -2  13   19.92    7.86
   2  -6  13   21.56    8.93
   6   2  13   25.29   14.78
  -6  -2  13   11.71    7.65
  -2   6  13   25.86    8.69
   2   6 -13   20.70   10.82
  -6   2 -13   19.13    9.18
  -2  -6 -13   20.45   11.73
   6   2  12   -0.95   14.13
  -2  -6 -12    1.10    9.17
   2   6 -12    0.18    7.60
  -6   2 -12    0.10    8.92
  -2   6  12    6.40    8.49
   6  -2 -12   -3.21    8.12
   2  -6  12    4.75    6.12
  -6  -2  12    2.58    7.57
  -6  -2  12    1.75   10.74
  -2  -6 -11    7.94    9.28
   2  -6  11   10.66    8.62
  -6  -2  11    6.38    7.72
   6  -2 -11    8.00    8.09
  -6   2 -11   12.60    6.23
   6   2  11    8.97   15.19
   2   6 -11    1.83   10.77
  -2   6  11   13.64    8.50
  -6  -2  11    4.94   10.53
   2   6 -10    0.49   10.73
  -6  -2  10    2.29    7.26
   6  -2 -10    7.51    7.89
  -6  -2  10    4.94    7.74
  -2  -6 -10    2.61    9.31
  -6   2 -10    8.11    8.67
   6   2  10    7.66   14.75
  -2   6  10   -1.76    8.55
   2  -6  10    5.25    8.50
   2  -6   9    2.17    5.97
  -6  -2   9    2.60    9.68
   2   6  -9   -0.94    7.48
  -2   6   9   -0.42    6.04
  -6  -2   9    0.45    7.75
  -2  -6  -9    2.35   11.27
  -6   2  -9    3.11    8.56
   6   2   9    1.77   13.11
   6  -2  -9    0.54    5.54
  -2  -6  -8    2.42    9.10
  -6   2  -8    0.37    8.48
  -6  -2   8    3.69    9.38
   2  -6   8    1.43    6.00
   6   2   8    2.02   13.43
  -6  -2   8   11.93   10.91
  -2   6   8    1.20    8.55
   6  -2  -8   -1.53    7.90
   2   6  -8    7.72   10.45
  -6   2  -7    2.41    8.46
  -2  -6  -7    6.35    8.92
  -6  -2   7   -4.57   11.18
   6  -2  -7   -0.94    5.65
  -6  -2   7    2.32    6.44
   2  -6   7    3.95    5.89
   2   6  -7    3.68   10.37
  -2   6   7   -5.70    8.61
   6   2   7    1.00   13.87
  -6  -2   6   70.50    6.48
   6   2   6   70.38   13.10
   6  -2  -6   72.61    8.17
  -6   2  -6   75.06    6.38
  -2   6   6   73.86    8.90
   2  -6   6   69.84    8.65
   2   6  -6   68.10   10.60
  -2  -6  -6   70.91    9.26
  -6  -2   6   65.52   11.40
  -2   6   5    8.80    6.15
  -6  -2   5    3.68   11.14
  -6   2  -5   11.66    5.98
   2  -6   5    1.58    8.39
   6   2   5    5.28   12.79
  -6  -2   5    6.54    8.32
   2   6  -5    4.61   10.16
  -2  -6  -5    7.33    8.78
   6  -2  -5    3.49    5.71
  -6   2  -4    1.75    6.02
   6  -2  -4   -0.53    8.13
  -6  -2   4    1.22    8.16
   2   6  -4   -4.82    9.98
   6   2   4    2.92   10.55
  -6  -2   4    5.83   11.04
  -2  -6  -4   -1.44    8.92
   2  -6   4   -2.41    8.34
  -2   6   4   -1.76    8.68
  -6   2  -3   -1.44    6.13
  -2   6   3    5.92    8.62
  -6  -2   3    1.98   10.99
   6  -2  -3   12.12    8.18
  -2  -6  -3    5.94   11.06
   2  -6   3    9.74    5.86
   2   6  -3    3.07    9.89
  -6  -2   3    1.64    8.06
   6   2   3    1.54   10.93
  -6   2  -2    8.89    8.67
  -6  -2   2    3.86   11.06
   2   6  -2    7.51    9.81
   2  -6   2    7.61    5.92
   6   2   2    6.30   11.08
  -2   6   2    9.88    8.63
  -6  -2   2    9.62    8.23
  -2  -6  -2    4.36    9.17
   6  -2  -2    8.03    8.36
  -6  -2   1    2.01    8.54
  -2  -6  -1    3.44    8.90
   2   6  -1   -4.40    9.62
   2  -6   1   -3.54    5.87
  -6   2  -1   -0.22    8.63
  -2   6   1    5.64    8.57
   6  -2  -1    1.06    8.48
  -6  -2   1    0.81   11.00
  -2  -6   0    3.20    6.30
  -6  -2   0    5.35    8.87
  -2   6   0    2.87    8.59
   6  -2   0   -0.69    6.10
  -6  -2   0    1.33   10.85
   2  -5  28   15.74    7.17
  -5  -2  28    8.67    9.16
  -2   5  28    0.95   10.37
   5   2  28    5.39    9.97
   5   2  28    9.09    9.67
  -5   2 -28   -1.04   10.23
  -2   5  28    8.87    6.21
  -5  -2  28   21.22    9.58
   2   5 -28    5.81    9.63
   5   2  27    3.92    8.10
   2  -5  27   -3.36    7.12
   5   2  27   -1.60   10.16
  -5   2 -27    2.38   10.16
  -2   5  27  -10.16   10.39
  -5  -2  27   12.32    6.90
   2   5 -27   -3.55    9.79
  -2   5  27    8.04    6.15
  -5  -2  27    7.27    9.30
  -5   2 -26  -14.71   10.48
   5   2  26    1.64    8.42
   5   2  26    7.65    8.42
   2   5 -26   -0.24    9.97
  -2   5  26   -1.41    8.95
   2  -5  26    1.72    7.15
  -5  -2  26    9.45   10.04
  -5  -2  26   -9.43    9.54
  -2   5  26    8.70    7.14
   2   5 -25    1.42    7.24
  -2   5  25    7.45    9.14
   5   2  25    5.24    8.70
  -5  -2  25  -11.05    9.66
  -2   5  25    3.73    7.33
   2  -5  25   -7.32   10.37
  -5  -2  25   -1.40   10.53
   5   2  25   -0.93    8.77
  -5   2 -25    4.58   10.49
  -5  -2  24   13.41    9.97
   5   2  24    5.20    9.03
   5   2  24    3.65   10.95
  -5   2 -24    0.93    7.61
   2  -5  24   -2.89   10.47
  -2   5  24    2.24    9.24
  -5  -2  24   -1.71    7.61
  -2   5  24    6.27    7.24
   2   5 -24    1.41    7.34
   2   5 -23   27.41    7.61
   5   2  23   32.73   11.70
   2  -5  23   30.05   10.51
  -2   5  23   26.15    9.46
   5   2  23   21.89    9.37
  -5  -2  23   36.62   11.13
  -5  -2  23   38.88   10.23
  -2   5  23   25.16   10.29
  -5   2 -23   36.18   10.95
  -2   5  22    5.23   10.01
  -5   2 -22    8.60   11.05
  -2   5  22    6.57    9.37
   5   2  22    9.15    9.20
   2  -5  22    1.56    7.49
   2   5 -22   15.89   10.73
   5   2  22    8.17   11.88
  -5  -2  22   26.67   10.26
  -5  -2  22    5.75    7.89
   2   5 -21   12.85   10.87
  -2   5  21   20.74    9.82
   2  -5  21    6.87   10.40
   5   2  21    5.61   11.50
   5   2  21   15.04   10.01
  -2   5  21    4.00    9.42
  -5  -2  21   12.31   11.32
  -5  -2  21    8.74    7.44
  -5   2 -21   12.06    7.78
  -5   2 -20  107.36   11.26
   2   5 -20   85.59   11.27
  -2   5  20   86.42    9.95
   5   2  20  101.64   11.32
   5   2  20   80.80   10.22
  -5  -2  20   95.61   11.83
   2  -5  20   79.16   10.67
  -2   5  20   84.48    9.71
  -5  -2  20   85.97    7.92
   2   5 -19   51.20    7.77
  -2   5  19   40.15    9.57
  -2   5  19   50.78    6.83
  -5  -2  19   42.01    7.92
   5   2  19   43.79   11.94
  -5  -2  19   51.61   11.66
   2  -5  19   46.45   10.32
  -5   2 -19   46.52   10.90
   5   2  19   64.83   13.29
  -5  -2  18    9.39    7.56
  -5  -2  18    1.83    8.09
   2  -5  18    6.81    7.07
  -5   2 -18    5.59   10.47
   5   2  18    7.27   11.44
  -2   5  18    5.60    6.53
  -2   5  18    9.51    9.00
   5   2  18    6.09   10.70
   2   5 -18    4.75    7.49
  -2   5  17   10.71    6.19
   5   2  17   10.43   11.48
  -2   5  17    7.13    6.52
  -5  -2  17   12.37    8.16
   2  -5  17    1.79    9.95
  -5  -2  17   13.45    7.67
   5  -2 -17    7.61    6.61
  -5   2 -17   20.17   10.13
   5   2  17   11.65   13.47
   2   5 -17   10.15   10.72
   5  -2 -16    7.24    6.53
  -2   5  16   11.63    9.08
  -2   5  16   15.40    8.52
   2  -5  16   11.22    9.75
   5   2  16   10.86    9.45
  -5  -2  16   13.56    7.68
  -5   2 -16   15.95    9.97
   2   5 -16    8.31   10.93
  -5  -2  16    9.92    8.12
  -5  -2  15  101.83    8.42
   5   2  15  108.98   12.66
   2  -5  15  120.36    9.91
  -5  -2  15  115.58    8.69
  -2   5  15  126.51    9.51
  -2   5  15  120.15    8.84
  -5   2 -15  120.37   10.22
   5  -2 -15  127.57    6.83
   2   5 -15  108.29    8.35
   2  -5  14  112.64    9.79
   5  -2 -14  116.79    6.72
  -2   5  14  127.42    9.40
  -5   2 -14  125.06    9.92
  -5  -2  14  111.95    8.19
   2   5 -14  122.62   11.57
  -5  -2  14  119.64   12.09
   5   2  14  121.68   13.14
   2  -5  13  152.67    7.09
  -5  -2  13  179.89   12.40
   2   5 -13  160.89    8.77
  -2  -5 -13  186.22   11.61
  -2   5  13  168.27    7.09
  -5   2 -13  179.28    9.96
   5   2  13  173.09   14.26
   5  -2 -13  159.00    6.69
  -5  -2  13  126.18    8.59
  -2  -5 -12  360.47   12.72
   2   5 -12  343.26   12.56
   2  -5  12  300.81   10.17
  -5   2 -12  341.88   10.68
  -2   5  12  341.98   10.22
  -5  -2  12  334.16    9.98
   5   2  12  331.48   16.68
  -5  -2  12  241.56    9.24
   5  -2 -12  348.24    9.51
  -2  -5 -11  294.70   13.36
   2   5 -11  263.86    9.34
  -5  -2  11  199.67    8.93
   2  -5  11  255.75    7.37
   5   2  11  284.93   19.19
   5  -2 -11  251.61    6.88
  -5  -2  11  296.18   12.76
  -5   2 -11  263.78    7.84
  -2   5  11  265.56    9.71
  -5  -2  10   21.72    7.78
   2   5 -10   29.00   11.23
   2  -5  10   35.50    8.74
  -5   2 -10   37.48    8.95
  -2   5  10   34.55    6.19
  -5  -2  10   32.11    8.14
   5  -2 -10   20.81    8.15
  -2  -5 -10   36.19    9.16
   5   2  10   38.80   15.68
  -2  -5  -9   13.51    9.18
  -5  -2   9   13.22    7.90
   5   2   9   14.07   14.95
   2  -5   9    7.43    8.71
  -5   2  -9   14.64    6.18
   5  -2  -9   10.37    5.68
  -2   5   9   15.73    8.51
   2   5  -9   11.27    7.87
  -5  -2   9    5.52    7.74
  -5  -2   8   11.93    7.80
   5  -2  -8   13.23    8.04
   2  -5   8   10.60    8.70
   5   2   8   11.53   15.18
  -5   2  -8    9.36    8.67
  -5  -2   8    8.05    7.74
  -2   5   8   13.03    6.07
   2   5  -8   15.25   10.97
  -2  -5  -8   10.02   11.31
   5  -2  -7  162.46    8.54
  -2   5   7  172.46    9.23
  -2  -5  -7  177.26   10.57
  -5  -2   7  130.43    8.79
  -5  -2   7  192.65   11.09
   5   2   7  164.00   17.81
  -5   2  -7  161.66    9.19
   2   5  -7  172.64   11.60
   2  -5   7  151.06    6.75
  -5  -2   6  232.44   12.61
   5   2   6  290.92   19.91
   2  -5   6  294.75    9.62
  -2  -5  -6  308.85   13.02
  -5   2  -6  294.23    7.67
   2   5  -6  302.15   12.23
   5  -2  -6  284.47    6.99
  -5  -2   6  315.15   11.44
  -2   5   6  303.73    9.78
   2  -5   5  557.71    8.63
  -5  -2   5  496.07   14.33
  -5   2  -5  609.52   11.41
  -2   5   5  635.52   11.30
  -5  -2   5  632.31   12.79
   5   2   5  619.95   20.34
   5  -2  -5  550.97    8.44
  -2  -5  -5  599.82   13.19
   2   5  -5  615.68   13.67
   2  -5   4  702.26    9.32
   5  -2  -4  745.93   11.23
  -2   5   4  760.12   10.16
   5   2   4  754.57   21.08
  -2  -5  -4  734.13   14.07
  -5   2  -4  801.50   12.47
   2   5  -4  758.59   14.52
  -5  -2   4  703.49   13.00
  -2   5   3  601.55    9.33
   5  -2  -3  587.59   10.64
  -5  -2   3  568.79   10.31
  -5   2  -3  625.90   11.56
   2   5  -3  598.64   11.36
  -2  -5  -3  584.20   13.19
   5   2   3  602.46   19.42
   2  -5   3  566.41    8.69
  -2   5   2  143.09    9.29
  -5   2  -2  153.89    9.34
  -2  -5  -2  131.00    9.83
  -5  -2   2   92.16   11.94
  -5  -2   2  113.11    8.92
   2  -5   2  119.81    8.99
   2   5  -2  123.32   10.71
   5  -2  -2  118.65    6.57
   2  -5   1   49.65    8.59
   5  -2  -1   43.51    8.76
  -2  -5  -1   44.88    9.23
   2   5  -1   46.75   10.07
  -5  -2   1   36.71    8.48
  -5   2  -1   55.60    8.94
  -2   5   1   47.28    6.40
  -5  -2   1   36.69   11.39
   5  -2   0    4.02    8.69
  -2   5   0   11.36    8.89
  -5  -2   0    5.13   11.18
  -2  -5   0    2.34    6.26
  -5  -2   0    6.12    8.70
  -4  -2  30   -4.47    8.87
   2  -4  30   12.33    6.85
  -2   4  30   -0.67    8.60
  -4   2 -30    2.60    9.95
  -4  -2  30   12.10    6.31
   4   2  30    4.34    8.11
   4   2  30    8.19    7.80
  -4   2 -29   -1.06    7.12
  -4  -2  29    4.22    8.96
  -4  -2  29   -6.15    9.32
   2  -4  29   -2.95    7.06
   4   2  29    2.70    8.19
   2   4 -29   -1.74    9.37
   4   2  29   -1.77    8.07
  -2   4  29   -0.24    8.58
  -2   4  29    1.31   10.17
   2   4 -28   -6.72    9.66
  -2   4  28    1.69    8.63
  -4   2 -28   -5.24   10.09
  -2   4  28   -3.88   10.17
  -4  -2  28    7.46    6.63
   2  -4  28    1.09   10.04
   4   2  28    2.55    8.28
   4   2  28   -1.18    8.33
  -4  -2  28   -7.73    9.30
  -2   4  27    3.66    8.71
  -2   4  27   -7.63    7.16
   2  -4  27    2.96   10.17
  -4   2 -27   -5.87   10.20
   2   4 -27   -3.14    9.89
   4   2  27   -2.42    8.60
   4   2  27    3.81    8.40
  -4  -2  27    3.59    9.42
  -4  -2  27    3.65    9.88
  -4  -2  26  -10.07   10.28
  -2   4  26   -1.60    8.94
   4   2  26    2.60    8.63
   4   2  26    2.94    8.85
   2  -4  26  -25.97   10.38
   2   4 -26    4.04    7.22
  -2   4  26   -1.58    7.20
  -4  -2  26   10.59    6.69
  -4   2 -26   -5.82   10.28
   2  -4  25    2.61   10.28
  -2   4  25   -0.17   10.36
   2   4 -25    4.46    7.42
   4   2  25    2.23    9.12
   4   2  25    6.11    8.69
  -4  -2  25   -2.23    7.47
  -4  -2  25    7.75    6.97
  -2   4  25    4.65    9.06
  -4   2 -25    1.32   10.56
  -2   4  24    0.96   10.34
   2   4 -24    9.56    7.63
  -4   2 -24    2.31   10.67
   2  -4  24    9.04   10.37
   4   2  24    4.92    9.38
  -4  -2  24   12.46   10.87
  -4  -2  24    3.02    7.23
  -2   4  24   24.14    9.09
   4   2  24    4.68    8.77
  -4   2 -23    4.62   10.94
  -2   4  23   -1.90   10.30
   4   2  23    7.62    9.47
  -4  -2  23    2.72    7.89
   2  -4  23    0.39    7.34
   4   2  23    3.29    8.94
  -4  -2  23    9.32    7.20
   2   4 -23   11.63    7.68
  -2   4  23    4.52    6.57
  -4  -2  22   28.74   11.39
   2  -4  22   23.58    7.46
   4   2  22   25.27    9.93
   4   2  22   14.75    9.18
  -4  -2  22   12.37    7.55
   2   4 -22   35.85   11.13
  -2   4  22   15.99    9.42
  -2   4  22   26.86   10.22
  -4   2 -22   25.81   11.07
   2  -4  21    9.48   10.48
   2   4 -21   11.75   11.13
  -2   4  21    8.76    9.34
  -4   2 -21    8.81    7.76
   4   2  21    8.21   11.36
  -2   4  21    9.31    7.04
   4   2  21    5.18   10.05
  -4  -2  21    6.14    8.22
  -4  -2  21    9.54    7.60
   2   4 -20   11.27   11.15
   2  -4  20   -4.28   10.45
   4   2  20   -4.34    9.40
   4   2  20    0.90   10.14
  -2   4  20    4.31    6.82
  -4  -2  20   -0.40   11.65
  -2   4  20    8.23    9.20
  -4   2 -20   -2.11   10.88
  -4  -2  20    2.60   10.89
  -2   4  19    6.20    9.46
   2   4 -19    5.80   11.35
  -4   2 -19    2.55   10.78
   2  -4  19    5.00    7.39
   4   2  19    2.93   10.39
   4   2  19    3.33    9.56
  -4  -2  19    6.79    8.36
  -4  -2  19    1.02   10.86
  -2   4  19   -0.37    6.58
   2   4 -18    3.09    8.05
  -4  -2  18    5.25   11.07
   4   2  18    3.19   10.60
  -2   4  18    4.76    6.51
  -2   4  18   -0.37    6.52
   2  -4  18   -0.63   10.29
   4   2  18    2.94    9.56
  -4  -2  18    2.70   11.92
  -4   2 -18    2.23   10.55
   2   4 -17   32.90    8.29
  -2   4  17   36.98    9.14
  -2   4  17   42.14    9.33
   2  -4  17   36.96   10.23
   4   2  17   38.11   12.23
  -4  -2  17   43.15   12.17
   4   2  17   46.28   13.44
  -4   2 -17   41.79    7.58
  -4  -2  17   49.43   11.21
   4   2  16   11.44   13.40
   4  -2 -16   14.85    9.27
   2  -4  16   14.76    9.88
   4   2  16   11.67    9.81
  -4  -2  16   18.19   12.05
  -2   4  16   14.03    6.19
  -4  -2  16   -4.78   11.28
  -2   4  16   17.34    6.47
   2   4 -16   18.33   11.26
  -4   2 -16   11.60   10.11
   2   4 -15    6.48   11.07
   4  -2 -15    8.51    6.38
  -4  -2  15   -1.05   11.28
  -2   4  15    6.92    5.97
  -4  -2  15    5.48    8.50
   2  -4  15   -2.84    9.69
   4   2  15    7.27   11.82
  -2   4  15    9.14    6.42
   4   2  15    3.59   13.42
  -4   2 -15   13.53    9.82
   4   2  14   44.56   12.00
   4  -2 -14   41.83    6.44
   2  -4  14   43.14    9.60
  -4  -2  14   42.42    8.79
   2   4 -14   44.40   11.38
  -2   4  14   41.15    8.43
  -2   4  14   50.80    9.02
   4   2  14   48.23   13.94
  -4  -2  14   34.49    8.18
  -4   2 -14   39.93    6.99
   4  -2 -13   10.07    8.61
  -2   4  13   14.92    5.73
   2   4 -13    7.68    8.07
   4   2  13   11.99    9.49
   2  -4  13   11.50    9.30
  -4  -2  13    8.58    7.96
  -2   4  13   10.49    8.90
  -4   2 -13   16.77    9.38
  -4  -2  13    7.60    8.61
   4  -2 -12    7.53    5.87
  -4  -2  12   -1.39    7.91
   4   2  12   -0.71   11.43
  -2   4  12   -0.19    6.18
   2  -4  12    1.73    6.46
  -4  -2  12    2.56    8.54
  -4   2 -12    0.59    6.46
   2   4 -12    8.15   11.44
  -2   4  11   45.29    6.33
   2  -4  11   40.39    9.11
  -4  -2  11   33.80   11.32
  -4  -2  11   43.20    8.89
   4  -2 -11   40.29    8.36
   4   2  11   41.47   13.78
   2   4 -11   43.48    8.44
  -4   2 -11   58.45    9.18
   4  -2 -10    0.24    5.76
   2  -4  10    7.85    8.76
  -2   4  10    4.20    8.53
   4   2  10    2.83   14.07
  -4  -2  10   -0.36   12.27
   2   4 -10    4.16   11.57
  -2  -4 -10    3.77    9.49
  -4   2 -10    5.76    8.79
  -4  -2  10   -2.70   11.14
   4   2   9  123.23   17.27
   2  -4   9  115.21    9.02
   4  -2  -9  116.16    6.13
  -4  -2   9  125.69    9.30
  -2   4   9  129.11    8.94
   2   4  -9  118.38    8.81
  -4   2  -9  126.54    9.15
  -4  -2   9   83.60   11.52
  -2  -4  -9  121.57   11.72
  -2  -4  -8    5.98    8.58
   4   2   8    8.09   17.12
   4  -2  -8    8.57    5.69
  -4  -2   8    6.44   10.97
   2  -4   8    7.08    6.11
  -4   2  -8    9.22    6.07
  -4  -2   8   12.36   12.06
  -2   4   8   10.84    8.40
   2   4  -8    7.42   11.54
   4  -2  -7   54.48    5.94
   2   4  -7   55.56    8.49
  -4   2  -7   65.19    8.80
  -2  -4  -7   63.90   11.30
  -2   4   7   62.19    8.66
   2  -4   7   64.96    8.73
  -4  -2   7   70.37   12.10
  -4  -2   7   41.89   11.18
  -4  -2   6   11.38   11.04
   4  -2  -6   21.86    8.03
   2   4  -6   21.23    8.10
   2  -4   6   14.34    8.52
  -2  -4  -6   20.98    9.20
  -4   2  -6   26.25    8.56
  -2   4   6   16.63    8.38
   2  -4   5   22.66    8.49
   2   4  -5   19.79    7.99
  -2  -4  -5   23.75    8.87
  -4   2  -5   26.40    8.53
   4  -2  -5   16.65    5.86
  -2   4   5   22.07    6.07
   2  -4   4    1.09    8.47
  -2   4   4    3.47    6.02
  -4   2  -4    0.19    8.53
   2   4  -4   -0.13   10.72
  -2  -4  -4   -0.53    8.70
  -4  -2   4   -0.91   10.31
   4  -2  -4   -1.24    8.17
  -4   2  -3   95.85    8.95
  -2  -4  -3   88.90   11.50
  -4  -2   3   65.61   11.55
   2   4  -3   95.24   11.23
  -4  -2   3   86.33   10.09
  -2   4   3   95.94    9.00
   4  -2  -3   92.24    8.63
   2  -4   3   89.39    8.81
   4  -2  -2   -2.46    8.43
  -2  -4  -2    1.29   10.87
  -4  -2   2   -2.28    8.85
   2  -4   2    3.51    5.97
   2   4  -2    0.51   10.48
  -2   4   2    6.56    8.71
  -4   2  -2    1.22    8.64
  -2   4   1  116.44    9.18
  -4   2  -1  112.40    6.81
   4  -2  -1  111.31    8.91
  -2  -4  -1  109.59    9.51
  -4  -2   1  103.44    8.99
   2   4  -1  104.81   10.85
   2  -4   1  100.04    6.60
  -2   4   0    4.66    6.20
  -2  -4   0    4.77    8.67
   4  -2   0    3.71    6.10
  -4  -2   0    0.68    8.09
  -3  -2  31   -2.85    6.23
  -3  -2  30    0.61    8.94
   2  -3  30    7.71    6.68
  -3  -2  30    5.91    6.34
  -3   2 -30   -1.62    6.83
   3   2  30   -1.42    8.06
  -2   3  30  -13.11   10.06
   2   3 -30   -6.32    9.02
  -2   3  30   -4.79    8.53
   3   2  30   -1.74    8.10
   3   2  29    3.21    8.19
  -3   2 -29    0.45    9.87
  -2   3  29    3.60   10.06
   3   2  29    6.77    8.36
   2   3 -29   -0.24    9.28
   2  -3  29    3.77    9.85
  -2   3  29   -8.77    8.55
  -3  -2  29    5.21    6.53
  -3  -2  29    3.77    6.43
  -3  -2  28    6.72    6.93
   2   3 -28   12.11    9.71
  -3  -2  28    6.56    9.56
  -2   3  28    2.11    7.22
  -3   2 -28   21.05   10.04
   2  -3  28   16.49   10.04
   3   2  28   11.75    8.47
   3   2  28    5.43    8.77
  -2   3  28   11.30    6.17
  -3  -2  27   29.48    9.85
  -3   2 -27   16.58    7.42
  -2   3  27   18.30   10.12
   3   2  27   21.12    8.70
  -2   3  27   19.04    8.94
  -3  -2  27   26.73   10.08
   3   2  27   22.58    9.02
   2   3 -27   11.68   10.07
   2  -3  27    5.85    7.39
  -3  -2  26    5.76   10.12
  -3   2 -26    7.39   10.29
  -2   3  26   -2.30    8.91
  -2   3  26    4.86    9.97
  -3  -2  26   -6.60   10.39
   2  -3  26   -8.48    7.35
   3   2  26   -1.56    9.17
   2   3 -26   -8.03   10.25
   3   2  26    1.05    8.82
  -3   2 -25    0.20   10.45
   3   2  25   -1.93    9.07
  -3  -2  25   -6.08    7.51
  -2   3  25   -2.94    9.02
   2  -3  25    0.15    7.31
   2   3 -25   11.75   10.51
   3   2  25   -1.22    9.32
  -3  -2  25   -2.80   10.32
  -2   3  25    2.80    6.98
   2  -3  24   -4.37   10.45
  -2   3  24   10.44   10.08
   3   2  24    6.75    9.53
  -3  -2  24    3.28    7.83
  -2   3  24    0.89    9.07
   3   2  24    2.15    9.21
   2   3 -24    9.98   10.75
  -3   2 -24    7.97   10.59
  -3  -2  24   -0.08    7.43
  -3  -2  23    3.58   11.21
  -2   3  23    1.87   10.13
  -2   3  23    4.67    9.14
   2   3 -23   -5.50   11.16
   3   2  23   -5.99    9.73
  -3  -2  23    2.83    7.60
   2  -3  23   -6.52    7.42
   3   2  23    9.65    9.30
  -3   2 -23   -2.30   10.89
  -3   2 -22    5.43   10.95
  -3  -2  22    0.69   11.46
   3   2  22    3.07    9.75
  -3  -2  22    6.26    7.77
  -2   3  22    1.63   10.11
   2   3 -22    3.23   11.24
   2  -3  22    1.77    7.35
  -2   3  22    2.19    6.47
   3   2  22   -1.60    9.51
  -2   3  21    7.67   10.10
  -3   2 -21    9.22   10.94
   2  -3  21    1.13   10.61
   2   3 -21   14.13   11.40
  -3  -2  21   12.18    8.25
   3   2  21   12.03    9.47
   3   2  21   14.02    9.94
  -2   3  21   10.63    6.55
  -3  -2  21   12.27   11.11
  -2   3  20  100.09   10.52
   2   3 -20  120.83   12.13
  -3  -2  20  128.82   11.70
  -3  -2  20  155.15   12.48
   2  -3  20  112.23   10.94
  -2   3  20  113.37    9.79
   3   2  20   93.51   10.35
   3   2  20  116.93   11.04
  -3   2 -20  107.15   11.60
   2   3 -19   77.86   12.25
  -3  -2  19   90.81   12.55
  -2   3  19   88.23   10.15
   2  -3  19   74.98    7.76
  -3  -2  19   83.10   11.80
   3   2  19   63.57    9.96
  -2   3  19   81.51    6.95
   3   2  19   83.25   10.81
  -3   2 -19   91.08   11.30
  -3   2 -18   40.36    8.01
  -2   3  18   44.26    7.04
   2   3 -18   56.69   12.06
   3   2  18   31.63    9.81
   2  -3  18   36.97   10.56
   3   2  18   46.44   10.56
  -2   3  18   37.92    9.48
  -3  -2  18   58.70   12.55
  -3  -2  18   51.09    8.38
   2  -3  17   69.68    7.61
  -2   3  17   70.01    9.57
  -3   2 -17   80.00   11.02
   2   3 -17   81.46   12.26
   3   2  17   67.07   10.90
  -3  -2  17  106.00   12.71
   3   2  17   54.54    9.91
  -2   3  17   75.83    9.53
  -3  -2  17   75.85    8.62
   2   3 -16   10.64   12.06
  -3  -2  16   12.80   11.84
  -2   3  16   10.77    9.17
  -3  -2  16   14.93    9.08
   3   2  16   10.20   12.78
  -2   3  16   15.25    6.50
   2  -3  16    7.28   10.23
   3   2  16   13.82    9.63
  -3   2 -16   18.45   10.55
   2   3 -15  132.74    9.13
  -3   2 -15  132.92    8.01
   3   2  15  115.67   11.37
  -3  -2  15  157.47   13.48
   2  -3  15  145.15   10.47
   3  -2 -15  140.90    7.25
   3   2  15  104.92   10.58
  -2   3  15  127.20    9.65
  -3  -2  15  131.33   12.37
  -2   3  15  123.32    9.32
  -3  -2  14   74.99   12.22
  -2   3  14   63.96    6.44
   3   2  14   59.62   10.90
  -3  -2  14   82.71    9.58
  -2   3  14   74.51    9.28
   2  -3  14   66.30   10.10
   2   3 -14   76.45    8.92
   3  -2 -14   73.69    9.32
  -3   2 -14   68.61    7.53
   3   2  14   56.12   10.27
   2   3 -13   16.12    8.69
  -3  -2  13   15.16    8.60
  -2   3  13   20.87    8.98
   3  -2 -13   23.65    8.96
  -2   3  13   16.32    5.96
   2  -3  13   14.90    6.88
   3   2  13   19.50   12.12
  -3   2 -13   17.23    7.08
   3   2  13   14.44   13.05
   3  -2 -12  548.64   10.68
  -2   3  12  496.99    8.46
  -2   3  12  570.33   11.22
   2   3 -12  490.23   14.29
   3   2  12  466.73   17.06
   2  -3  12  538.10   11.59
   3   2  12  514.32   16.62
  -3   2 -12  561.82   12.15
  -3  -2  12  510.62   14.46
   3  -2 -11  454.45   10.05
   2  -3  11  414.44   10.87
   2   3 -11  360.42   13.62
  -2   3  11  480.50   10.75
   3   2  11  389.60   16.66
   3   2  11  426.87   15.87
  -3   2 -11  473.50    9.44
  -3  -2  11  392.21   13.89
  -2   3  10   53.46    8.84
   2  -3  10   45.51    9.15
  -3   2 -10   53.80    9.34
   3  -2 -10   46.47    8.36
   3   2  10   50.96   15.41
   3   2  10   51.77   12.22
  -3  -2  10   40.54    8.83
   2   3 -10   43.12   12.13
   3   2   9  306.98   18.33
   2  -3   9  315.79   10.03
   3   2   9  317.73   15.25
  -3   2  -9  336.84    8.24
  -2   3   9  332.27    7.79
  -3  -2   9  256.02   13.29
   3  -2  -9  329.92    9.28
   2   3  -9  268.36   10.31
   3  -2  -8    5.30    5.71
  -2   3   8    6.68    8.45
   2  -3   8    6.24    6.20
  -3   2  -8    9.40    8.74
   3   2   8    6.75   14.42
   3   2   8    6.44   15.96
   2   3  -8    7.38   12.20
  -3  -2   8   -0.69   11.92
  -2  -3  -7  486.04   17.28
   2   3  -7  423.42   14.60
  -3  -2   7  342.71   11.18
   3  -2  -7  513.46   10.08
  -2   3   7  501.10   10.58
  -3   2  -7  500.48    9.04
   2  -3   7  461.92    8.51
   2  -3   6  186.46    7.09
  -3  -2   6  136.24   12.81
  -3   2  -6  204.64    7.25
  -2   3   6  212.70    9.30
   3  -2  -6  195.44    8.87
   2   3  -6  176.63   13.39
  -2  -3  -6  186.71   13.89
  -3  -2   5  149.58   10.72
   2  -3   5  163.24    9.27
  -2   3   5  150.25    6.78
  -3   2  -5  164.07    9.36
  -2  -3  -5  163.30   14.45
   3  -2  -5  159.91    8.88
   2   3  -5  132.41   13.22
  -3   2  -4 1540.01   15.14
  -2  -3  -4 1542.47   25.94
   2  -3   4 1500.11   15.36
  -2   3   4 1521.30   15.53
  -3  -2   4 1546.11   20.22
   3  -2  -4 1432.99   13.51
   2   3  -4 1377.92   21.07
   2  -3   3  883.06   11.05
  -3   2  -3 1003.08   13.77
  -2   3   3  949.42   12.98
   3  -2  -3  931.48   12.53
  -3  -2   3  941.69   18.96
   2   3  -3  850.56   18.06
  -2  -3  -3  922.65   20.02
  -2  -3  -2   17.14    9.09
  -3  -2   2   15.14   12.35
  -3   2  -2   15.17    8.96
   3  -2  -2   14.01    8.62
  -2   3   2   15.67    8.93
   2   3  -2   14.76   12.23
   2  -3   2   16.12    8.84
   2  -3   1  435.96   10.77
  -2  -3  -1  400.09   12.55
   3  -2  -1  419.60   10.54
  -3  -2   1  442.03   14.81
   2   3  -1  394.89   14.98
  -2   3   1  444.14   10.98
  -3   2  -1  433.49    8.97
  -2   3   0    4.08    8.98
  -2  -3   0    2.69   11.13
   3  -2   0    2.49    8.82
  -3  -2   0   -0.26   11.96
  -3  -2   0    0.13   11.97
   2   2 -31   -2.15    8.54
  -2   2 -31   -5.20    9.29
  -2   2 -30    6.91    9.45
   2   2 -30   -1.31    8.84
  -2   2 -29   -8.54    9.85
   2   2 -29   11.09    9.15
  -2   2 -28    0.01   10.12
   2   2 -28    8.14    9.66
  -2  -2 -27   -3.15    9.00
  -2   2 -27  -14.62   10.39
   2   2 -27    0.58    9.96
  -2   2 -26   -1.42   10.45
   2   2 -26   -3.81   10.31
  -2  -2 -26    8.71    9.04
  -2   2 -25   18.45   10.59
  -2  -2 -25    3.31    9.31
   2   2 -25    3.41   10.57
  -2  -2 -24   -1.96    9.37
   2   2 -24  -18.17   10.88
  -2   2 -24   -3.21    7.60
   2   2 -23    6.26    7.80
  -2  -2 -23    8.72    9.47
  -2   2 -23   14.09   10.65
   2   2 -22   -1.46    7.99
  -2  -2 -22    8.22    9.54
  -2   2 -22    4.19   10.70
  -2  -2 -21   12.12    9.72
   2   2 -21   18.08    8.15
  -2   2 -21   12.00   10.96
  -2  -2 -20    9.14    9.58
  -2   2 -20   18.44   10.95
   2   2 -20   12.86   11.67
  -2  -2 -19    0.84    9.68
   2   2 -19    3.18   11.89
  -2   2 -19    3.76   10.97
   2   2 -18    3.25   12.19
  -2  -2 -18   13.62    9.69
  -2   2 -18   17.89   11.05
   2   2 -17   11.90   12.32
  -2  -2 -17   11.41    9.57
  -2   2 -17   14.07   11.16
  -2  -2 -16    2.89    9.59
  -2   2 -16   -3.94    7.85
   2   2 -16    3.34   12.40
  -2  -2 -15    4.78    9.64
   2   2 -15    6.01    8.92
  -2   2 -15    5.14   10.93
   2   2 -14   32.21    9.16
   2  -2 -14   32.95    9.54
  -2   2 -14   41.71    7.74
  -2  -2 -14   23.13    9.80
   2   2 -13   16.45   12.98
  -2  -2 -13   16.39    9.86
  -2   2 -13   34.78   10.59
   2  -2 -13   21.37    6.53
   2   2 -12   18.07   13.02
  -2   2 -12   17.51   10.39
  -2  -2 -12   13.02    9.83
   2  -2 -12   18.86    8.87
   2  -2 -11    8.96    8.48
  -2  -2 -11    3.15    9.72
   2   2 -11    3.11   12.97
  -2   2 -11    3.90    7.05
   2   2 -10   98.07    9.85
   2  -2 -10   99.15    6.40
  -2  -2 -10   88.29   12.60
  -2   2 -10  117.86   10.06
   2   2  -9    3.17    9.25
   2  -2  -9   -0.31    8.08
  -2   2  -9   -0.86    9.36
   2  -2  -8    3.38    7.96
  -2   2  -8    0.88    9.10
   2  -2  -7   -2.81    8.04
  -2   2  -7    3.39    8.83
  -2   2  -6    5.04    8.82
   2  -2  -6    3.70    8.20
  -2   2  -5    6.74    6.23
   2  -2  -5    7.07    8.39
  -2   2  -4   13.41    6.31
   2  -2  -4   10.32    8.57
   2  -2  -3    3.62    8.60
  -2   2  -3    0.49    6.38
  -2  -2  -2  208.19   14.91
   2  -2  -2  202.67    7.54
  -2   2  -2  219.37   10.22
  -2   2  -1   -1.66    9.28
   2  -2  -1    1.30    8.93
  -2  -2  -1    2.77   12.60
   2  -2   0   11.43    6.54
  -2  -2   0   15.12   11.79
  -1 -11 -12   -0.05    8.27
 -11  -1  12    9.17    7.08
 -11   1 -11    7.93    8.91
  -1  11  11   11.76    9.08
 -11  -1  11    7.92    7.02
  11   1  11    4.41   10.35
 -11  -1  11    3.02    4.96
  11  -1 -11    6.26    9.08
  -1 -11 -11    6.81    8.27
   1 -11  11   14.54    7.32
   1  11 -11    8.01    9.30
  11   1  10    3.54   10.56
  11  -1 -10    4.56    6.41
  -1  11  10    4.56    9.07
 -11  -1  10    1.29    7.12
 -11   1 -10    6.98    8.73
   1  11 -10    3.65    9.28
  -1 -11 -10   10.60    8.37
   1 -11  10    0.00    5.30
 -11  -1  10    3.82    9.84
  11  -1  -9    4.73    8.95
  -1  11   9    8.16    9.10
 -11  -1   9    1.71    7.09
   1  11  -9    0.87    6.66
   1 -11   9    9.43    7.40
  11   1   9    1.29    8.85
 -11   1  -9    5.81    8.75
 -11  -1   9    2.73    5.19
  -1 -11  -9    7.38    8.48
   1 -11   8    3.96    5.20
  11   1   8    3.09    8.91
 -11  -1   8    6.99    9.90
  11  -1  -8    2.65    8.91
 -11   1  -8   13.24    8.47
  -1  11   8    2.22    6.39
 -11  -1   8    6.98    7.39
   1  11  -8    2.03    9.21
  -1 -11  -8    2.79    8.58
 -11  -1   7    6.67    9.83
   1  11  -7    2.10    9.28
 -11   1  -7    6.88    8.54
  -1  11   7    6.93    9.07
  11  -1  -7    5.26    6.33
 -11  -1   7    6.01    7.65
  -1 -11  -7    6.42    6.24
   1 -11   7    6.08    7.43
  11   1   7    1.87    8.98
   1  11  -6    4.99    6.48
 -11   1  -6    2.92    8.43
  -1 -11  -6    0.89    8.77
  -1  11   6    6.51    6.31
 -11  -1   6    8.36    7.84
  11   1   6    4.37    9.09
  11  -1  -6    6.77    8.75
   1 -11   6   -1.36    5.37
 -11  -1   6    9.16    9.64
 -11  -1   5    3.14    9.71
  11  -1  -5    5.18    8.92
  -1 -11  -5    9.95    8.80
 -11   1  -5    7.80    6.10
  -1  11   5    0.37    8.93
   1 -11   5   -6.39    7.73
  11   1   5   -0.47    9.19
 -11  -1   5    9.36    8.17
   1  11  -5   10.73    9.10
 -11  -1   4    5.96    9.68
  11  -1  -4   13.92    8.70
 -11   1  -4   10.28    8.79
  -1 -11  -4   10.16    8.88
  -1  11   4    4.13    6.43
   1 -11   4    1.92    7.75
 -11  -1   4   12.75    8.47
   1  11  -4   13.74    6.43
  11   1   4    9.92    9.40
  -1 -11  -3    5.45    6.33
  11   1   3    7.97    9.47
 -11   1  -3    9.50    8.84
  11  -1  -3    8.71    8.88
   1  11  -3    8.08    9.13
  -1  11   3   14.06    8.98
 -11  -1   3    7.08    8.76
   1 -11   3    3.71    7.84
 -11  -1   3    4.42    9.60
 -11  -1   2   14.25    6.38
 -11  -1   2    8.30    9.47
  11  -1  -2   15.28    6.35
  -1  11   2    6.43    6.25
  -1 -11  -2   16.39    8.77
   1 -11   2   12.19    7.87
 -11   1  -2   12.02    8.97
   1  11  -2    5.36    9.10
  11   1   2    0.83    9.66
 -11   1  -1   16.03    8.96
  11  -1  -1   14.24    8.98
   1  11  -1   24.48    8.99
  -1 -11  -1   14.15    8.79
 -11  -1   1   16.46    9.41
   1 -11   1   13.54    7.91
  11   1   1    2.04    9.79
  -1  11   1    9.98    8.86
 -11  -1   1   12.40    9.15
 -11  -1   0    6.63    9.44
 -11  -1   0    8.87    9.20
  -1  11   0    8.33    8.72
  -1 -11   0    5.68    6.23
  11  -1   0    8.35    9.13
 -10  -1  17    1.03    6.98
 -10  -1  17   -5.30    8.51
  10   1  17   -1.24   10.71
 -10   1 -17   -0.37    9.87
  -1 -10 -17    4.63    8.67
   1 -10  17    0.97    5.76
  -1  10  17    3.09    8.93
   1 -10  16    4.20    8.00
  -1 -10 -16    1.44   10.37
 -10  -1  16   -2.48    8.19
  -1  10  16    2.82    8.98
  10   1  16   -2.15   10.70
 -10  -1  16   -2.50    7.07
   1  10 -16    0.26    6.77
 -10   1 -16   -7.47   11.94
 -10  -1  15    1.58    5.78
  10   1  15   -0.51   10.81
   1 -10  15    9.77    7.90
 -10  -1  15    4.86    7.09
  -1 -10 -15   11.12    8.36
  -1  10  15   11.56    8.96
   1  10 -15   -3.53    9.55
 -10   1 -15    3.98    9.68
 -10  -1  14   -1.24    7.05
   1 -10  14   13.70    7.76
 -10  -1  14   -5.54    5.63
  10   1  14   -5.44   10.93
  -1 -10 -14    6.88    8.28
  -1  10  14   12.17    8.96
 -10   1 -14    5.45    9.49
   1  10 -14   -0.05    6.70
 -10  -1  13    5.83   10.02
  10  -1 -13   -4.21    6.53
  -1 -10 -13    7.46    8.54
 -10  -1  13    1.64    5.48
 -10   1 -13    7.22    9.55
   1 -10  13    1.20    7.89
  -1  10  13   11.28    9.20
   1  10 -13   10.12    9.38
  10   1  13    7.42   10.85
  10  -1 -12   -0.99    8.93
   1  10 -12   14.66    9.24
 -10  -1  12   10.79    5.36
  -1 -10 -12    7.59    8.46
   1 -10  12    8.07    5.46
  -1  10  12    4.80    6.57
 -10   1 -12   11.76    9.32
 -10  -1  12   -3.23    9.99
  10   1  12    4.98   10.92
   1 -10  11   -0.69    5.45
 -10  -1  11    5.34   10.03
  10   1  11    0.43   10.82
  -1  10  11   -0.24    9.17
 -10   1 -11    7.87    9.26
  10  -1 -11   -0.08    8.91
   1  10 -11    1.19    6.65
  -1 -10 -11    4.37    8.53
 -10  -1  11    3.62    7.48
  10  -1 -10    1.30    6.28
 -10  -1  10    9.05   10.00
 -10  -1  10   16.66    7.46
   1  10 -10   20.42    9.22
 -10   1 -10    5.38    9.11
   1 -10  10    4.77    7.65
  -1  10  10    6.55    6.47
  -1 -10 -10    0.23    8.71
  10   1  10    5.77   10.95
 -10   1  -9    0.95    8.90
  10   1   9   -0.33    8.94
  -1  10   9    6.55    9.14
 -10  -1   9    1.18    7.41
 -10  -1   9   11.03    9.86
  -1 -10  -9   -4.95    8.66
  10  -1  -9    6.63    8.71
   1  10  -9   -0.45    6.56
   1 -10   9    6.52    5.38
  -1 -10  -8    4.84    8.71
   1  10  -8    8.54    9.16
  -1  10   8   -7.74    9.25
 -10   1  -8    3.42    8.73
 -10  -1   8    2.41    5.33
  10   1   8    1.20   10.92
  10  -1  -8    1.79    6.14
   1 -10   8   -1.73    7.73
 -10  -1   8   -3.29    9.86
 -10  -1   7    1.27    6.95
 -10   1  -7   -1.40    8.74
   1 -10   7    6.23    5.52
   1  10  -7    5.05    6.55
  10  -1  -7    7.82    8.61
 -10  -1   7   -0.11    7.78
  10   1   7   -2.03    9.06
  -1  10   7    2.99    6.45
  -1 -10  -7    3.78    8.80
 -10   1  -6   -6.99    8.73
  -1 -10  -6    0.72    6.28
  -1  10   6   -0.68    9.14
  10   1   6   -1.17    9.12
 -10  -1   6    4.59    7.95
 -10  -1   6   -3.93    9.74
   1  10  -6  -10.66    9.39
  10  -1  -6   -0.95    6.18
   1 -10   6    4.70    7.86
  10   1   5    7.41    9.07
 -10  -1   5    3.16    9.72
  10  -1  -5   -1.27    8.71
  -1 -10  -5   10.27    8.87
 -10  -1   5    3.21    5.89
 -10   1  -5    5.55    6.29
   1  10  -5    1.87    6.58
  -1  10   5    5.92    9.10
   1 -10   5    7.92    7.88
 -10  -1   4   -1.81    9.74
 -10   1  -4   10.58    8.94
  -1  10   4   12.26    6.38
  10   1   4   11.80    9.27
  -1 -10  -4    5.14    9.02
 -10  -1   4    4.69    8.64
   1  10  -4    9.68    9.26
  10  -1  -4    3.12    6.22
   1 -10   4   13.42    7.93
  10   1   3    3.92    9.25
 -10  -1   3   -0.66    9.42
  -1  10   3    2.37    8.96
  -1 -10  -3   -1.64    8.93
 -10   1  -3    9.07    8.87
  10  -1  -3   -7.55    8.69
 -10  -1   3   -1.72    8.80
   1 -10   3   -7.66    8.03
   1  10  -3    9.48    9.03
 -10  -1   2    7.84    9.09
   1  10  -2    7.37    6.51
 -10  -1   2    3.76    6.72
  -1  10   2    8.63    8.96
  10   1   2    8.15    9.57
  -1 -10  -2    6.74    8.94
   1 -10   2   10.96    7.99
  10  -1  -2    4.46    8.76
 -10   1  -2    6.94    9.12
 -10  -1   1    2.11    9.30
  -1  10   1   -8.83    8.95
  10   1   1    2.86    9.51
  -1 -10  -1   -3.04    8.80
   1 -10   1   -1.01    8.08
 -10  -1   1    1.87    9.17
  10  -1  -1    0.20    6.20
 -10   1  -1    5.76    9.05
   1  10  -1    1.43    9.10
  10  -1   0   -4.09    8.87
  -1  10   0   -0.36    6.25
 -10  -1   0   -0.39    9.15
  -1 -10   0   -0.74    8.82
 -10  -1   0   -2.00    9.30
   9   1  21    0.86   12.18
   1  -9  21   -6.02    9.16
  -9  -1  21    3.92    6.85
  -1   9  20   -0.04    8.63
   9   1  20    0.15   10.80
  -1  -9 -20    6.57    9.91
   1  -9  20    0.46    6.34
  -9   1 -20    5.76   10.25
  -9  -1  20    2.48    9.66
  -1   9  20    0.37    8.63
   1   9 -20    2.27    9.73
  -9  -1  20    3.38    6.96
   1   9 -19    8.75    6.87
  -9   1 -19    0.85   10.36
   1  -9  19   -0.40    8.95
   9   1  19    4.64   11.19
  -1   9  19    4.25    8.46
  -1  -9 -19    2.58    9.80
  -9  -1  19    6.97    6.74
  -1   9  19   11.71    8.73
  -9  -1  19    6.48    9.82
  -9  -1  18    2.60    9.96
   9   1  18   12.85   11.56
  -9  -1  18    3.76    9.40
  -9   1 -18   11.24   10.13
  -1   9  18    7.02    5.87
  -1  -9 -18    7.02    9.56
   1  -9  18   16.29    8.67
   1   9 -18    9.96    9.75
  -1   9  18    0.04    9.02
  -9  -1  17    4.28   10.08
   1   9 -17    2.33    9.73
   9   1  17    8.38   11.77
   1  -9  17    6.60    6.24
  -1   9  17    1.25    6.59
  -1  -9 -17    4.15    9.32
  -9   1 -17   13.84   10.15
  -9  -1  17   17.92    6.58
  -9  -1  16   10.38   10.10
  -1   9  16    2.10    9.13
  -1  -9 -16    5.45    9.11
   9   1  16    7.06   11.83
  -9   1 -16    5.98   10.08
   1  -9  16   -0.74    6.08
   1   9 -16   -0.44    6.88
  -9  -1  16    8.53    9.19
  -9  -1  15   -0.65   10.15
  -1   9  15   10.03    9.09
   1   9 -15    0.40    9.69
   1  -9  15   -1.24    8.46
  -9  -1  15    4.63    9.01
  -9   1 -15   -1.03    9.99
   9   1  15    1.67   13.73
  -1  -9 -15    5.71    8.86
  -9  -1  14   -0.43    7.23
  -1  -9 -14    6.78    8.77
  -1   9  14   -6.56    9.29
  -9  -1  14    6.25    6.20
   9  -1 -14   -2.89    9.20
  -9   1 -14    1.75    9.81
   1  -9  14    7.17    8.33
   9   1  14    2.76   11.90
   1   9 -14   -2.60    6.86
  -1   9  13   -0.86    9.35
  -9  -1  13    1.95    7.13
  -1  -9 -13    2.34    8.83
   1  -9  13    5.00    5.79
  -9   1 -13    4.49    9.81
   9   1  13    2.65   11.84
   9  -1 -13    5.54    6.46
   1   9 -13    9.91    9.75
  -9  -1  13   13.79    5.99
  -9  -1  12    4.93   10.18
  -9  -1  12    5.81    5.84
  -9   1 -12   14.56    9.61
  -1  -9 -12   14.39    8.79
   9   1  12    8.93   11.84
  -1   9  12   14.80    9.21
   1   9 -12    9.20    6.87
   1  -9  12   12.53    5.70
   9  -1 -12   18.66    8.91
  -9  -1  11   27.19   10.18
  -9  -1  11   17.29    8.08
   1  -9  11    5.74    8.18
  -9   1 -11   19.96    9.56
  -1  -9 -11   23.37    8.82
   9   1  11   14.23   11.72
   9  -1 -11   19.00    8.93
   1   9 -11   17.35    9.86
  -1   9  11   16.83    6.69
  -9  -1  10    4.04    7.98
  -9  -1  10   15.64   10.17
   1  -9  10   11.06    8.08
   9   1  10   11.20    9.44
   9  -1 -10   10.87    8.79
  -9   1 -10   16.90    9.31
   1   9 -10   12.17    6.86
  -1   9  10    1.92    9.36
  -1  -9 -10   18.19    8.68
  -9  -1   9   19.98    7.76
  -9  -1   9   10.88    7.12
   1   9  -9   12.85    9.51
  -1  -9  -9   10.50    8.76
  -9   1  -9   14.59    9.09
   9   1   9   10.14    9.33
   9  -1  -9    9.90    8.68
  -1   9   9   15.70    9.22
   1  -9   9   12.33    7.97
   1  -9   8    4.27    5.71
   9   1   8    7.40    9.19
   9  -1  -8    6.54    6.02
  -9  -1   8   10.62    5.48
  -9   1  -8   10.69    8.99
   1   9  -8    3.95    9.39
  -1   9   8   10.62    9.11
  -1  -9  -8   11.26    8.72
  -9  -1   8    4.47    9.97
  -1  -9  -7    5.21    8.79
  -9  -1   7    6.00    9.93
  -9   1  -7    3.85    8.88
  -9  -1   7    0.60    7.85
  -1   9   7   -2.14    9.12
   9  -1  -7    1.30    8.50
   1  -9   7   -2.12    7.98
   1   9  -7    3.80    6.62
   9   1   7    2.94    9.14
  -9   1  -6    8.46    6.37
  -1   9   6    4.91    6.50
  -9  -1   6    8.05    8.03
  -1  -9  -6    9.87    8.83
   9  -1  -6    5.12    8.44
   1   9  -6   13.13    9.33
   1  -9   6    9.03    8.11
  -9  -1   6   -4.36   10.05
   9   1   6    5.45   11.35
   1  -9   5   17.86    8.20
   9   1   5   25.00    9.36
  -1   9   5   22.19    6.57
  -9  -1   5   24.12    6.00
  -9  -1   5   19.37    9.87
  -1  -9  -5   28.07    6.44
  -9   1  -5   22.27    9.10
   1   9  -5   22.53    9.30
   9  -1  -5   22.43    6.07
  -1   9   4   32.78    6.55
  -9   1  -4   37.47    9.20
  -9  -1   4   28.91    8.59
   9   1   4   24.97    9.36
  -1  -9  -4   23.93    9.12
   1   9  -4   23.30    9.31
   9  -1  -4   23.89    6.16
  -9  -1   4   19.85    9.87
   1  -9   4   30.49    8.24
  -1  -9  -3   37.02    6.60
   9   1   3   34.16    9.54
  -1   9   3   36.34    6.66
  -9  -1   3   49.26    8.99
  -9  -1   3   31.85    9.80
   1   9  -3   32.90    6.77
  -9   1  -3   48.84    9.36
   1  -9   3   33.74    8.31
   9  -1  -3   35.27    8.60
  -9   1  -2    9.93    9.21
  -9  -1   2   18.67    9.39
  -1   9   2    9.72    6.35
  -9  -1   2   13.49    9.11
  -1  -9  -2    9.02    8.99
   9   1   2   10.34    9.39
   9  -1  -2    9.58    8.59
   1  -9   2    6.87    8.23
   1   9  -2   11.80    9.18
  -9  -1   1   -2.29    9.29
   9  -1  -1   -1.00    8.64
  -1  -9  -1    1.10    8.90
  -1   9   1   -1.73    6.28
   1   9  -1    3.67    9.08
  -9  -1   1    0.85    9.15
   1  -9   1    2.30    5.77
  -9   1  -1   -1.82    6.46
   9   1   1    2.50    9.42
  -9  -1   0    4.75    9.03
   9  -1   0    7.44    8.67
  -1   9   0    2.99    6.25
  -9  -1   0    1.10    9.36
  -1  -9   0    0.03    8.84
   1   8 -23    1.16    9.67
   1  -8  23   -1.36    9.83
  -1   8  23    1.48    8.46
  -8  -1  23    8.94   10.13
  -1   8  23    2.73    7.00
   8   1  23    4.43    7.35
  -8   1 -23   -1.67   10.59
  -8  -1  23    5.13    9.75
   8   1  22    1.54    9.58
  -8  -1  22    0.08    9.85
   1  -8  22    6.86    6.80
  -8  -1  22   17.51   10.26
  -1   8  22    0.04    8.60
  -8   1 -22    2.20   10.58
  -1   8  22    9.19    9.53
   1   8 -22    5.21    6.93
   1  -8  21    3.23    9.74
  -1   8  21   13.79    9.38
   8   1  21   12.23   10.24
  -8  -1  21   21.60   10.23
  -1   8  21    7.24    8.79
  -8   1 -21   15.61   10.61
   1   8 -21   23.24    9.86
  -8  -1  21   14.40    7.00
  -8  -1  20   10.87    7.15
   1  -8  20   19.92    6.81
  -1   8  20    9.24    9.24
   8   1  20   13.67   10.88
   1   8 -20   22.48    7.11
  -8  -1  20   11.93    7.42
  -1   8  20   15.55    8.88
  -8   1 -20   14.43   10.73
   1  -8  19  -11.67    9.49
  -1   8  19   -2.34    8.98
   8   1  19   -2.00   11.16
  -8  -1  19    2.96   10.38
   1   8 -19   -1.94   10.02
  -8   1 -19    6.46   10.37
  -1   8  19   -3.43    8.91
  -1  -8 -19   -0.55   10.30
  -8  -1  19    3.06    6.96
  -8  -1  18    6.42    9.97
  -1  -8 -18    2.10   10.08
   1   8 -18    6.86   10.04
  -1   8  18    8.59    8.64
   1  -8  18   -2.27    6.66
   8   1  18    2.40   11.58
  -8   1 -18   -1.16   10.44
  -8  -1  18   -1.30   10.45
  -1   8  18    4.88    8.89
   1   8 -17   11.15    7.24
   1  -8  17    9.40    6.52
  -1   8  17   13.98    6.40
   8   1  17    9.45   12.06
  -1   8  17    6.75    8.64
  -8  -1  17   24.85   10.24
  -8   1 -17   15.21   10.42
  -1  -8 -17   14.91   11.91
  -8  -1  17   14.28   10.12
  -8  -1  16   12.95   10.24
  -8   1 -16    8.93   10.25
  -1  -8 -16    7.53    9.54
   1  -8  16    7.12    9.04
   8   1  16    6.41   10.00
  -8  -1  16    3.89   10.18
   1   8 -16   21.68   10.03
  -1   8  16    5.63    9.07
  -8  -1  15   14.57    7.39
   8   1  15   15.65   12.53
  -8   1 -15   19.47   10.14
  -8  -1  15   14.53    9.91
   8  -1 -15   10.27    6.70
   1   8 -15    9.11   10.12
   1  -8  15    7.50    8.94
  -1  -8 -15   17.26    9.29
  -1   8  15   12.37    6.48
   8   1  14   10.53   12.54
   1  -8  14   18.50    8.66
  -1  -8 -14   12.46    9.06
  -8  -1  14    7.76    7.29
   8  -1 -14   12.25    9.15
   1   8 -14   21.39   10.02
  -8   1 -14   15.18    7.02
  -8  -1  14   15.51    9.47
  -1   8  14    9.43    9.13
   8   1  13   22.21   12.69
  -1   8  13   28.70    9.30
  -8  -1  13   31.89   10.43
   8  -1 -13   21.83    6.56
   1  -8  13   16.61    6.12
  -1  -8 -13   24.69   11.16
  -8   1 -13   30.60    9.93
  -8  -1  13   27.01    6.75
   1   8 -13   28.53   10.05
   8  -1 -12   20.84    6.32
  -8  -1  12   22.21   10.48
   1  -8  12   18.27    6.05
  -1  -8 -12   20.78    6.49
  -1   8  12   15.95    6.65
  -8   1 -12   30.99    9.66
  -8  -1  12   22.62    6.47
   8   1  12   22.03   12.38
   1   8 -12   24.88    7.02
  -8  -1  11    5.45    7.38
   8  -1 -11    4.92    8.79
   1  -8  11    1.59    8.36
  -8   1 -11    2.88    9.38
  -1   8  11    4.34    6.50
  -1  -8 -11    3.74    8.85
   1   8 -11    8.59    9.71
   8   1  11    8.34   12.18
  -8  -1  11    1.09    8.68
  -8  -1  10    4.50   10.38
   1  -8  10    1.42    5.89
  -8   1 -10    5.17    9.24
  -8  -1  10    3.80    8.38
   1   8 -10   -1.04    9.59
   8   1  10    5.52    9.76
   8  -1 -10    3.11    6.14
  -1  -8 -10    3.58    8.81
  -1   8  10   -2.48    9.15
  -8  -1   9   36.95   10.53
   1  -8   9   37.53    8.41
   8   1   9   49.36    9.94
  -1   8   9   53.80    9.37
  -8   1  -9   48.93    9.31
  -1  -8  -9   44.50    9.03
   1   8  -9   40.79    7.00
  -8  -1   9   38.70    5.96
   8  -1  -9   44.74    6.21
  -8  -1   8   83.97    8.36
   1  -8   8   63.07    6.15
  -1  -8  -8   85.61    9.22
  -8   1  -8   85.03    9.28
  -8  -1   8   75.85    7.70
   8  -1  -8   84.67    8.76
   1   8  -8   86.70    9.87
  -1   8   8   77.17    9.53
   8   1   8   79.01   12.18
   1  -8   7   45.38    5.97
  -8   1  -7   52.15    9.04
  -1  -8  -7   47.68    8.98
  -8  -1   7   48.16    8.06
   8   1   7   47.42    9.55
  -8  -1   7   49.03   10.27
   8  -1  -7   44.57    8.50
  -1   8   7   49.21    6.73
   1   8  -7   46.25    9.53
  -1   8   6   -2.60    9.03
   1  -8   6    5.05    5.83
  -8  -1   6    3.27   10.00
  -8  -1   6   -0.25    7.95
  -8   1  -6    2.97    8.77
  -1  -8  -6   -0.08    8.77
   8  -1  -6    1.35    8.30
   8   1   6    4.37   11.20
   1   8  -6    3.77    9.21
   8   1   5   25.88    9.19
  -8  -1   5   29.14    5.85
  -8  -1   5   24.66    9.85
  -1  -8  -5   29.72    8.86
  -1   8   5   24.12    9.14
  -8   1  -5   31.00    8.87
   1   8  -5   30.24    9.24
   8  -1  -5   26.11    8.30
   1  -8   5   26.79    6.01
  -1  -8  -4    3.45    8.81
  -1   8   4    6.79    9.02
  -8  -1   4    8.79    8.29
  -8  -1   4   11.41    6.84
  -8   1  -4    8.32    8.91
   1   8  -4   -0.25    9.14
   1  -8   4   -1.95    8.41
   8   1   4    6.88    9.13
   8  -1  -4   10.35    8.21
  -8   1  -3   32.72    9.06
  -1  -8  -3   25.79    9.03
   8  -1  -3   24.34    8.41
  -1   8   3   25.69    6.46
  -8  -1   3   27.77    8.65
   1   8  -3   26.94    9.17
  -8  -1   3   30.29    9.60
   8   1   3   23.48    9.24
   1  -8   3   23.53    8.37
  -8  -1   2   -0.41    9.36
  -1  -8  -2    1.97    6.33
   8  -1  -2    1.19    8.41
  -1   8   2    1.79    8.97
  -8  -1   2    6.97    8.77
   1  -8   2   -2.27    5.91
   8   1   2    0.67    9.24
   1   8  -2    1.41    9.09
  -8   1  -2    0.14    6.44
  -8   1  -1  108.47    9.57
   1   8  -1   83.70    9.53
   8  -1  -1   84.49    8.90
  -1   8   1   94.18    9.32
  -8  -1   1   90.00    7.09
   8   1   1   88.97    9.98
  -1  -8  -1   90.68    9.32
   1  -8   1   89.09    8.72
  -8  -1   1   80.32    9.77
  -1  -8   0  209.61    7.63
  -1   8   0  191.95    9.73
   8  -1   0  196.47    7.36
  -8  -1   0  232.03   10.73
  -8  -1   0  185.75   10.41
  -7  -1  26   -7.81    9.68
   7   1  26   -4.63    8.67
   7   1  26    1.81    8.64
   1  -7  26   20.48   10.14
  -1   7  26    4.12    7.53
  -7   1 -25    5.45   10.11
   1  -7  25    1.24   10.23
  -7  -1  25   -0.32   10.23
  -1   7  25    6.53   10.39
  -1   7  25    0.27    8.59
  -7  -1  25    0.86    9.76
   7   1  25    1.31    8.87
   1   7 -25   -1.77    6.82
  -1   7  24    3.96   10.28
   7   1  24    5.22    9.18
   1   7 -24    8.49    6.97
   1  -7  24    1.49   10.19
  -7  -1  24   13.74   10.29
  -1   7  24    6.50    8.71
  -7  -1  24    0.54    6.98
  -7   1 -24   14.39   10.45
  -1   7  23    7.68    7.26
   1   7 -23    1.47    9.90
   1  -7  23   12.78    7.31
  -7  -1  23   11.06   10.41
  -1   7  23   13.14    8.90
  -7   1 -23   14.08   10.63
   7   1  23    6.70    7.89
  -7  -1  23   19.03    7.05
  -1   7  22    5.41   10.02
   1  -7  22   17.15    7.23
  -7  -1  22    3.25   10.65
  -1   7  22   10.49    6.25
   1   7 -22    6.27    7.11
  -7   1 -22    9.79   10.79
   7   1  22    5.78    8.08
  -7  -1  22    7.33    9.93
   1  -7  21   10.02   10.19
   7   1  21    5.19    8.28
  -7  -1  21   13.55   10.73
   1   7 -21    0.43   10.16
  -1   7  21   13.27    8.88
  -1   7  21    7.61    6.97
  -7   1 -21   -0.53   10.96
  -7  -1  21   -3.26    9.92
   1   7 -20    7.96   10.28
  -7  -1  20   17.60   10.86
  -1   7  20   17.88    9.62
  -1   7  20    7.33    9.05
   1  -7  20   18.53    7.17
  -7   1 -20   15.96   10.91
   7   1  20    6.78    8.58
  -7  -1  20   10.53    9.98
   1  -7  19   30.33   10.04
  -7  -1  19   18.40   10.98
   7   1  19   15.80    9.02
  -1   7  19   18.75    9.33
   1   7 -19   28.60    7.45
  -1   7  19   15.75    6.43
  -7   1 -19   21.61   10.86
  -7  -1  19   23.11   10.15
   1   7 -18    7.72   10.47
  -1   7  18   15.08    8.88
  -1   7  18   14.93    8.95
   1  -7  18    7.72    6.97
  -7  -1  18    4.98    7.70
   7   1  18    8.12   11.31
  -7   1 -18    7.73   10.62
  -1  -7 -18   12.42   10.29
  -7  -1  18   -1.30    7.21
  -7  -1  17   11.86    7.36
  -1  -7 -17   13.07   10.11
   1   7 -17    8.35    7.44
   1  -7  17    6.77    6.85
  -7  -1  17    6.05   10.89
  -1   7  17   11.20    8.89
   7   1  17   10.04    9.56
  -7   1 -17   11.96   10.44
  -1   7  17   12.91    6.29
  -7  -1  16    9.71   10.40
   1  -7  16   13.16    9.49
   1   7 -16    3.10   10.45
  -7  -1  16   19.99    7.57
   7   1  16   11.53    9.91
  -7   1 -16   15.34   10.31
  -1   7  16   12.32    6.27
  -1   7  16   11.78    6.12
  -1  -7 -16    9.88    9.75
   1   7 -15   13.05   10.40
  -7   1 -15   14.53   10.12
   1  -7  15    7.24    9.32
   7  -1 -15   37.26    9.36
  -1  -7 -15   24.28    9.48
  -7  -1  15   11.62   10.56
  -7  -1  15   30.97   10.53
   7   1  15   19.61   10.20
  -1   7  15   16.30    9.01
   7  -1 -14   36.57    6.70
   1  -7  14   28.58    9.16
   7   1  14   31.82   12.65
  -7  -1  14   28.88    7.59
  -7  -1  14   34.41    7.46
  -1  -7 -14   33.32    9.39
  -1   7  14   29.69    9.07
   1   7 -14   26.70    7.29
  -7   1 -14   35.21    9.96
  -1  -7 -13   25.40    9.23
   1  -7  13   19.44    8.94
   7   1  13   29.28   10.38
   7  -1 -13   17.81    9.32
  -7   1 -13   29.73    9.77
   1   7 -13   26.34   10.09
  -1   7  13   24.95    6.46
  -7  -1  13   17.19    7.16
  -7  -1  13   19.19   10.57
  -1  -7 -12   36.33    9.23
   7   1  12   40.59   12.80
  -7  -1  12   34.44   10.75
  -7   1 -12   50.94    9.66
   1  -7  12   35.08    6.34
  -7  -1  12   37.09    7.09
   7  -1 -12   44.47    9.11
   1   7 -12   36.71   10.08
  -1   7  12   41.04    6.60
   7   1  11   50.10   12.84
  -7  -1  11   54.97    6.74
  -7  -1  11   51.39    7.65
  -7   1 -11   59.53    9.56
  -1  -7 -11   51.43    9.28
   7  -1 -11   60.42    8.99
   1   7 -11   56.63    7.21
  -1   7  11   52.95    6.66
   1  -7  11   48.82    8.71
   1  -7  10   19.51    6.14
  -7  -1  10   20.30   10.57
   7   1  10   25.14   10.07
  -7   1 -10   24.77    9.27
  -7  -1  10   22.50    8.92
  -1  -7 -10   28.75    9.07
  -1   7  10   27.85    9.14
   1   7 -10   30.17    9.88
   7  -1 -10   24.27    6.20
  -7  -1   9   37.41   10.65
  -1   7   9   44.95    9.20
  -7   1  -9   43.51    9.19
   1  -7   9   31.19    8.52
   1   7  -9   50.00    9.85
  -7  -1   9   42.07    8.71
   7  -1  -9   39.16    6.13
  -1  -7  -9   44.77    9.08
   7   1   9   42.01   12.21
  -1  -7  -8   34.51    8.92
  -7  -1   8   36.00   10.42
  -7   1  -8   35.94    9.00
   7  -1  -8   38.43    6.05
   1  -7   8   37.93    8.56
  -1   7   8   35.57    6.54
   1   7  -8   40.83    9.60
   7   1   8   36.31   11.85
  -7  -1   8   37.70    8.36
   7  -1  -7   66.77    8.31
   1   7  -7   67.62    9.60
  -7  -1   7   44.43   10.50
  -1   7   7   52.40    9.32
  -7   1  -7   54.07    8.98
  -1  -7  -7   67.24    8.98
   7   1   7   53.65    9.74
   1  -7   7   50.23    8.53
  -7  -1   7   54.08    5.98
  -7  -1   6   56.71    8.23
  -7   1  -6   64.10    8.99
  -7  -1   6   64.15   10.29
  -1  -7  -6   67.16    8.94
   7  -1  -6   64.39    8.37
   7   1   6   64.50    9.60
   1  -7   6   59.42    8.59
  -1   7   6   67.13    9.28
   1   7  -6   60.84    9.52
  -7  -1   5   62.98    8.19
  -1   7   5   61.77    9.34
   7   1   5   67.74    9.48
  -1  -7  -5   68.61    9.05
   1   7  -5   71.35    9.40
  -7   1  -5   64.49    9.03
   1  -7   5   61.48    8.59
   7  -1  -5   63.77    8.41
  -7   1  -4  111.32    9.36
   7  -1  -4   88.19    6.23
  -1   7   4  107.15    6.91
   1   7  -4   89.12    6.93
   7   1   4   93.73    9.69
  -1  -7  -4   93.38    9.25
  -7  -1   4   98.87    8.52
   1  -7   4   98.75    6.37
  -7   1  -3  110.65    9.36
   1  -7   3   85.26    8.82
  -7  -1   3   91.65    8.73
  -1   7   3   98.94    9.36
   1   7  -3   95.57    9.41
   7  -1  -3   91.86    8.54
  -1  -7  -3   93.06    9.35
  -7  -1   3   89.33   10.05
   7   1   3   86.32    9.66
  -1   7   2   86.40    9.29
  -7  -1   2   88.18    9.04
   7  -1  -2   78.01    8.67
   1   7  -2   82.38    9.39
   1  -7   2   82.85    8.71
  -7  -1   2   80.95    9.82
   7   1   2   83.17    9.59
  -1  -7  -2   80.29    9.29
  -7   1  -2   93.19    9.35
   7  -1  -1  109.93    8.95
  -1   7   1  104.35    6.89
   7   1   1  107.97    9.85
  -7  -1   1   99.31    9.87
  -7  -1   1  130.25    9.56
   1   7  -1  111.44    7.07
  -1  -7  -1  110.35    9.43
  -7   1  -1  122.99    9.46
   1  -7   1   95.32    8.80
   7  -1   0   90.15    9.00
  -1   7   0   94.75    9.16
  -7  -1   0   86.01    9.63
  -7  -1   0  105.01    9.70
  -1  -7   0   98.92    9.25
   1   6 -27    9.35    9.70
  -1   6  27    4.54   10.55
   6   1  27    5.79    8.68
  -1   6  27    6.52    8.73
  -6  -1  27   -1.37    7.09
  -6   1 -27    5.04   10.02
   1  -6  27   -0.21   10.43
   6   1  27   -2.82    8.09
  -6  -1  27    1.56    9.44
   1   6 -26   10.78    6.94
  -6  -1  26    3.98   10.25
   6   1  26    5.22   10.03
  -1   6  26    3.80   10.55
   6   1  26   14.85    9.17
  -1   6  26    4.19    6.22
   1  -6  26   -3.87   10.40
  -6  -1  26    2.29    9.60
  -6   1 -26    3.68   10.15
   1   6 -25   -0.65    7.06
   6   1  25    0.91    8.45
  -6  -1  25    1.71   10.45
  -1   6  25    6.41    8.90
   1  -6  25  -12.04   10.53
  -1   6  25    0.71   10.49
  -6   1 -25    0.23   10.14
  -6  -1  25   10.87    9.56
  -1   6  24   15.72   10.46
  -1   6  24   15.03    9.07
   1   6 -24    5.72    9.98
   1  -6  24    8.47   10.52
  -6  -1  24   -2.67    7.66
   6   1  24    1.62    8.66
  -6   1 -24    7.94   10.37
  -6  -1  24   -0.48    6.99
  -1   6  23   -5.73   10.40
   1   6 -23    4.31    7.18
  -1   6  23    6.60    9.17
   1  -6  23    0.58    7.57
   6   1  23    2.44    8.82
  -6   1 -23    5.37   10.66
  -6  -1  23    0.61    7.02
  -6  -1  23    2.14    7.59
   6   1  22   -1.86    8.96
  -6  -1  22    2.04    7.67
  -1   6  22   -1.20    9.31
   1  -6  22    6.87    7.53
  -1   6  22    1.87   10.31
   1   6 -22   -1.94   10.28
  -6   1 -22   -1.44   10.84
  -6  -1  22   -4.85    7.12
  -1   6  21    8.25    7.18
  -6  -1  21    7.28    7.76
  -1   6  21    9.72    6.63
   6   1  21    2.92   11.06
  -6   1 -21    9.48   11.01
  -6  -1  21    9.37   10.05
   1   6 -21    4.57   10.43
   1  -6  21    7.59   10.67
   1  -6  20   32.37   10.66
  -1   6  20   32.80    6.77
  -6  -1  20   32.19    7.90
   6   1  20   28.14    9.31
  -1   6  20   37.28    9.94
  -6   1 -20   36.93   11.15
   1   6 -20   22.90    7.74
  -6  -1  20   22.86   10.19
  -1   6  19   10.54    6.48
  -1   6  19   18.19    9.53
  -6  -1  19   16.17    7.92
   1  -6  19    2.75   10.44
  -6  -1  19    6.91   10.16
   1   6 -19    6.64   10.61
   6   1  19    7.88    9.09
  -6   1 -19   18.86   10.85
  -6  -1  18   11.22    7.17
   1  -6  18   10.86    7.25
  -1   6  18    6.13    9.12
  -1   6  18    9.05    6.61
  -6  -1  18   16.57   11.19
  -6   1 -18   11.47   10.76
   6   1  18    6.54   11.23
   1   6 -18    7.63    7.60
   6   1  17    9.94    9.29
  -1   6  17    9.51    6.33
   1  -6  17   10.27   10.16
  -1  -6 -17    6.51   10.37
  -6  -1  17    2.93   11.20
   1   6 -17   19.36   10.70
  -6   1 -17    4.81   10.58
  -1   6  17    8.58    9.02
  -6  -1  17    6.26    7.22
  -1   6  16    6.04    6.16
  -1  -6 -16    1.46   10.04
   1  -6  16    3.78    9.93
  -1   6  16    5.94    6.34
  -6  -1  16    5.57   10.38
  -6   1 -16    6.62   10.16
   1   6 -16    9.93    7.43
   6   1  16    5.19    9.34
  -6  -1  16    7.46   11.16
  -1   6  15    6.69    6.26
   1  -6  15    7.20    9.72
  -6  -1  15   11.01   10.48
   1   6 -15   12.27   10.63
  -1   6  15   15.00    8.90
   6  -1 -15   11.32    6.87
  -6  -1  15   14.85   10.92
  -1  -6 -15   14.34    9.66
  -6   1 -15    7.40   10.10
   6   1  15   14.18    9.59
  -6  -1  14   10.13    7.55
  -1  -6 -14   10.72    9.46
   1  -6  14    7.12    9.54
   6  -1 -14   12.80    6.65
  -1   6  14   10.70    8.84
  -6   1 -14   16.65    9.73
   6   1  14   11.00   12.00
   1   6 -14   17.70   10.51
  -6  -1  14   12.25    7.62
  -1   6  13   49.16    9.00
  -6  -1  13   44.88   10.78
   1  -6  13   48.24    9.45
   6  -1 -13   50.04    9.48
   6   1  13   52.65   12.64
  -6   1 -13   53.79    9.79
  -6  -1  13   51.63   10.83
  -1  -6 -13   61.72    9.51
   1   6 -13   53.83    7.59
  -1  -6 -12  162.29   10.21
   1   6 -12  149.74    8.13
   6  -1 -12  166.22    9.74
   1  -6  12  157.15    9.76
  -6  -1  12  174.84   10.95
  -6  -1  12  153.81   11.28
  -6   1 -12  179.48   10.37
   6   1  12  173.98   13.78
  -1   6  12  167.75    9.57
  -6  -1  11   45.29   10.79
   1  -6  11   41.28    6.56
  -1  -6 -11   52.50    9.40
  -6   1 -11   55.65    9.47
  -6  -1  11   54.77   10.17
   6   1  11   44.98   10.52
   6  -1 -11   61.46    9.03
  -1   6  11   47.56    9.00
   1   6 -11   57.58   10.41
  -1  -6 -10    8.93    9.08
  -6  -1  10   12.40   10.53
   1  -6  10    3.88    8.81
  -1   6  10   10.21    8.82
   6   1  10   11.41   10.06
  -6  -1  10    9.59    9.53
  -6   1 -10   16.04    9.09
   1   6 -10   10.79   10.01
   6  -1 -10    7.92    8.69
  -1   6   9   17.40    8.91
  -6  -1   9   22.98   10.46
   6  -1  -9   20.54    6.04
   6   1   9   17.45   12.15
  -6   1  -9   20.19    8.91
  -6  -1   9   27.26    9.14
   1  -6   9   15.62    8.66
  -1  -6  -9   16.21    9.04
   1   6  -9   22.00    9.87
   6   1   8    0.43   11.78
   1   6  -8    2.48    9.65
  -6  -1   8    7.85   10.42
   1  -6   8    2.09    8.56
  -6   1  -8    6.50    8.69
  -1  -6  -8    4.84    8.83
  -6  -1   8    2.34    8.77
   6  -1  -8   -1.05    5.97
  -1   6   8    4.21    6.30
  -6  -1   7   23.08   10.29
   1  -6   7   18.18    8.58
  -1   6   7   20.72    9.05
  -1  -6  -7   18.40    6.24
  -6   1  -7   20.39    6.22
   1   6  -7   20.26    9.60
  -6  -1   7   19.43    6.03
   6  -1  -7   15.45    8.19
   6   1   7   18.75    9.48
  -1   6   6    9.08    8.97
  -6  -1   6   10.23   10.06
   6  -1  -6    8.23    5.79
   1  -6   6    7.71    8.49
   6   1   6   10.01   11.12
  -1  -6  -6    9.14    8.60
  -6   1  -6   12.25    8.64
  -6  -1   6    5.97    8.20
   1   6  -6    8.29    6.67
  -6  -1   5  128.71   10.58
   1  -6   5  113.26    6.59
  -1   6   5  134.05    9.57
  -1  -6  -5  139.86    9.38
   6   1   5  133.33   10.10
   1   6  -5  146.03    9.87
   6  -1  -5  129.51    8.70
  -6  -1   5  132.58    8.61
  -6   1  -5  142.59    9.27
  -6   1  -4  405.83   10.82
  -6  -1   4  359.20    9.37
   6  -1  -4  342.10    7.58
   6   1   4  371.50   11.85
  -1   6   4  398.83   10.79
  -1  -6  -4  355.73   10.65
   1   6  -4  347.02    8.56
   1  -6   4  359.70    7.77
  -6  -1   4  360.39    9.96
   1  -6   3  137.20    8.98
  -6   1  -3  137.50    9.54
   6   1   3  120.23    9.83
   6  -1  -3  137.17    8.71
  -6  -1   3  131.61   10.33
  -1   6   3  132.01    7.04
  -6  -1   3  141.10    8.88
   1   6  -3  145.09    9.76
  -1  -6  -3  132.12    9.45
  -6  -1   2    0.74    9.30
   6   1   2    0.80   11.00
  -1   6   2    1.91    6.30
   1   6  -2    4.27    8.92
  -1  -6  -2   -0.89    8.81
  -6   1  -2    1.86    8.90
   6  -1  -2    3.10    8.26
   1  -6   2   -2.16    6.03
  -6  -1   2    3.82    8.42
   6   1   1   16.95    6.52
  -1   6   1    9.64    6.39
  -6  -1   1   17.85    8.78
   1  -6   1   12.86    6.05
  -6  -1   1   12.05    9.22
  -1  -6  -1   14.02    8.91
   1   6  -1   13.88    6.41
   6  -1  -1   14.47    8.45
  -6   1  -1   17.66    6.30
  -6  -1   0    2.25    8.93
  -6  -1   0   -2.17    8.97
  -1   6   0    0.77    8.78
   6  -1   0   -0.21    8.53
  -1  -6   0    0.91    6.15
   1   5 -29    5.45    6.72
  -1   5  29   -6.70    8.68
   5   1  29  -10.83    8.41
   5   1  29    4.22    8.13
  -5   1 -29    2.19    9.68
  -5  -1  29   -3.45    6.78
   1  -5  29    4.54    7.34
  -5  -1  29   -2.20    9.13
  -1   5  29    4.56   10.33
  -5   1 -28    5.15    9.78
   5   1  28   -2.10    8.62
  -1   5  28    8.84    8.74
   5   1  28   -1.42    8.27
   1   5 -28   -1.36    6.92
  -1   5  28   -0.29   10.32
  -5  -1  28   -7.55    9.71
  -5  -1  28   -4.82    9.35
   1  -5  28    3.92   10.52
  -5   1 -27    1.00   10.08
  -1   5  27    7.26   10.35
   5   1  27    6.91    8.34
   1  -5  27   17.72   10.62
   5   1  27    2.12    9.18
   1   5 -27    5.66    9.93
  -1   5  27   -6.73    9.00
  -5  -1  27    5.29    7.07
  -5  -1  27    3.39    6.76
  -1   5  26    0.52   10.46
  -5   1 -26   -2.65   10.23
   1  -5  26    2.09   10.78
  -5  -1  26    1.32    6.91
   5   1  26    8.53   10.56
  -1   5  26   11.43    9.20
   1   5 -26    2.26   10.19
   5   1  26    6.99   11.54
  -5  -1  26   -0.58   10.29
  -5  -1  25    3.81    6.86
  -1   5  25   -1.43    9.27
  -1   5  25   14.07   10.41
   5   1  25   -0.16    8.88
   1  -5  25  -21.09   10.88
   1   5 -25    7.45    7.35
  -5   1 -25    0.92   10.29
  -5  -1  25   15.58   10.59
   5   1  25    2.51    9.70
  -1   5  24    4.21   10.56
   1  -5  24    1.90   10.78
  -1   5  24    0.63    6.65
   5   1  24    3.09    9.00
   1   5 -24   -6.11   10.45
  -5  -1  24    6.94    7.67
  -5  -1  24  -19.16   10.01
  -5   1 -24   -1.66   10.49
  -1   5  23    0.18    9.56
   5   1  23   15.21    9.26
  -5  -1  23   16.40   10.98
   1   5 -23   13.76   10.57
   1  -5  23    5.99   10.98
  -5  -1  23   14.17   10.01
  -1   5  23   13.81   10.48
  -5   1 -23   10.71   10.64
   5   1  22   -0.38    9.34
  -1   5  22   -3.69    7.33
   1  -5  22   -4.57    7.75
  -1   5  22    5.50    6.63
  -5  -1  22   -1.58   11.08
  -5  -1  22    6.95    9.92
  -5   1 -22    3.31    7.66
   1   5 -22   -1.62    7.30
  -1   5  21    2.24   10.27
   5   1  21    1.58   11.55
  -1   5  21    4.95    9.48
   1  -5  21    7.73    7.75
   1   5 -21    5.22   10.57
  -5  -1  21    4.32   11.05
  -5   1 -21    5.02   10.95
  -5  -1  21    4.79   10.25
   1   5 -20    0.69   10.72
  -1   5  20   -0.16    9.52
  -5  -1  20    3.65    7.25
   5   1  20    4.11    9.41
   1  -5  20   -0.08   10.97
  -5  -1  20   10.13   10.93
  -1   5  20    3.54    7.15
  -5   1 -20    5.93    7.75
  -5  -1  19   31.50    7.39
   5   1  19   35.59    9.80
  -1   5  19   33.34    9.96
  -1   5  19   44.58    9.56
   1  -5  19   35.13    7.84
  -5  -1  19   24.22    8.09
  -5   1 -19   48.61   11.10
   1   5 -19   37.21    7.79
  -1   5  18   77.49    9.79
  -1   5  18   79.62    9.71
   5   1  18   66.70    9.98
   1  -5  18   70.29   10.95
  -5  -1  18   61.39   11.48
  -5   1 -18   79.09   11.25
   1   5 -18   76.40   11.13
  -5  -1  18   44.68   10.52
  -5  -1  17   53.59   10.41
  -5  -1  17   37.83   11.50
  -1   5  17   55.17    9.53
   1  -5  17   51.04    7.73
   5   1  17   51.84    9.87
  -1   5  17   54.55    6.78
  -5   1 -17   60.71   10.99
   1   5 -17   52.19    8.01
  -1   5  16   52.54    6.67
   5   1  16   59.52    9.86
  -1   5  16   55.11    6.80
   1  -5  16   54.41   10.64
  -5  -1  16   46.82    7.61
  -5   1 -16   70.25   10.66
  -5  -1  16   42.23   11.49
   1   5 -16   60.25   11.22
   5   1  15   79.05   10.03
  -1   5  15   83.64    9.46
   1  -5  15   80.19   10.46
  -5  -1  15   67.45    7.72
  -5   1 -15   91.24   10.60
  -5  -1  15   79.78    8.39
  -1   5  15   75.67    6.64
   1   5 -15   77.88   11.35
  -1  -5 -15   94.40   10.57
  -5  -1  14   12.09   10.62
  -1   5  14   16.00    8.62
  -1  -5 -14   20.18    9.58
   5   1  14   23.66   11.51
   1  -5  14   24.88    9.97
  -1   5  14   23.31    8.99
  -5   1 -14   18.88    9.96
   5  -1 -14   15.82    6.83
  -5  -1  14   19.89    8.02
   1   5 -14   13.81    7.77
  -5  -1  13   16.08    7.57
   1   5 -13   24.07   10.88
   1  -5  13   23.29    9.79
   5  -1 -13   25.23    9.38
   5   1  13   18.35   11.66
  -5   1 -13   23.02    9.71
  -1   5  13   15.72    8.91
  -1  -5 -13   27.75    9.24
  -5  -1  13   21.80   11.24
   1   5 -12   29.92   10.74
   5  -1 -12   19.01    9.27
  -5  -1  12   26.65   10.69
  -1   5  12   29.02    8.84
   1  -5  12   26.15    6.84
  -1  -5 -12   29.17    9.07
  -5   1 -12   25.40    9.45
   5   1  12   26.25   11.89
  -5  -1  12   33.24   11.00
  -5  -1  11   87.01    8.03
   1   5 -11   91.08   10.85
  -5  -1  11   75.39   10.86
   1  -5  11   79.01    9.48
   5  -1 -11   89.00    9.18
  -5   1 -11   91.40    9.63
  -1   5  11   82.63    9.00
   5   1  11   84.56   12.50
  -1  -5 -11   85.78    9.30
  -5  -1  10  125.18    7.97
  -1  -5 -10  121.80    9.66
   1  -5  10  112.84    6.90
  -5   1 -10  127.01    9.68
  -1   5  10  129.17    9.17
   5   1  10  125.84   11.01
   1   5 -10  123.33   10.83
   5  -1 -10  120.23    9.14
  -5  -1   9  147.99   10.62
   1  -5   9  124.33    6.86
  -5   1  -9  140.86    7.24
   5   1   9  137.75   11.09
  -1   5   9  139.96    9.22
   5  -1  -9  120.52    6.71
   1   5  -9  140.39   10.79
  -1  -5  -9  138.66    9.77
  -1  -5  -8  161.14    9.88
  -5  -1   8  135.57   11.14
  -5  -1   8  155.41   10.26
   1  -5   8  121.69    6.78
  -5   1  -8  141.42    7.15
   5   1   8  139.83   13.04
   5  -1  -8  135.02    8.94
   1   5  -8  151.53   10.74
  -1   5   8  135.58    6.89
  -5  -1   7  190.10   11.11
  -1  -5  -7  199.23   10.00
   5   1   7  191.24   11.13
  -5   1  -7  191.25    9.65
  -5  -1   7  194.00    9.95
   1  -5   7  173.17    6.91
   1   5  -7  183.62    8.04
   5  -1  -7  177.15    6.74
  -1   5   7  194.80    9.59
   5   1   6   98.24   11.77
  -5  -1   6   81.60    7.75
  -1  -5  -6   88.31   10.93
  -5   1  -6  100.16    9.10
  -5  -1   6   91.29    9.10
   1   5  -6   87.24    9.97
   1  -5   6   93.13    8.89
  -1   5   6  100.78    9.29
   5  -1  -6   79.23    6.20
  -5  -1   5  121.24    8.89
   5  -1  -5  130.49    8.59
   5   1   5  127.84   10.01
   1  -5   5  124.00    8.97
  -5  -1   5  123.59   10.62
  -5   1  -5  130.31    6.91
  -1  -5  -5  131.66    9.31
   1   5  -5  129.92    7.41
  -1   5   5  121.67    6.98
  -1   5   4   98.13    9.37
  -5  -1   4   85.09    8.55
   1  -5   4   88.55    8.87
   5  -1  -4   84.54    6.23
  -5  -1   4   88.52   10.29
   5   1   4   87.18    9.53
  -1  -5  -4   85.72    9.08
  -5   1  -4   91.34    9.14
   1   5  -4   88.54    9.70
  -5  -1   3  120.47    8.67
   5   1   3  121.08    9.78
   5  -1  -3  114.92    6.39
   1   5  -3  134.15    9.68
   1  -5   3  120.86    8.96
  -5  -1   3  115.73   10.27
  -1  -5  -3  120.58    9.36
  -1   5   3  131.60    9.49
  -5   1  -3  138.65    9.38
   1  -5   2   86.17    8.88
   1   5  -2   79.12    6.88
  -1   5   2   88.94    9.35
   5  -1  -2   82.11    8.55
   5   1   2   82.38    9.51
  -5  -1   2   83.19    8.59
  -5  -1   2   79.17    9.81
  -5   1  -2   85.13    6.75
  -1  -5  -2   76.31    6.74
   5   1   1  118.78    9.86
  -5  -1   1  128.40    9.14
  -1   5   1  118.61    6.98
  -5  -1   1  109.42    7.32
   1   5  -1  114.51    9.51
  -1  -5  -1  113.24    9.31
   5  -1  -1  114.18    8.85
   1  -5   1  110.08    6.61
  -5   1  -1  123.58    6.96
  -1  -5   0   99.40    6.78
  -1   5   0   97.82    9.21
  -5  -1   0   88.30    9.58
  -5  -1   0  107.82    9.41
   5  -1   0   93.23    6.55
  -4   1 -30   -6.44    9.42
   1   4 -30    4.97    6.54
   4   1  30    1.57    5.73
  -1   4  30   -4.22    8.72
   4   1  30   -1.14    8.02
   1  -4  30   -6.58   10.32
  -4  -1  30   -1.89    6.35
  -4  -1  30   -0.33    9.01
  -1   4  30    0.95    7.20
   1   4 -29    3.79    6.85
   4   1  29    4.84    8.16
   1  -4  29    4.46   10.46
  -1   4  29    6.60    8.73
   4   1  29    7.18    8.60
  -4   1 -29   10.67    6.81
  -4  -1  29    9.01    9.35
  -1   4  29   11.50   10.31
  -4  -1  29    7.24    9.09
   1  -4  28    2.30    7.55
   4   1  28    5.31    8.89
  -4   1 -28   -2.91    9.87
   4   1  28    3.48    8.23
   1   4 -28    1.27    9.96
  -4  -1  28   -0.14    9.38
  -4  -1  28    2.29    7.00
  -1   4  28    3.31    6.27
  -1   4  28   14.63   10.24
  -4  -1  27    4.04    6.79
  -4   1 -27  -11.55   10.16
   1   4 -27   -7.77   10.17
   4   1  27   10.09    8.42
   1  -4  27    1.51   10.90
  -4  -1  27    6.29    9.92
  -1   4  27    9.07    6.32
   4   1  27    6.37    9.35
  -1   4  27   -0.54   10.37
  -4   1 -26   13.31   10.30
   1   4 -26    9.32    7.39
  -1   4  26   15.55   10.27
   4   1  26   10.86    9.54
   4   1  26   -0.61    8.58
   1  -4  26    9.32   11.08
  -1   4  26    5.49    6.46
  -4  -1  26   -6.32   10.47
  -4  -1  26    6.24    6.93
  -4   1 -25    2.09    7.37
  -1   4  25    5.50    7.26
   1   4 -25   -0.64    7.54
  -1   4  25    0.22    6.53
   4   1  25   -1.93    8.67
   1  -4  25    0.52   11.02
  -4  -1  25    5.33   10.53
   4   1  25   -3.25   12.05
  -4  -1  25    2.68    6.99
  -1   4  24   -3.03    7.48
  -4   1 -24   -1.95    7.49
   4   1  24    3.69    8.72
   1  -4  24    9.62   11.01
  -4  -1  24    6.47    7.66
   4   1  24    2.10   10.15
   1   4 -24   22.71   10.63
  -1   4  24    4.46    9.36
  -4  -1  24   -2.00    7.17
  -4   1 -23   11.50    7.56
  -1   4  23   11.44    7.50
  -4  -1  23   13.48   11.05
   1   4 -23    0.28   11.01
   4   1  23    4.52    9.02
   1  -4  23   23.11   11.10
  -1   4  23   21.51    9.45
  -4  -1  23   11.66    7.32
  -1   4  22    5.26    7.43
  -4  -1  22    9.15    7.86
   1   4 -22   15.50    7.69
   4   1  22    8.98    9.04
   1  -4  22    6.23   11.18
  -1   4  22    9.47    9.48
  -4  -1  22    8.44   10.26
  -4   1 -22    6.50    7.59
  -1   4  21   33.66   10.33
  -1   4  21   25.68    9.72
   1   4 -21   26.22   11.09
  -4  -1  21   16.38   10.56
  -4  -1  21   37.48    8.04
   4   1  21   24.88    9.31
   1  -4  21   18.20   11.26
  -4   1 -21   23.81   11.12
  -4   1 -20   35.56   11.07
  -4  -1  20   38.23   11.53
   4   1  20   33.56    9.48
  -4  -1  20   40.56   10.61
  -1   4  20   45.98   10.25
   1   4 -20   28.85   11.06
  -1   4  20   40.75    6.98
   1  -4  20   33.22    8.08
  -1   4  19   11.73    9.63
  -4  -1  19   17.53   11.40
   4   1  19   13.57    9.43
  -1   4  19   10.37    7.13
  -4  -1  19   18.04    7.49
   1  -4  19   14.73    7.88
  -4   1 -19    9.48    7.97
   1   4 -19   16.20    7.75
  -4  -1  18   18.74    7.45
  -1   4  18   18.15    9.57
  -4  -1  18   14.52    8.15
  -1   4  18   24.82    9.71
   4   1  18   13.94    9.48
   1  -4  18   19.82   11.19
  -4   1 -18   20.25   11.03
   1   4 -18   17.52   10.98
  -1   4  17   16.92    6.76
  -4  -1  17   15.99    8.15
   1   4 -17   22.53    7.92
   4   1  17   16.90    9.57
   1  -4  17   18.25    7.86
  -1   4  17   17.13    9.53
  -4   1 -17   21.34   10.78
  -4  -1  17   30.91   10.36
  -1   4  16    6.34    9.40
  -1   4  16    7.12    9.17
  -4  -1  16    6.27    8.08
  -4  -1  16    7.42   10.43
   4   1  16    4.17   11.62
   1  -4  16   13.08   10.78
   1   4 -16    1.63   11.21
  -4   1 -16   -2.41   10.66
  -1   4  15   26.97    8.96
  -1   4  15   26.11    6.72
  -4  -1  15   20.52    8.25
   4   1  15   17.92   11.69
   1  -4  15   29.52   10.68
   1   4 -15   21.80    8.02
  -4   1 -15   27.48   10.50
  -4  -1  15   17.03   10.49
  -1   4  14   28.18    6.21
   4   1  14   23.60    9.54
  -4  -1  14   31.12   11.67
   1  -4  14   27.08   10.40
  -1   4  14   23.48    9.22
  -4   1 -14   25.04   10.24
   1   4 -14   24.66   11.39
  -4  -1  14   16.71    7.58
  -4  -1  13   28.81   10.73
  -1   4  13   34.63    9.19
   4   1  13   36.31    9.50
  -4  -1  13   36.55   11.77
   1  -4  13   38.42   10.36
  -4   1 -13   39.74   10.01
   4  -1 -13   36.63    6.83
  -1   4  13   37.57    8.51
   1   4 -13   42.41   11.40
  -1  -4 -13   39.30    9.88
  -4  -1  12   51.74   10.78
  -1   4  12   66.18    9.19
  -1  -4 -12   61.26    9.54
   4  -1 -12   60.60    6.84
  -4  -1  12   64.16    8.52
   1  -4  12   51.16   10.14
  -4   1 -12   61.45    7.14
   1   4 -12   63.78    8.16
   4   1  12   56.89    9.64
  -4  -1  11    2.18    7.60
   1  -4  11    4.87    6.86
  -1  -4 -11    8.37    8.74
  -1   4  11    6.80    8.79
   4  -1 -11    8.51    9.04
   1   4 -11   10.41    7.79
  -4  -1  11   12.82   11.45
   4   1  11    5.29   11.20
  -4   1 -11    6.07    9.31
  -4  -1  10   26.04   10.70
   4   1  10   23.36    9.40
  -1   4  10   29.92    8.69
   1  -4  10   21.66    6.67
  -4  -1  10   32.48   11.35
  -4   1 -10   26.45    9.22
  -1  -4 -10   21.81    8.63
   4  -1 -10   23.58    6.26
   1   4 -10   22.07    7.83
  -4  -1   9   51.31   10.92
   1  -4   9   55.10    9.32
  -1   4   9   50.55    8.79
  -4   1  -9   52.86    9.27
  -4  -1   9   50.74    8.10
   4  -1  -9   55.64    8.77
   1   4  -9   50.51    7.90
  -1  -4  -9   56.45    8.92
   4   1   9   54.48   11.93
  -4  -1   8   89.07    8.13
   4   1   8  102.59   12.68
   1  -4   8   97.43    6.73
   4  -1  -8   92.93    6.36
  -4   1  -8  102.43    9.31
  -1  -4  -8  107.49    9.45
  -1   4   8  101.43    8.96
  -4  -1   8  110.85   11.11
   1   4  -8  109.00   10.99
   1  -4   7   56.96    8.94
  -4   1  -7   66.53    8.97
  -1  -4  -7   59.41    9.19
  -1   4   7   58.79    6.30
   4   1   7   61.15   12.24
   4  -1  -7   56.95    6.05
   1   4  -7   54.03   10.59
  -4  -1   7   62.68   10.42
  -4  -1   7   53.56   10.84
   1  -4   6   13.55    6.16
  -4   1  -6   11.75    8.63
  -4  -1   6   19.09   10.40
  -1  -4  -6   15.87    8.75
   4   1   6   11.24    9.42
   1   4  -6   12.90   10.02
   4  -1  -6   13.42    8.21
  -1   4   6   13.14    6.17
  -4  -1   6   15.31    9.68
   4   1   5   17.27    9.07
  -4  -1   5   14.76    9.20
  -1   4   5   19.19    6.17
   1  -4   5   20.05    8.54
  -1  -4  -5   18.04    8.63
   4  -1  -5   17.63    8.18
  -4  -1   5   16.31   10.36
   1   4  -5   17.64    9.78
  -4   1  -5   18.69    8.66
  -4   1  -4    4.42    8.63
  -4  -1   4    5.44    7.09
  -4  -1   4    5.29    8.49
   4  -1  -4    5.62    8.08
  -1  -4  -4    7.29    8.53
   1  -4   4    1.70    8.52
  -1   4   4    6.87    8.89
   4   1   4    4.66   10.73
   1   4  -4    1.92    9.50
  -4   1  -3   26.32    6.33
   1  -4   3   36.35    8.57
  -4  -1   3   21.57    9.96
  -1  -4  -3   22.57    8.80
  -4  -1   3   24.23    8.26
   4   1   3   25.73    8.95
   4  -1  -3   19.04    8.30
   1   4  -3   29.64    9.31
  -1   4   3   24.81    6.49
   1  -4   2    0.57    8.54
   4  -1  -2    5.02    8.25
   1   4  -2    3.68    9.04
  -4  -1   2    4.28    9.59
   4   1   2    4.14    8.85
  -1   4   2    8.94    8.94
  -4  -1   2    5.37    5.69
  -4   1  -2    4.75    8.76
  -1  -4  -2    5.36    8.72
  -1   4   1  135.77    7.17
   4  -1  -1  126.83    6.73
   1   4  -1  129.29    9.67
  -4  -1   1  122.27   10.20
  -4   1  -1  142.38    9.36
   4   1   1  128.50   10.12
  -4  -1   1  125.91    8.98
  -1  -4  -1  130.63    9.49
   1  -4   1  131.48    9.12
  -1  -4   0  343.80   10.67
  -1   4   0  343.80    8.26
   4  -1   0  341.59   10.17
  -4  -1   0  328.79   11.51
  -4  -1   0  357.10   10.90
  -3   1 -31    4.31    8.99
  -1   3  31   -0.73    9.81
   1  -3  31   18.93    9.65
   1   3 -31    4.15    8.93
   3   1  31   -6.24    8.27
   3   1  31   -2.37    7.90
  -3  -1  31    4.24    8.56
  -1   3  31    2.91    5.89
  -3  -1  31    2.59    6.28
  -3   1 -30   -1.10    9.23
   1   3 -30   -6.17    9.19
  -3  -1  30    5.00    8.97
   3   1  30   -0.40    5.75
  -1   3  30   -2.39    7.12
   3   1  30    5.35    8.33
  -3  -1  30   -0.18    6.50
  -1   3  30   -0.30    8.64
   1  -3  30    7.05    7.14
   1   3 -29   -1.86    6.82
  -3  -1  29    8.90    6.59
  -1   3  29   -0.08   10.12
   1  -3  29   16.15   10.26
  -1   3  29   10.48    8.57
   3   1  29   -0.30    8.29
  -3   1 -29   12.04    9.44
  -3  -1  29    4.33    6.67
   3   1  29    4.81    8.66
  -3   1 -28    2.99    9.82
  -3  -1  28    8.95    9.68
  -1   3  28    6.29    7.08
   1   3 -28    6.82    6.94
  -1   3  28   -1.48    6.29
   3   1  28   -7.14    8.64
   3   1  28    2.60    6.42
  -3  -1  28    3.75    6.84
   1  -3  28    0.64    7.58
  -3   1 -27   -2.41    7.28
   1   3 -27    8.30   10.12
  -3  -1  27    2.67    9.88
   3   1  27    2.54    9.29
  -1   3  27   -0.52    9.03
   1  -3  27    0.09    7.63
  -1   3  27   -4.85   10.24
  -3  -1  27    3.86    7.00
   3   1  27   -2.45    8.77
   3   1  26   -2.87    9.55
  -1   3  26    4.80   10.34
  -1   3  26   -2.66    9.03
   1  -3  26    3.54   11.01
   3   1  26    4.59    8.92
  -3  -1  26    6.93    7.17
   1   3 -26    9.79   10.34
  -3  -1  26    0.34   10.04
  -3   1 -26    2.76   10.32
   1   3 -25    1.54   10.74
  -3  -1  25   12.65   10.47
  -3   1 -25    1.34   10.54
  -1   3  25    0.17    9.02
   1  -3  25    0.84   11.27
   3   1  25    5.77    9.10
  -1   3  25    6.67    7.30
   3   1  25    5.26    9.76
  -3  -1  25   -3.51   10.28
   3   1  24   24.31   10.32
  -3   1 -24   21.42    7.62
   1  -3  24   14.95    8.11
  -1   3  24   17.85    9.15
   1   3 -24   28.35    7.79
  -3  -1  24   23.83   10.49
  -1   3  24   10.62   10.34
   3   1  24   18.51    6.64
  -3  -1  24   22.77    7.66
  -3   1 -23   46.32   10.76
  -3  -1  23   56.26   11.11
  -1   3  23   33.28   10.40
   3   1  23   53.32   10.61
  -1   3  23   27.30    9.27
   1  -3  23   26.93    8.21
   3   1  23   33.58    9.45
   1   3 -23   39.34    8.03
  -3  -1  23   42.56   10.82
  -1   3  22    8.50   10.27
   3   1  22   11.43   10.59
  -3   1 -22    4.31   10.71
  -1   3  22   10.40    9.19
   1  -3  22    5.88    8.06
   3   1  22   14.23    9.26
   1   3 -22    9.59    7.81
  -3  -1  22    6.12   11.24
  -3  -1  22    4.96   10.76
  -1   3  21   -8.62   10.40
  -3  -1  21    1.22   10.90
  -3   1 -21   -0.44   10.81
  -3  -1  21   -0.81   11.29
  -1   3  21    7.25    9.32
   1  -3  21   -0.60    7.93
   3   1  21    6.02    9.26
   1   3 -21   -1.14   11.23
   1   3 -20   25.05   11.35
  -1   3  20   17.69   10.29
  -3  -1  20   21.66   11.67
  -3   1 -20   14.30   10.89
   1  -3  20    9.51    8.03
  -1   3  20   10.72    6.71
  -3  -1  20   12.63   11.07
   3   1  20   11.83    9.33
   1   3 -19   18.58    8.05
  -3  -1  19   10.31   11.10
  -1   3  19    8.51   10.23
  -1   3  19   11.77    9.47
   1  -3  19   10.90   11.28
   3   1  19   12.25    9.51
  -3   1 -19   11.84   10.94
  -3  -1  19   18.70   11.82
   1   3 -18    5.11   11.34
  -1   3  18    6.42    7.07
   1  -3  18   11.14   11.31
   3   1  18    1.85    9.54
  -3  -1  18    1.42    8.42
  -1   3  18    9.42    6.68
  -3   1 -18    3.86    7.84
  -3  -1  18    5.52    7.79
  -1   3  17   38.08   10.02
  -3  -1  17   53.36   12.08
   1  -3  17   28.55    8.20
  -1   3  17   37.72    9.63
   3   1  17   30.61    9.76
   1   3 -17   38.66   11.41
  -3   1 -17   36.31   11.23
  -3  -1  17   35.49    8.01
  -1   3  16  132.84   10.20
  -3   1 -16  129.11    8.59
  -3  -1  16  141.48   12.54
   1  -3  16  132.00   11.78
  -1   3  16  133.37    9.93
   3   1  16  108.93   10.36
  -3  -1  16  115.14    8.53
   1   3 -16  123.93    8.64
  -1   3  15  235.11   10.36
  -1   3  15  216.28   10.33
  -3  -1  15  220.24   12.85
   1  -3  15  206.10    8.96
   3   1  15  197.26   11.05
   1   3 -15  207.88   12.44
  -3   1 -15  240.68   12.14
  -3  -1  15  209.85   11.84
   3   1  14  105.16   10.29
  -3  -1  14  105.12    9.11
   1  -3  14  119.68   11.46
  -1   3  14  121.05    9.53
  -1   3  14  125.17    7.32
  -3   1 -14  131.77   11.44
   1   3 -14  103.18    8.96
  -3  -1  14   96.73   11.38
  -1   3  13   27.18    8.77
  -1   3  13   31.12    9.26
   1   3 -13   29.22   11.83
  -3  -1  13   29.10    8.66
  -3  -1  13   18.47   10.99
   1  -3  13   24.95   10.85
   3   1  13   25.95    9.75
  -3   1 -13   34.34    7.58
   1   3 -12   68.00   12.07
  -1   3  12   62.60    8.68
   3  -1 -12   68.65    9.78
  -3  -1  12   50.00    8.93
   1  -3  12   58.92    7.72
   3   1  12   54.82   11.87
  -3   1 -12   72.35   10.55
  -1   3  12   71.53    9.38
  -3  -1  12   46.60    8.12
  -3  -1  11   65.20   11.39
  -1   3  11   84.57    8.52
   3  -1 -11   87.16    9.56
   3   1  11   88.13   12.02
   1  -3  11   85.77   10.50
   1   3 -11   85.03    8.83
  -1  -3 -11   86.82   10.58
  -1   3  11   92.24    9.40
  -3   1 -11   92.48   10.34
  -1   3  10   86.88    6.76
  -3  -1  10   70.17   11.44
  -1  -3 -10   86.13    9.98
   3  -1 -10   84.16    6.75
   3   1  10   82.11   11.80
   1  -3  10   89.57    7.41
  -3   1 -10   83.98    9.96
   1   3 -10   80.60    8.81
   1   3  -9  232.23    9.74
   3   1   9  226.42   12.93
  -3   1  -9  237.40   10.54
   1  -3   9  208.11    7.91
  -1   3   9  242.94    9.87
  -3  -1   9  228.67   13.37
  -3  -1   9  181.17    9.09
  -1  -3  -9  222.56   10.40
   3  -1  -9  221.36    9.57
   3   1   8  491.02   15.16
   3  -1  -8  484.42   10.59
  -1   3   8  486.42    9.21
   1  -3   8  465.98    9.18
  -3   1  -8  499.71   11.78
  -1  -3  -8  471.53   12.05
  -3  -1   8  407.82   13.36
  -3  -1   8  502.40   11.59
   1   3  -8  499.80   11.24
   1   3  -7  674.98   14.55
  -3  -1   7  570.33   14.32
   3   1   7  666.43   17.04
  -3  -1   7  673.23   12.44
  -1  -3  -7  635.61   13.44
  -1   3   7  658.85   11.93
   1  -3   7  588.65    9.68
  -3   1  -7  654.04   12.47
   3  -1  -7  622.43    9.32
   1  -3   6  400.33    8.53
  -3   1  -6  447.39   11.24
   3   1   6  459.97   16.34
  -1   3   6  449.45    8.85
  -1  -3  -6  427.01   12.11
  -3  -1   6  360.42   10.58
  -3  -1   6  456.58   13.62
   1   3  -6  408.70   10.58
   3  -1  -6  404.92   10.04
  -1  -3  -5  193.39   10.34
  -3  -1   5  164.83    9.11
  -3   1  -5  199.18    9.82
   1  -3   5  192.59    9.58
  -3  -1   5  193.92    9.07
   3  -1  -5  183.48    9.05
  -1   3   5  196.32    9.44
   3   1   5  186.19   11.90
   1   3  -5  183.70    8.89
   1  -3   4  190.25    9.72
  -1  -3  -4  188.05   11.96
   3  -1  -4  177.32    6.99
  -3  -1   4  198.33   11.28
  -1   3   4  196.78    9.69
   1   3  -4  185.16   11.47
  -3   1  -4  204.85    9.97
  -3  -1   4  181.23   12.11
   3   1   4  189.96   13.08
  -3   1  -3  290.13    8.54
  -3  -1   3  241.50    9.80
  -1   3   3  285.40   10.51
  -1  -3  -3  273.37   12.92
   1  -3   3  266.21    7.92
   3  -1  -3  267.00    7.67
   1   3  -3  259.88    9.21
   3   1   3  289.57   13.96
  -3  -1   3  264.92   10.92
  -3  -1   2  393.80   11.13
   1  -3   2  399.40    8.75
   3   1   2  415.29   13.72
   1   3  -2  397.74   12.36
  -3  -1   2  406.31   11.47
   3  -1  -2  374.57    8.52
  -1   3   2  409.21    9.38
  -1  -3  -2  395.25   12.22
  -3   1  -2  419.63   11.50
  -1   3   1  704.14   11.24
  -1  -3  -1  696.64   14.11
   3  -1  -1  649.09   10.47
  -3  -1   1  636.82   13.04
   1   3  -1  696.55   14.25
  -3  -1   1  638.59   15.19
  -3   1  -1  733.84   13.29
   3   1   1  689.88   15.98
   1  -3   1  631.27   10.32
  -1   3   0  830.62   11.80
  -3  -1   0  761.64   16.08
  -1  -3   0  827.75   14.73
   3  -1   0  803.42   11.66
  -3  -1   0  823.51   14.89
  -1   2  32    1.20    6.58
  -2  -1  32   10.22    6.31
  -1   2  31    3.11    9.57
  -1   2  31   -4.49    5.94
   2   1  31    3.56    5.76
   1   2 -31    8.39    6.10
   1  -2  31    0.92    6.78
   2   1  31    3.51    8.33
  -2  -1  31    9.11    6.43
  -2   1 -31    1.61    8.81
  -2  -1  31   -3.76    8.60
  -1   2  30    0.75    8.43
  -2   1 -30   -2.20    6.44
  -2  -1  30  -10.52    8.93
   1   2 -30    3.25    6.35
  -1   2  30    5.21    9.64
   2   1  30    5.90    5.98
   1  -2  30   10.41    9.88
  -2  -1  30    2.56    6.62
   2   1  30    3.28    8.53
  -2  -1  29   -2.83    9.24
   1   2 -29   -3.54    6.60
   2   1  29   -3.14    6.14
  -1   2  29    0.61    6.07
  -2   1 -29    0.18    9.44
   1  -2  29   -6.11   10.22
   2   1  29    2.17    6.24
  -2  -1  29   15.85    6.65
  -1   2  29    2.63    6.96
   2   1  28   18.39    9.36
  -1   2  28   20.09    8.93
   1   2 -28   29.53    6.99
  -2  -1  28   26.47    7.19
   1  -2  28   29.44   10.59
  -1   2  28   13.39   10.37
  -2   1 -28   24.63    9.89
  -2  -1  28   21.19    6.97
   2   1  28   23.27    6.47
  -1   2  27   13.47    6.45
   1   2 -27    3.32   10.18
  -2  -1  27   24.60    7.03
  -1   2  27   14.96    7.32
  -2   1 -27   14.38   10.09
   1  -2  27   18.69   10.78
   2   1  27   13.71    9.55
   2   1  27   14.81    9.25
  -2  -1  27   10.88    7.29
  -1   2  26    8.50    9.13
  -2   1 -26    6.39   10.26
   1  -2  26    3.80   11.07
   1   2 -26   -5.49   10.41
   2   1  26    4.74    9.50
   2   1  26   -3.09    9.76
  -2  -1  26    7.82   10.26
  -1   2  26   -4.80   10.52
  -2  -1  26    8.03    7.38
  -2   1 -25   -1.94   10.50
  -1   2  25    1.92    9.13
   1   2 -25    3.13   10.53
   2   1  25   -3.05    9.69
  -2  -1  25    3.78   10.47
   2   1  25   -1.04    7.03
   1  -2  25   -4.67    7.96
  -1   2  25   10.84   10.41
  -2  -1  25    0.67    7.60
  -1   2  24   14.48    6.55
  -1  -2 -24   14.92    9.40
  -1   2  24   16.81   10.57
  -2  -1  24    8.47   10.83
   1   2 -24   -1.95   10.96
   1  -2  24   19.66   11.41
  -2   1 -24   12.45   10.71
  -2  -1  24    4.20    7.83
   2   1  24   10.12   10.02
   2   1  24   14.11   10.16
  -2   1 -23   15.06   10.93
  -1   2  23   18.40    9.30
   1   2 -23   34.37   11.11
  -1  -2 -23   18.92    9.50
  -2  -1  23   28.96    7.87
   2   1  23   18.36   10.32
   1  -2  23   22.14   11.63
   2   1  23   24.13   10.43
  -2  -1  23   25.18    7.98
  -1   2  23   13.85    7.63
  -2  -1  22    0.40   11.34
  -2   1 -22    0.59    7.77
  -1   2  22   11.20    9.22
  -1   2  22    6.56   10.43
  -2  -1  22    9.61   11.35
   1   2 -22   15.77   11.18
   1  -2  22    9.15    8.21
   2   1  22   12.64   10.31
   2   1  22    4.39   10.53
  -1  -2 -22    1.43    9.49
  -1  -2 -21    8.98    9.52
  -1   2  21   12.82    9.21
   1   2 -21   11.02   11.46
   2   1  21   15.75   10.64
   1  -2  21   13.49    8.30
   2   1  21    6.25   10.88
  -2   1 -21    2.11   10.92
  -2  -1  21   -3.09   11.63
  -2  -1  21   15.53   11.49
  -1   2  21    3.47   10.42
  -1   2  20  197.70   10.11
   1   2 -20  220.36    9.42
  -2   1 -20  191.57   11.71
  -1  -2 -20  179.97   10.38
  -2  -1  20  214.53   12.55
  -1   2  20  163.42    8.30
   2   1  20  248.01   12.21
  -2  -1  20  250.28    9.61
   1  -2  20  174.54    9.09
   2   1  20  199.43    9.16
   2  -1 -20  169.73    7.90
   2   1  19  148.95   11.76
   2  -1 -19   97.68    7.44
  -1  -2 -19  102.27    7.29
  -2  -1  19  155.52   12.48
  -2  -1  19  130.23   12.33
   1   2 -19  126.94    8.94
   1  -2  19   89.59    8.62
   2   1  19  115.48   11.71
  -1   2  19   99.37   10.95
  -2   1 -19   98.08    8.30
  -1   2  19  106.48    9.83
  -1   2  18   15.96   10.51
  -1   2  18   12.82    9.46
   1   2 -18   23.86    8.52
  -2   1 -18   18.00    7.82
  -1  -2 -18   17.37    9.43
   2  -1 -18   16.12    6.92
   1  -2  18   14.27    8.23
   2   1  18   20.49   11.14
  -2  -1  18   24.26   12.31
  -2  -1  18   34.03   11.98
  -1  -2 -17   17.94    9.42
  -1   2  17   13.37    6.83
  -2  -1  17   28.24   12.02
   2  -1 -17   19.28    7.03
  -2  -1  17   23.53    8.86
   1  -2  17   19.47    8.20
  -1   2  17   21.05   10.35
   2   1  17   25.51   11.30
  -2   1 -17   18.07    8.07
   1   2 -17   24.69   11.99
   1   2 -16   55.03   12.19
  -1   2  16   51.47    9.68
  -2  -1  16   62.54   12.80
  -2   1 -16   49.09   11.56
  -1  -2 -16   37.93    9.71
  -1   2  16   45.32    7.50
   2   1  16   43.24   11.45
   1  -2  16   46.49   11.81
  -2  -1  16   52.91   12.35
  -1   2  15   22.11   10.18
   1   2 -15   30.43   12.21
  -1   2  15   21.70    6.81
  -1  -2 -15   16.93    9.56
  -2  -1  15   27.28    9.17
   1  -2  15   18.15    8.28
   2   1  15   14.32   11.26
  -2   1 -15   23.04   11.47
  -2  -1  15   23.02   12.20
   1   2 -14   16.97    8.67
   2   1  14   14.39   11.20
  -1   2  14   10.53    6.78
  -1   2  14   10.57   10.00
  -1  -2 -14   14.08    9.55
  -2  -1  14   14.68   12.99
   1  -2  14   10.71   11.60
  -2  -1  14   21.66   12.31
  -2   1 -14   19.35    8.13
  -2   1 -13  132.80    8.86
  -1  -2 -13  115.52   10.52
   1   2 -13  113.65   12.59
  -1   2  13  126.44    7.44
  -2  -1  13  127.23   10.30
  -1   2  13  127.77   10.19
   1  -2  13  119.58   12.04
   2   1  13   96.71   12.12
  -2  -1  13  109.22   12.93
  -2   1 -12 1059.67   14.60
  -1   2  12 1007.99   14.29
  -1   2  12 1031.61   12.89
   1   2 -12  809.37   13.34
   1  -2  12  997.99   15.90
  -2  -1  12  876.15   13.66
   2   1  12  797.94   17.36
  -1   2  11  796.83   12.87
  -1   2  11  851.91   13.33
   1  -2  11  826.83   14.77
  -2  -1  11  692.12   12.85
   2   1  11  690.37   16.65
  -2   1 -11  841.69   13.10
   2  -1 -11  894.01   13.73
  -1   2  10    1.30    5.96
   2  -1 -10    0.07    9.37
  -1   2  10    1.94    8.95
   1  -2  10    2.58    7.44
   2   1  10    2.14   10.96
  -2   1 -10    3.03   10.49
  -2  -1  10    2.06    8.39
  -2   1  -9   56.78    7.53
   1   2  -9   49.83   12.76
   2  -1  -9   51.84    9.16
   1  -2   9   53.93    7.43
  -1   2   9   49.19    8.34
  -1   2   9   54.60    6.56
   2   1   9   51.85   11.30
  -2  -1   9   46.59    8.61
   1   2  -8   43.00   12.81
  -1   2   8   42.39    5.97
   1  -2   8   42.85    7.33
  -2   1  -8   48.77    9.97
   2   1   8   41.91   10.96
  -1   2   8   48.12    6.46
   2  -1  -8   43.21    8.91
  -1  -2  -7   15.20   12.83
   2  -1  -7   15.71    8.65
   1  -2   7   21.96    6.87
  -2   1  -7   18.30    6.85
   2   1   7   17.34   10.16
   1   2  -7   18.60   12.88
  -1   2   7   25.73    8.81
  -1  -2  -6  100.97   10.15
   1   2  -6  100.74   13.55
   1  -2   6   99.86    9.98
   2   1   6   97.32   12.82
  -2   1  -6  114.03    7.50
  -1   2   6  112.93    9.33
   2  -1  -6  102.06    8.98
  -2  -1   6   71.22    9.46
  -1  -2  -5  917.49   18.91
  -1   2   5  980.20   14.35
   2   1   5  958.70   22.83
  -2  -1   5  692.43   17.40
   1  -2   5  896.75   14.12
  -2   1  -5  940.69   13.30
  -2  -1   5  906.91   19.38
   2  -1  -5  901.44   13.29
   1   2  -5  898.25   16.17
  -2  -1   4 2092.24   25.87
   1  -2   4 2890.60   24.71
   1   2  -4 2818.85   30.10
  -2   1  -4 3041.21   26.68
  -1   2   4 3062.06   26.63
   2  -1  -4 2869.42   24.07
  -2  -1   4 2825.26   28.60
  -1  -2  -4 3079.68   35.82
   1   2  -3 2171.52   26.59
  -1  -2  -3 2270.79   30.76
  -2  -1   3 2240.20   26.05
  -1   2   3 2161.70   20.53
  -2  -1   3 1725.44   26.10
   1  -2   3 2065.51   19.48
  -2   1  -3 2311.64   23.42
   2  -1  -3 2189.07   20.04
  -2   1  -2  277.39    9.00
  -2  -1   2  211.77   11.75
   1  -2   2  283.56   10.75
   2   1   2  270.79   18.11
  -2  -1   2  280.07   14.60
  -1   2   2  275.10   10.85
   1   2  -2  264.23   13.88
   2  -1  -2  264.22    8.31
  -1  -2  -2  276.23   12.96
   1  -2   1   12.39    9.35
  -1   2   1   18.80    9.48
  -2  -1   1   15.04   10.65
  -2  -1   1   13.27   12.36
   2   1   1   15.34   13.51
   2  -1  -1   14.09    8.91
   1   2  -1   11.62   10.86
  -1  -2  -1   13.03   11.26
  -2   1  -1   13.81    9.36
  -1   2   0    3.24    6.74
  -1  -2   0    0.51    9.45
   2  -1   0    1.82    6.44
  -2  -1   0    1.59    8.74
  -2  -1   0    1.76   11.63
  -1   1 -32   -1.29    5.96
   1   1 -32    2.86    8.12
  -1  -1 -32    3.04    7.80
  -1  -1 -31   13.82    8.05
   1   1 -31   -3.15    8.42
  -1   1 -31    1.15    8.79
  -1  -1 -30   -1.29    5.84
  -1   1 -30    2.91    8.94
   1   1 -30    5.75    8.62
   1   1 -29   -4.01    9.10
  -1   1 -29   -4.06    9.29
  -1  -1 -29   -9.25    6.11
  -1   1 -28   10.36    6.84
   1   1 -28   13.55    9.45
  -1  -1 -28   13.53    6.23
   1  -1 -28   14.07    6.24
  -1   1 -27    7.96    9.94
  -1  -1 -27    3.85    8.94
   1  -1 -27    2.92    8.95
   1   1 -27   14.38    9.70
  -1  -1 -26    5.11    9.20
   1   1 -26   -9.64   10.04
  -1   1 -26   -9.16   10.19
   1  -1 -26   -0.62    6.53
  -1   1 -25    3.38   10.40
   1   1 -25    0.43   10.37
  -1  -1 -25    3.03    9.46
   1  -1 -25   -1.44    9.41
  -1   1 -24   16.24    7.61
   1  -1 -24   10.78    6.80
   1   1 -24   13.50   10.64
  -1  -1 -24   19.58    9.62
  -1   1 -23   68.43   11.04
   1  -1 -23   58.68    9.80
  -1  -1 -23   66.74    9.99
   1   1 -23   60.71   11.12
  -1  -1 -22    9.64    7.04
   1   1 -22   19.41   11.02
   1  -1 -22   12.34    6.90
  -1   1 -22    6.34    7.80
  -1  -1 -21    1.31    7.14
   1  -1 -21   -3.81    9.81
  -1   1 -21    6.81   11.00
   1   1 -21   -1.93    7.97
  -1  -1 -20   19.86   10.36
   1  -1 -20   12.11    9.95
  -1   1 -20   18.87   11.26
   1   1 -20   30.78    8.25
  -1   1 -19    2.18   11.21
   1   1 -19   -4.32    8.37
  -1  -1 -19    1.96   10.29
   1  -1 -19    0.15    7.00
   1   1 -18    6.93    8.51
   1  -1 -18    1.55   10.00
  -1  -1 -18    0.52   10.65
  -1   1 -18   10.37   11.25
   1   1 -17   32.20    8.79
  -1  -1 -17   25.70    7.76
   1  -1 -17   13.55   10.07
  -1   1 -17   17.43   11.34
   1   1 -16  195.48   13.26
   1  -1 -16  123.94   10.57
  -1  -1 -16  170.89   11.91
  -1   1 -16  123.64   11.98
   1   1 -15  407.93   14.47
  -1  -1 -15  359.86   13.21
  -1   1 -15  284.50   10.05
   1  -1 -15  279.16   11.31
   1   1 -14  189.35   13.68
  -1  -1 -14  159.92    9.20
   1  -1 -14  128.25    7.90
  -1   1 -14  147.09    9.22
  -1  -1 -13   64.04   11.66
   1  -1 -13   57.57    7.48
  -1   1 -13   55.81    8.76
   1   1 -13   73.38   13.34
  -1  -1 -12   76.79    8.71
   1  -1 -12   85.19   10.49
   1   1 -12  101.63   13.51
  -1   1 -12   77.71   12.22
   1  -1 -11    1.51    9.90
   1   1 -11    2.71   13.01
  -1  -1 -11    2.39   11.21
  -1   1 -11    0.39    8.31
  -1  -1 -10   14.11   11.30
   1  -1 -10   16.08    9.82
   1   1 -10   20.13   13.26
  -1   1 -10   16.68    8.35
   1   1  -9   61.70   10.06
   1  -1  -9   69.43    7.29
   1  -1  -9   70.45   10.52
  -1   1  -9   68.26    8.80
   1   1  -8  290.08   12.07
  -1   1  -8  366.58   13.49
   1  -1  -8  354.60    9.47
   1   1  -7  526.71   14.39
   1  -1  -7  680.22   11.49
  -1   1  -7  705.65   13.20
   1  -1  -6  392.66   11.32
  -1   1  -6  415.61   10.93
   1   1  -6  271.02   12.78
  -1  -1  -5  192.29   14.48
  -1   1  -5  217.66    9.05
   1   1  -5  120.47   11.62
   1  -1  -5  188.38    7.77
   1  -1  -4   98.00    7.03
  -1   1  -4   96.99   10.29
  -1  -1  -4   88.41   14.40
   1  -1  -3    3.55    6.14
  -1   1  -3    2.97    9.19
   1  -1  -2   31.87    6.60
  -1   1  -2   34.62    9.38
  -1   1  -1  113.54    7.97
   1  -1  -1  105.40    7.69
   1   1  -1   60.12   15.71
   1  -1   0  145.16    8.46
  -1  -1   0  147.60   16.94
 -11   0 -12   -1.56    9.38
   0 -11 -12   -1.65    8.07
   0  11 -11    7.79    8.89
 -11   0 -11    4.13    9.25
   0 -11 -11    1.31    8.18
   0 -11 -10    2.82    8.26
 -11   0 -10    1.93    9.18
   0  11 -10   -1.04    6.25
 -11   0  -9    2.34    9.04
   0  11  -9    3.03    8.73
   0 -11  -9   -2.65    8.37
   0 -11  -8    6.39    8.31
 -11   0  -8    0.20    8.86
  11   0  -8   -4.61    9.60
   0  11  -8    0.04    6.11
   0 -11  -7   -3.93    8.44
 -11   0  -7   -2.94    8.68
  11   0  -7   -4.60    9.56
   0  11  -7   -3.47    8.67
  11   0  -6   -0.29    9.46
   0 -11  -6    3.13    6.01
 -11   0  -6    3.38    8.54
   0  11  -6    2.25    6.18
 -11   0  -5   -0.51    8.69
 -11   0  -5   -1.14    8.95
   0 -11  -5   -3.26    8.51
   0  11  -5    2.81    8.70
  11   0  -5   -0.09    6.64
   0  11  -4   -5.17    6.14
  11   0  -4   -3.53    9.29
 -11   0  -4   -0.05    8.97
   0 -11  -4    5.21    8.47
 -11   0  -4    2.15    8.70
  11   0  -3    0.20    9.32
   0 -11  -3    5.90    5.89
   0  11  -3   -8.87    8.79
 -11   0  -3    1.05    8.91
 -11   0  -3   -1.32    8.84
 -11   0  -2    0.35    8.86
   0  11  -2   -0.55    6.21
 -11   0  -2   -0.67    6.26
   0 -11  -2    6.37    8.32
  11   0  -2   -3.70    9.29
 -11   0  -1    1.42    8.82
   0  11  -1    1.92    8.85
  11   0  -1    4.63    6.45
   0 -11  -1   -1.13    5.86
 -11   0  -1    3.19    8.95
  11   0   0    0.96    8.96
   0 -11   0   -1.00    8.18
   0 -10 -17   22.29    8.59
 -10   0 -17   33.34   12.33
   0  10 -17   23.66    6.58
 -10   0 -16    1.77   11.92
   0  10 -16    1.56    9.06
   0 -10 -16   -2.46    8.28
   0 -10 -15   11.61    8.28
 -10   0 -15   13.36   12.05
   0  10 -15   12.35    6.44
   0 -10 -14   -9.39    8.24
 -10   0 -14    1.03   11.81
   0  10 -14   -0.86    8.96
   0  10 -13   12.42    8.99
   0 -10 -13   11.90    8.40
 -10   0 -13   13.85   10.04
 -10   0 -12    6.08    9.81
   0 -10 -12    0.27    8.36
   0  10 -12    9.28    8.99
 -10   0 -11  107.02   10.95
   0  10 -11   82.29    6.97
   0 -10 -11   90.96    9.11
 -10   0 -10    3.17   11.73
   0  10 -10   -0.19    8.96
   0 -10 -10   -0.13    8.47
   0 -10  -9   54.70    8.88
 -10   0  -9   69.46   10.01
   0  10  -9   52.31    6.71
  10   0  -9   51.54    7.25
   0 -10  -8    2.84    8.53
  10   0  -8    3.83    9.53
 -10   0  -8    5.99    9.19
   0  10  -8   -4.20    8.97
   0 -10  -7   47.48    8.82
 -10   0  -7   53.50    9.53
  10   0  -7   48.19    9.73
   0  10  -7   37.54    9.07
   0 -10  -6   -0.84    8.57
 -10   0  -6    1.59    8.97
   0  10  -6    0.86    6.37
  10   0  -6   -3.14    6.75
  10   0  -5   68.92    9.88
   0 -10  -5   88.43    9.09
   0  10  -5   78.72    9.37
 -10   0  -5  100.74    9.68
 -10   0  -4    5.81    9.26
   0 -10  -4    6.05    8.78
   0  10  -4    9.29    9.16
  10   0  -4   -2.24    6.69
 -10   0  -3  185.62   10.73
   0  10  -3  147.34    7.45
   0 -10  -3  166.86    9.69
  10   0  -3  153.84   10.37
  10   0  -2   -0.44    9.22
 -10   0  -2    2.06    6.35
 -10   0  -2   -1.82    9.28
   0  10  -2    4.14    8.97
   0 -10  -2    4.55    6.05
  10   0  -1   52.04    9.40
   0  10  -1   47.90    9.37
   0 -10  -1   49.64    8.85
 -10   0  -1   50.26    9.14
 -10   0  -1   58.69    9.70
  10   0   0   12.30    9.10
   0 -10   0    6.06    8.45
   0  -9 -21    2.38    9.57
   0   9 -21    7.30    6.69
  -9   0 -21   -2.60    9.91
   0  -9 -20   -0.07    9.35
   0   9 -20    6.03    9.44
  -9   0 -20    3.67   12.18
   0  -9 -19    5.92    9.06
   0   9 -19    0.23    6.51
  -9   0 -19    2.49   10.12
   0  -9 -18   -0.01    8.95
  -9   0 -18    1.95   12.30
   0   9 -18    7.41    9.34
   0   9 -17    1.92    6.61
  -9   0 -17    4.25   10.01
   0  -9 -17   12.24    8.65
  -9   0 -16    3.71   10.09
   0   9 -16    2.06    9.31
   0  -9 -16    7.17    8.54
   0  -9 -15    3.63    8.49
   0   9 -15   -3.44    6.60
  -9   0 -15   -0.94   10.00
   0  -9 -14   -1.64    8.54
  -9   0 -14    2.51   12.20
   0   9 -14   -7.23    9.26
   0   9 -13   -4.95    9.23
   0  -9 -13    3.22    8.55
  -9   0 -13    1.60    9.96
  -9   0 -12   -0.29    9.90
   0  -9 -12    5.46    8.39
   0   9 -12    1.78    6.46
   0   9 -11    0.51    9.11
  -9   0 -11    2.91    9.81
   0  -9 -11    1.46    6.01
   0   9 -10    9.38    9.06
  -9   0 -10   -1.01    9.71
   9   0 -10   -2.17    6.84
   0  -9 -10    2.77    8.43
   0  -9  -9    4.15    8.41
   9   0  -9    1.66    9.45
  -9   0  -9    7.21   11.56
   0   9  -9   -3.62    6.43
   0  -9  -8   -0.59    8.47
  -9   0  -8   -0.27    9.28
   9   0  -8   -1.13    6.68
   0   9  -8   -4.00    6.34
   0   9  -7   12.13    8.86
  -9   0  -7   -0.11    9.11
   9   0  -7    0.60    9.34
   0  -9  -7    0.06    8.52
   0  -9  -6    2.46    8.52
  -9   0  -6    1.70    8.99
   9   0  -6   -4.14    6.58
   0   9  -6    8.11    8.83
  -9   0  -5   -0.21    9.11
   0  -9  -5    4.50    6.05
   0   9  -5   -2.53    8.80
   9   0  -5    4.81    9.06
  -9   0  -4   -0.80    9.07
   9   0  -4   -3.48    8.95
   0   9  -4   -3.29    6.30
   0  -9  -4    2.51    8.53
   9   0  -3   -0.54    6.22
   0  -9  -3    5.56    8.56
   0   9  -3    0.26    6.24
  -9   0  -3    9.06    9.22
   9   0  -2   -4.00    8.85
   0   9  -2   -0.29    6.28
   0  -9  -2   -1.52    8.57
  -9   0  -2    2.55    9.23
  -9   0  -1   -1.47    9.25
   0   9  -1   -3.43    6.31
   9   0  -1   -1.84    8.78
   0  -9  -1   -1.34    8.53
   0  -9   0    2.20    5.98
   9   0   0    8.67    8.74
   0   8 -23    7.69    9.58
  -8   0 -23   -3.82    9.72
  -8   0 -22    7.34   12.23
   0   8 -22    8.57    6.86
   0  -8 -21    0.07   10.12
   0   8 -21   -1.98    9.63
  -8   0 -21    2.19   10.11
   0  -8 -20    0.70    9.91
   0   8 -20   10.14    6.89
  -8   0 -20    2.90   10.33
   0  -8 -19   13.82    9.69
  -8   0 -19    8.48   10.41
   0   8 -19   14.54    9.78
   0  -8 -18    2.03    9.39
  -8   0 -18    5.71   12.76
   0   8 -18   -0.81    6.87
   0  -8 -17   -1.34    9.22
  -8   0 -17    0.37   10.48
   0   8 -17    6.06    6.81
   0   8 -16  104.46   10.00
   0  -8 -16  106.00    9.71
  -8   0 -16  105.07   11.38
   0  -8 -15   -4.61    8.81
  -8   0 -15    1.75   10.16
   0   8 -15   -0.71    6.77
  -8   0 -14   28.99   10.35
   0   8 -14   29.40    9.59
   0  -8 -14   29.20    8.75
   0  -8 -13    3.74    8.67
  -8   0 -13    0.66   12.28
   0   8 -13  -12.38    9.46
   0  -8 -12    7.64    8.56
  -8   0 -12    2.21    9.86
   0   8 -12    2.06    9.18
   0   8 -11   11.77    6.52
   8   0 -11    8.73    9.89
  -8   0 -11   17.14    9.82
   0  -8 -11   13.92    8.57
  -8   0 -10    0.77    9.63
   8   0 -10   -0.08    9.64
   0   8 -10   -1.60    6.47
   0  -8 -10    4.10    8.51
   0  -8  -9    1.92    8.50
  -8   0  -9    4.89    9.48
   8   0  -9    2.85    9.63
   0   8  -9   -3.83    9.12
   0  -8  -8  194.02    9.51
  -8   0  -8  224.78   10.94
   0   8  -8  203.05    9.74
   8   0  -8  217.52   10.35
  -8   0  -7    6.47    8.98
   8   0  -7    0.20    6.62
   0   8  -7   -2.28    8.83
   0  -8  -7    4.44    8.41
   0  -8  -6    8.01    8.51
  -8   0  -6    8.60    8.98
   0   8  -6   13.15    8.81
   8   0  -6    9.23    9.11
   8   0  -5    2.84    8.96
   0  -8  -5   -0.27    8.53
  -8   0  -5    6.95    8.90
   0   8  -5   10.55    8.77
   0   8  -4    4.51    8.75
   8   0  -4   -0.17    8.73
  -8   0  -4    4.17    9.05
   0  -8  -4   -2.32    8.60
  -8   0  -3    5.84    9.19
   8   0  -3    5.01    8.73
   0   8  -3    4.49    6.23
   0  -8  -3   17.93    8.50
   0   8  -2    1.06    6.21
   0  -8  -2   -0.97    8.60
   8   0  -2    6.14    8.59
  -8   0  -2    0.24    9.21
   0   8  -1   -4.88    8.96
  -8   0  -1   -2.10    9.26
   0  -8  -1    1.85    8.62
   8   0  -1    1.97    8.62
   8   0   0  179.32    9.69
   0  -8   0  189.72    9.44
  -7   0 -26   -0.48    9.52
   0   7 -26    5.02    6.82
  -7   0 -25    0.02    9.62
   0   7 -25   -1.23    9.69
  -7   0 -24   -0.51    9.81
   0   7 -24    8.33    6.86
   0   7 -23    1.79    9.86
  -7   0 -23    1.98    9.89
   0   7 -22   -2.51    7.10
  -7   0 -22    1.66   12.36
   0   7 -21    1.78   10.08
  -7   0 -21   12.87   10.41
   0  -7 -20    1.06   10.31
   0   7 -20   -4.92    7.18
  -7   0 -20    6.29   10.60
   0   7 -19  -13.50   10.20
   0  -7 -19    4.89   10.03
  -7   0 -19    5.67   10.62
   0  -7 -18    1.63    9.73
  -7   0 -18    8.92   12.88
   0   7 -18   -4.25   10.10
   0  -7 -17   -2.42    9.47
  -7   0 -17    0.66   10.53
   0   7 -17    3.61    7.07
   0  -7 -16    3.44    9.11
  -7   0 -16   -1.25   10.38
   0   7 -16    6.55    9.88
   0   7 -15   11.27    9.63
  -7   0 -15   -3.10   12.43
   0  -7 -15    6.58    8.93
   0  -7 -14    6.61    6.21
  -7   0 -14   -0.22   10.01
   0   7 -14    8.91    9.51
   0  -7 -13   -1.23    8.75
   0   7 -13   -1.26    6.68
  -7   0 -13    2.47    9.83
   0  -7 -12    1.13    8.66
  -7   0 -12    1.42    9.74
   0   7 -12    1.75    6.60
  -7   0 -11    5.01   11.88
   0   7 -11    1.75    6.56
   0  -7 -11    3.30    8.69
   7   0 -11    1.74    7.00
   0   7 -10    1.76    6.39
   7   0 -10    0.26    9.70
  -7   0 -10    3.95   11.64
   0  -7 -10    5.02    8.52
  -7   0  -9    5.39    9.38
   0   7  -9    2.18    6.35
   7   0  -9    0.93    9.50
   0  -7  -9    3.54    8.58
   0  -7  -8    8.16    8.44
   0   7  -8    0.58    6.33
  -7   0  -8    3.90    9.16
   7   0  -8    3.55    9.29
  -7   0  -7    4.40    9.04
   0   7  -7   -5.43    8.77
   7   0  -7    4.60    6.40
   0  -7  -7    2.24    8.36
   0   7  -6    8.02    8.76
   0  -7  -6    2.29    8.37
  -7   0  -6    6.76    8.91
   7   0  -6    6.27    6.34
   7   0  -5    2.29    6.12
   0  -7  -5   -1.59    8.38
  -7   0  -5   -1.49    8.90
   0   7  -5    3.89    8.73
   7   0  -4   -4.82    8.60
   0  -7  -4   -0.14    8.45
   0   7  -4    2.05    6.10
  -7   0  -4    3.72    8.91
   0   7  -3    3.19    8.74
   0  -7  -3    4.15    8.53
   7   0  -3    4.42    8.56
  -7   0  -3    0.91    9.08
   0   7  -2    1.24    6.21
   0  -7  -2   -3.49    8.59
  -7   0  -2   -4.12    9.11
   7   0  -2   -1.66    8.50
   7   0  -1    1.40    6.01
  -7   0  -1    2.10    9.07
   0  -7  -1    5.89    6.07
   0   7  -1    1.01    8.83
   7   0   0    0.61    8.49
   0  -7   0   -0.04    8.56
   0   6 -27    4.33    6.88
  -6   0 -27    0.82    9.52
  -6   0 -26    3.96    9.61
   0   6 -26    0.98    9.78
  -6   0 -25   12.45    9.93
   0   6 -25   11.30    7.09
  -6   0 -24    3.14   10.02
   0   6 -24    1.97   10.07
  -6   0 -23    2.48   10.25
   0   6 -23    9.74    7.32
   0   6 -22   -3.62   10.43
  -6   0 -22    8.93   10.31
  -6   0 -21   28.15   10.68
   0   6 -21   20.72    7.67
   0   6 -20  -11.94   10.62
  -6   0 -20   -0.74   10.68
   0  -6 -19   43.39   10.38
   0   6 -19   43.58   10.73
  -6   0 -19   36.86   10.96
   0  -6 -18    7.89    9.99
   0   6 -18    5.72    7.39
  -6   0 -18    3.10   10.74
   0  -6 -17  253.75   11.08
  -6   0 -17  231.06   12.50
   0   6 -17  231.79   11.20
   0  -6 -16    1.85    9.43
  -6   0 -16   -0.55   12.84
   0   6 -16   -0.84   10.25
  -6   0 -15   39.18   10.57
   0  -6 -15   33.70    6.62
   0   6 -15   39.52   10.09
  -6   0 -14   29.68   10.26
   0  -6 -14   26.83    9.09
   0   6 -14   23.78    7.07
   0  -6 -13   54.00    9.13
  -6   0 -13   63.33   12.48
   0   6 -13   46.78    7.14
   0   6 -12    0.29    6.90
   0  -6 -12    7.73    8.86
  -6   0 -12    6.28    9.89
   6   0 -11  352.94    8.83
   0  -6 -11  356.70   10.71
  -6   0 -11  358.94   12.19
   0   6 -11  338.94    8.37
   6   0 -10   -8.53    9.99
  -6   0 -10    5.40    9.40
   0  -6 -10    3.21    8.75
   0   6 -10   -1.48    9.38
   0  -6  -9  506.92    9.51
   0   6  -9  544.86   11.23
   6   0  -9  555.19   11.93
  -6   0  -9  556.11   13.39
   6   0  -8    6.88    9.38
  -6   0  -8    2.26    9.09
   0  -6  -8   -0.99    8.55
   0   6  -8    3.95    6.36
   0  -6  -7  259.61    7.59
  -6   0  -7  283.41   10.82
   0   6  -7  270.24    9.96
   6   0  -7  269.61   10.35
   6   0  -6   18.30    9.06
  -6   0  -6   14.14    8.95
   0  -6  -6   11.06    8.42
   0   6  -6   10.37    8.93
  -6   0  -5  239.51   10.26
   6   0  -5  198.81    7.40
   0  -6  -5  214.61    9.43
   0   6  -5  213.36    9.65
  -6   0  -4    6.51    9.24
   0   6  -4   10.11    6.38
   0  -6  -4    8.61    6.17
   6   0  -4   14.68    8.92
   0   6  -3  747.95   10.39
   0  -6  -3  747.52   12.52
   6   0  -3  734.50   10.69
  -6   0  -3  837.71   14.07
   0   6  -2    2.98    8.82
   0  -6  -2    3.90    6.08
  -6   0  -2    2.68    6.44
   6   0  -2    1.25    8.52
  -6   0  -1  409.49    9.07
   0   6  -1  391.70   10.51
   6   0  -1  379.42   10.39
   0  -6  -1  363.92    8.22
   6   0   0   11.74    8.55
   0  -6   0    9.00    6.13
   0   5 -29   -5.06    7.01
  -5   0 -29    6.03    8.91
   0   5 -28   -4.24    9.94
  -5   0 -28    0.11    6.50
   0   5 -27    5.94    7.15
  -5   0 -27    1.62    9.51
   0   5 -26    0.64   10.15
  -5   0 -26   13.18    9.86
   0   5 -25    1.67   10.11
  -5   0 -25   -0.70   10.20
  -5   0 -24   -0.81   10.35
   0   5 -24   15.38   10.10
  -5   0 -23    6.96   10.34
   0   5 -23    8.22   10.44
  -5   0 -22   -0.75   10.37
   0   5 -22   -8.62   10.56
   0   5 -21    8.44    7.68
  -5   0 -21    6.01    7.33
   0   5 -20    7.77   10.87
  -5   0 -20    5.06   10.59
   0   5 -19   19.56    7.68
  -5   0 -19   15.80    7.73
   0   5 -18   31.81   10.92
  -5   0 -18   24.15   11.10
   0   5 -17   22.81   10.78
  -5   0 -17   26.28   10.92
   0  -5 -17   17.55   10.12
   0  -5 -16   -2.81    9.61
   0   5 -16   -3.17   10.56
  -5   0 -16    2.30   10.73
  -5   0 -15    4.26   10.55
   0   5 -15    8.66   10.43
   0  -5 -15    0.84    9.25
   0  -5 -14    5.41    8.99
  -5   0 -14    1.78   10.22
   0   5 -14    0.17    7.22
   0  -5 -13    5.23    8.85
  -5   0 -13    9.27   10.14
   0   5 -13    7.30    7.23
  -5   0 -12    6.32    9.85
   0   5 -12    0.03    9.99
   0  -5 -12    7.68    8.69
   0  -5 -11   17.86    8.70
   5   0 -11   15.43    7.13
  -5   0 -11   18.38    9.70
   0   5 -11   17.60    9.75
   0  -5 -10   29.41    8.74
  -5   0 -10   24.33    9.50
   5   0 -10   26.73    7.11
   0   5 -10   37.54    9.59
   0  -5  -9   23.39    8.70
  -5   0  -9   21.31    9.31
   5   0  -9   23.25    6.94
   0   5  -9   22.20    6.70
  -5   0  -8    1.73    9.08
   0   5  -8    0.31    9.18
   5   0  -8   -4.52    6.73
   0  -5  -8   -4.22    6.04
   0  -5  -7   -1.83    8.42
  -5   0  -7    1.87    8.90
   0   5  -7    5.00    8.94
   5   0  -7   -0.88    9.22
   5   0  -6    5.29    6.33
  -5   0  -6   -2.02    8.83
   0  -5  -6   10.08    8.30
   0   5  -6    2.83    8.87
   5   0  -5    2.38    8.82
   0  -5  -5    5.99    5.92
   0   5  -5    1.73    8.77
  -5   0  -5    6.88    8.76
  -5   0  -4   -0.39    8.85
   0  -5  -4    5.94    8.37
   0   5  -4    4.83    8.68
   5   0  -4    1.83    8.60
   0  -5  -3    2.70    8.47
   0   5  -3    7.56    8.60
  -5   0  -3    2.63    8.88
   5   0  -3    0.60    8.42
   5   0  -2   -1.92    8.34
   0   5  -2   -1.40    6.13
  -5   0  -2    1.14    8.81
   0  -5  -2   -1.34    6.03
   5   0  -1    1.08    5.94
   0   5  -1    0.79    8.70
  -5   0  -1   -2.22    8.83
   0  -5  -1    1.11    6.11
   0  -5   0    1.27    8.58
   5   0   0   -0.98    8.37
  -4   0 -30   -3.96    8.68
   0   4 -30    3.15    6.77
   0   4 -29    0.76    9.73
  -4   0 -29   -1.84    8.93
   0   4 -28   12.66    7.10
  -4   0 -28    6.49    9.35
   0   4 -27   13.29    7.14
  -4   0 -27    0.04    6.97
  -4   0 -26    5.22    9.91
   0   4 -26    3.87   10.30
  -4   0 -25    3.19   10.11
   0   4 -25   -1.08    7.44
   0   4 -24  149.53   11.22
  -4   0 -24  161.01   11.62
  -4   0 -23   -3.73   10.63
   0   4 -23    0.89    7.55
  -4   0 -22    8.96   10.64
   0   4 -22    3.93   10.72
  -4   0 -21   -0.27   10.61
   0   4 -21    3.03    7.56
  -4   0 -20   92.28   11.07
   0   4 -20  100.17   11.35
   0   4 -19    9.53    7.86
  -4   0 -19   10.65   10.71
  -4   0 -18   -6.61   10.88
   0   4 -18    3.23    7.72
   0   4 -17   17.57   11.16
  -4   0 -17    8.11   11.04
   0  -4 -16  749.14   12.26
   0   4 -16  759.47   14.11
  -4   0 -16  722.54   15.78
   0   4 -15    9.59   11.00
   0  -4 -15    0.52    6.85
  -4   0 -15    2.70   11.02
   0  -4 -14   14.60    9.27
  -4   0 -14   16.78   10.80
   0   4 -14   14.85   10.81
   0  -4 -13   -0.96    6.35
  -4   0 -13    6.07   10.65
   0   4 -13    6.20   10.68
   0   4 -12  138.01   11.05
   0  -4 -12  131.01    9.27
  -4   0 -12  129.15   11.10
   0   4 -11   37.73   10.37
  -4   0 -11   35.92   10.23
   0  -4 -11   37.55    6.23
   0  -4 -10   -1.66    8.53
   4   0 -10    1.43    7.18
  -4   0 -10    1.04    9.67
   0   4 -10   -0.03    7.15
   4   0  -9    9.11   10.11
   0   4  -9   10.60   10.06
   0  -4  -9   10.59    8.68
  -4   0  -9    9.09    9.55
   0   4  -8 3286.04   24.72
  -4   0  -8 3301.89   32.94
   0  -4  -8 3103.82   26.80
   4   0  -8 3247.44   24.63
   0   4  -7    1.71    9.51
  -4   0  -7    1.52    9.10
   4   0  -7    7.90    9.42
   0  -4  -7    5.45    8.64
  -4   0  -6   22.09    8.94
   0   4  -6   17.82    9.17
   0  -4  -6   15.95    6.08
   4   0  -6   15.11    6.51
  -4   0  -5   13.53    8.78
   0  -4  -5    7.98    8.46
   4   0  -5    9.61    6.34
   0   4  -5   12.60    6.35
   0  -4  -4    8.43    6.00
   0   4  -4   11.76    8.84
   4   0  -4    8.65    6.15
  -4   0  -4    8.41    8.88
   0   4  -3   30.73    8.77
   0  -4  -3   29.20    8.69
  -4   0  -3   31.94    9.08
   4   0  -3   25.76    8.62
   4   0  -2   13.87    8.52
   0   4  -2    8.60    6.30
  -4   0  -2    6.34    8.96
   0  -4  -2    7.92    8.77
   0   4  -1   22.89    9.03
   4   0  -1    9.24    8.68
  -4   0  -1    7.21    6.38
   0  -4  -1    9.16    9.01
   4   0   0 6625.26   49.73
   0  -4   0 6620.87   46.99
  -3   0 -31    4.73    8.29
   0   3 -31    3.99    9.22
   0   3 -30    2.22    6.67
  -3   0 -30    2.53    8.57
   0   3 -29   15.25    9.63
  -3   0 -29    5.60    6.29
  -3   0 -28   -2.45    9.31
   0   3 -28    5.37   10.02
   0   3 -27    1.33    7.34
  -3   0 -27    3.26    9.62
  -3   0 -26    2.59    9.91
   0   3 -26    7.24    7.43
   3   0 -26    7.64    6.89
  -3   0 -25   -0.12   10.11
   3   0 -25   -5.56   10.06
   0   3 -25    5.69   10.64
   0   3 -24   12.38    7.72
  -3   0 -24    8.12   10.47
   3   0 -24   13.10    7.31
   0   3 -23    3.68   10.89
  -3   0 -23    2.02   10.51
   3   0 -23   -4.09   10.50
  -3   0 -22  -10.19   10.77
   0   3 -22   -5.39   10.93
   3   0 -22    4.66    7.47
  -3   0 -21    5.21   10.78
   3   0 -21   -2.04    7.50
   0   3 -21    4.47    7.69
  -3   0 -20    0.98    7.61
   0   3 -20   -0.43   10.83
   3   0 -20   -0.97   10.72
   3   0 -19    6.96   10.79
  -3   0 -19    7.41    7.66
   0   3 -19   22.54   10.96
   3   0 -18   -1.30   10.73
   0   3 -18   -3.77    7.95
  -3   0 -18   -2.18   10.67
   3   0 -17    1.91   10.64
   0   3 -17   -0.83   11.34
  -3   0 -17    4.50    7.56
   3   0 -16    3.70   10.78
   0   3 -16   15.62   11.37
  -3   0 -16    3.69   10.98
   3   0 -15    6.62   10.84
  -3   0 -15    0.55   11.14
   0   3 -15   -0.62    8.05
   3   0 -14   -7.67   10.92
   0   3 -14   -3.86    8.17
  -3   0 -14   -1.58   11.26
   0   3 -13    4.28    8.00
   3   0 -13   -2.49    7.69
   0  -3 -13    1.69    9.61
  -3   0 -13   -0.82   11.19
   0  -3 -12    3.07    9.08
   3   0 -12    4.05   10.77
  -3   0 -12   -1.17   11.01
   0   3 -12    0.59   11.16
   3   0 -11   17.28   10.64
   0  -3 -11   16.58    8.73
   0   3 -11   14.82   11.12
  -3   0 -11   13.18    7.81
   0  -3 -10    3.14    8.36
  -3   0 -10    3.62   10.38
   0   3 -10    3.46    7.58
  -3   0  -9   -0.81    9.98
   0  -3  -9    4.74    8.22
   0   3  -9    3.58   10.53
   3   0  -8    5.90    6.91
  -3   0  -8    3.16    9.53
   0   3  -8    9.07   10.20
   0  -3  -8    3.08    8.24
   0  -3  -7    2.92    5.94
  -3   0  -7    2.91    9.14
   0   3  -7    3.55    9.89
   3   0  -7    1.32    9.56
  -3   0  -6    0.71    8.92
   3   0  -6    5.45    9.19
   0   3  -6    1.12    6.81
   0  -3  -6   -2.53    8.56
  -3   0  -5    2.72   10.75
   0  -3  -5   -1.63    8.58
   0   3  -5    2.16    6.61
   3   0  -5    1.49    9.02
   0  -3  -4    2.72    8.60
  -3   0  -4    1.84    8.84
   3   0  -4   -1.17    8.80
   0   3  -4    1.59    9.17
   0  -3  -3    9.33    8.81
   0   3  -3   10.39    6.46
  -3   0  -3   10.88    6.47
   3   0  -3   11.84    8.76
   3   0  -2    3.12    8.63
   0   3  -2    2.63    8.98
   0  -3  -2    3.05    8.97
  -3   0  -2    5.95    9.02
   0   3  -1    3.04    8.88
   3   0  -1    0.70    8.66
  -3   0  -1    4.43    8.85
   0  -3  -1    0.49    6.41
   3   0   0    0.20    8.66
   0  -3   0   -0.70    6.32
  -2   0 -32    3.11    5.69
   2   0 -31    4.01    8.18
  -2   0 -31   -1.07    8.32
   0   2 -31    2.51    6.17
  -2   0 -30   19.26    8.62
   2   0 -30    8.57    6.15
   0   2 -30    7.32    6.57
   2   0 -29   -1.20    8.84
  -2   0 -29  -11.95    8.90
   0   2 -29   -0.25    9.54
  -2   0 -28    1.76    6.61
   0   2 -28   10.59    9.81
   2   0 -28   -4.16    9.18
  -2   0 -27    9.13    9.57
   0   2 -27    0.08   10.17
   2   0 -27    6.20    6.77
   0   2 -26    6.85    7.42
  -2   0 -26    7.15    9.78
   2   0 -26    8.22    9.67
   0   2 -25    3.07   10.68
  -2   0 -25    4.24    9.97
   2   0 -25   14.97    9.87
   0   2 -24   19.97   10.94
   2   0 -24   24.13    7.26
  -2   0 -24    9.99   10.40
  -2   0 -23    5.81   10.48
   2   0 -23    8.50   10.42
   0   2 -23    4.15    7.79
   0   2 -22   56.71    8.13
  -2   0 -22   61.98    7.86
   2   0 -22   56.73    7.69
  -2   0 -21    3.28   10.71
   0   2 -21    1.78   11.12
   2   0 -21   -5.67   10.68
  -2   0 -20   -4.12   10.95
   2   0 -20   -2.69   10.83
   0   2 -20   -3.56    7.97
   0   2 -19   32.40   11.41
  -2   0 -19   52.73   11.20
   2   0 -19   33.84    7.88
   0   2 -18   -3.21   11.35
  -2   0 -18   -1.93    7.87
   2   0 -18   -5.34   11.04
  -2   0 -17   54.02   11.37
   2   0 -17   48.14   11.23
   0   2 -17   46.99   11.45
  -2   0 -16   25.76   11.25
   0   2 -16   26.11    8.12
   2   0 -16   19.68    7.96
  -2   0 -15    1.81   11.13
   2   0 -15   -0.22    7.87
   0   2 -15    6.30   11.52
   2   0 -14   98.08    8.43
   0   2 -14  103.80   12.24
  -2   0 -14  100.62   11.91
  -2   0 -13    0.43   11.52
   2   0 -13    1.65    7.95
   0   2 -13    0.90    8.50
   0   2 -12    5.09    8.47
   2   0 -12    1.06    7.96
  -2   0 -12    6.54   11.66
   2   0 -11  280.50   12.46
   0   2 -11  289.29   13.22
  -2   0 -11  280.72   13.51
   2   0 -10    5.79    7.99
   0   2 -10   13.28   11.72
   0  -2 -10    7.84    9.84
  -2   0 -10    5.47   11.65
   0  -2  -9  113.23    9.90
   2   0  -9  110.67    8.43
   0   2  -9  118.17    9.04
  -2   0  -9  115.29   12.17
   0  -2  -8   11.54    8.66
   2   0  -8   11.14    7.68
   0   2  -8   12.46    8.27
  -2   0  -8   10.65   11.09
   2   0  -7   69.26   10.88
   0  -2  -7   61.56    8.73
  -2   0  -7   63.01   11.17
   0   2  -7   66.87    8.47
   0  -2  -6   46.00    8.67
   2   0  -6   45.90   10.27
  -2   0  -6   49.15   10.48
   0   2  -6   48.00   11.26
   2   0  -6   46.17   10.55
   0   2  -5   60.40    7.96
  -2   0  -5   65.56   10.10
   0  -2  -5   63.54    6.77
   2   0  -5   61.76    7.50
  -2   0  -4   17.43    9.28
   2   0  -4   17.12    9.49
   0   2  -4   20.39    7.25
   0  -2  -4   17.68    9.00
  -2   0  -3  647.11   15.09
   0  -2  -3  625.48   12.33
   2   0  -3  569.57   11.21
   0   2  -3  659.47   13.93
   0   2  -2    0.27    9.28
   0  -2  -2    0.52    9.05
   2   0  -2   -0.20    8.80
  -2   0  -2    1.38    9.33
   0   2  -1   44.25    9.41
   2   0  -1   43.40    6.76
  -2   0  -1   44.61    9.45
   0  -2  -1   37.65    9.67
   0  -2   0   30.12    9.36
   2   0   0   26.58    9.07
  -1   0 -32    2.21    5.64
   1   0 -32   -6.09    5.73
   0   1 -32    0.36    8.20
  -1   0 -31    5.49    5.80
   0  -1 -31    2.22    5.69
   1   0 -31   -5.02    5.80
   0   1 -31    3.95    8.48
   0   1 -30    6.54    8.81
  -1   0 -30   -2.54    6.11
   0  -1 -30   -2.11    5.86
   1   0 -30    2.99    5.95
   0  -1 -29   -4.27    8.59
   0   1 -29   10.93    9.14
   1   0 -29    3.73    8.78
  -1   0 -29    4.82    8.81
   0   1 -28    1.72    6.71
  -1   0 -28    2.87    9.20
   1   0 -28    3.15    9.09
   0  -1 -28    3.03    8.80
   0   1 -27   10.70    6.90
  -1   0 -27   12.79    9.47
   0  -1 -27    6.19    9.08
   1   0 -27   12.24    9.38
   0   1 -26   18.30    7.15
  -1   0 -26   13.39    9.86
   0  -1 -26   10.77    6.57
   1   0 -26    8.70    6.86
   1   0 -25   10.19    9.84
   0  -1 -25    1.14    9.33
  -1   0 -25    3.99    9.95
   0   1 -25    0.20    7.32
   0   1 -24    8.01   10.72
  -1   0 -24    4.90   10.10
   0  -1 -24    8.59    9.61
   1   0 -24    4.64   10.11
  -1   0 -23   -1.23    7.36
   1   0 -23    6.64   10.21
   0  -1 -23   -3.97    6.89
   0   1 -23   -5.16   10.78
  -1   0 -22    0.72    7.50
   1   0 -22    6.02    7.40
   0   1 -22   -0.03   10.92
   0  -1 -22    1.40    9.76
  -1   0 -21    9.03   10.76
   1   0 -21    5.73   10.66
   0  -1 -21    0.87    6.97
   0   1 -21    6.37   11.21
   1   0 -20   12.33   10.92
  -1   0 -20    7.81   11.04
   0   1 -20   10.27    8.11
   0  -1 -20   10.19   10.03
   0   1 -19   31.50    8.34
  -1   0 -19   29.61   11.36
   0  -1 -19   31.83   10.26
   1   0 -19   29.70    7.98
   0   1 -18   47.52   11.91
   0  -1 -18   40.25   10.30
   1   0 -18   37.44   11.52
  -1   0 -18   41.93    8.37
  -1   0 -17   23.88    8.39
   0  -1 -17   21.04    7.50
   0   1 -17   20.83   12.01
   1   0 -17   26.51    8.27
   0   1 -16    5.40    8.55
  -1   0 -16    8.84   11.78
   1   0 -16    5.53   11.72
   0  -1 -16    5.34   10.45
   0   1 -15    6.92   12.00
  -1   0 -15    4.21   11.89
   0  -1 -15    6.23   10.34
   1   0 -15   12.31    8.34
  -1   0 -14    3.13   12.01
   0   1 -14    5.34   12.03
   0  -1 -14    4.01   10.29
   1   0 -14    6.74   11.88
  -1   0 -13    2.79   11.99
   1   0 -13   -3.78   11.76
   0  -1 -13    1.35   10.19
   0   1 -13    5.49   11.95
  -1   0 -12   12.26   11.97
   1   0 -12   10.35    8.43
   0   1 -12    8.18    8.54
   0  -1 -12    7.29   10.36
   1   0 -11   27.95   11.98
   0  -1 -11   29.53   10.57
   0   1 -11   21.66   12.39
  -1   0 -11   24.98   11.96
   1   0 -10   33.96   12.05
   0  -1 -10   31.28   10.60
   0   1 -10   30.76   12.59
  -1   0 -10   29.83   12.44
  -1   0  -9   20.69   12.75
   0  -1  -9   19.70    7.59
   0   1  -9   23.01   12.92
   0  -1  -8    3.42   10.46
  -1   0  -8    2.17   13.15
   0   1  -8    5.92   13.08
  -1   0  -7    6.94   13.37
   1   0  -7    8.88    8.95
   0  -1  -7    8.87   10.32
   0   1  -7   11.37   13.28
   0  -1  -6    8.24    9.85
   1   0  -6   10.87    8.95
   0   1  -6    9.73   13.26
   0  -1  -6   10.32    7.87
  -1   0  -6   10.10   13.17
   1   0  -5    2.99   12.09
   0  -1  -5   -0.95    9.78
   0   1  -5    0.35    9.09
  -1   0  -5   -0.58   12.33
   0   1  -4    2.39   12.27
   1   0  -4    2.50    8.09
   0  -1  -4    1.71    8.76
  -1   0  -4    1.96   11.51
   1   0  -4    1.39   11.62
   1   0  -3    2.21    7.29
   1   0  -3    1.68    7.39
   0  -1  -3    4.48    8.62
  -1   0  -3    3.77   10.03
   0   1  -3    3.50    7.89
   0  -1  -2    0.87    8.78
   1   0  -2    0.53    6.40
  -1   0  -2    2.30    8.98
   0   1  -2    2.08    9.86
   1   0  -1    0.48    5.99
   0   1  -1    0.20    6.34
   0  -1  -1    0.00    9.19
  -1   0  -1    0.87    9.24
   1   0   0   -0.33    8.37
   0   0 -32   22.81    7.88
   0   0 -31    5.82    8.18
   0   0 -30   -0.81    8.39
   0   0 -29    3.23    8.73
   0   0 -28    7.76    9.01
   0   0 -27    9.53    9.28
   0   0 -26    0.07    9.65
   0   0 -25    1.50    9.87
   0   0 -24  379.43   12.02
   0   0 -23   -1.73    7.34
   0   0 -22    1.76    7.40
   0   0 -21   -1.84    7.55
   0   0 -20  130.47    8.51
   0   0 -19   -0.87   11.11
   0   0 -18    6.30   11.29
   0   0 -17   -9.24   12.11
   0   0 -16 2371.93   24.95
   0   0 -15  -12.68   12.32
   0   0 -14   -1.29   12.24
   0   0 -13    4.84    8.73
   0   0 -12   27.88    9.13
   0   0 -11    0.29    8.94
   0   0 -10    1.55   12.96
   0   0  -9  -51.77   16.13
   0   0  -813106.03   95.88
   0   0  -7   -2.62   14.35
   0   0  -6    0.21   10.09
   0   0  -5   -1.02   10.20
   0   0   3    0.55   10.42
   0   0  10    0.73    9.74
   0   0  11   -2.82    9.62
   0   0  12   29.24   13.66
   0   0  13   -4.76   13.40
   0   0  14    6.85   13.21
   0   0  15   -9.59   13.48
   0   0  16 2140.42   23.71
   0   0  17   -1.32    9.44
   0   0  18   -3.22    9.03
   0   0  19   -2.79    8.08
   0   0  19    2.80    8.87
   0   0  20  140.80    8.66
   0   0  20  129.19    9.47
   0   0  21   -1.36    7.76
   0   0  21    2.29   12.06
   0   0  22   -0.70    7.59
   0   0  22    8.70   11.80
   0   0  23   -0.26   11.68
   0   0  23    2.24    7.40
   0   0  24  387.29   12.19
   0   0  24  384.21   13.24
   0   0  25   -2.43   10.15
   0   0  25   -4.29   11.23
   0   0  26   -0.35    9.80
   0   0  26   -0.53   10.88
   0   0  27    1.80    9.49
   0   0  27    2.79   10.51
   0   0  28   -5.95   10.20
   0   0  28    1.39    9.23
   0   0  29    3.64    9.90
   0   0  29    2.70    8.84
   0   0  30    5.88    8.53
   0   0  30   -3.22    6.77
   0   0  31   -5.41    8.27
   0   0  31    1.17    6.46
   0   0  32   21.44    8.18
   0   0  32   21.84    9.01
   0   1   0    2.29    8.59
  -1   0   0    0.09    8.64
   0  -1   1   -0.70    9.30
  -1   0   1   -0.55    5.93
   1   0   1    0.22    9.01
   0   1   1    0.08    9.05
   0   1   2    1.12    6.03
   0  -1   2   -0.62    7.13
   1   0   2    1.00    8.83
  -1   0   2    0.85    8.96
  -1   0   2    0.90    6.46
  -1   0   3    4.78   10.30
  -1   0   3    3.86    7.41
   0  -1   3    3.14    8.00
   1   0   3    4.27    9.36
   0   1   3    3.89    8.81
   0   1   4    2.44    8.45
   0   1   4    1.75    6.36
  -1   0   4    2.02   11.36
  -1   0   4    4.43   11.51
   1   0   4    2.41   10.32
   0  -1   4    1.52   12.22
  -1   0   5    2.55   12.40
  -1   0   5   -2.91   12.03
   0   1   5    0.82    9.52
   0  -1   5    1.40    9.08
   1   0   5    0.82   11.48
   0   1   5    0.35    9.40
  -1   0   6   12.00   12.37
   0   1   6    7.82   10.87
   0   1   6    8.95   10.01
  -1   0   6    8.57    9.23
   1   0   6   11.08   12.48
   0  -1   6    7.77   13.47
  -1   0   7    8.15    8.91
   0   1   7   10.10   11.56
   0  -1   7    6.58    9.74
   0   1   7   10.26   10.45
  -1   0   7    7.71    9.26
   1   0   7   11.71   12.77
  -1   0   8    2.25    8.82
   0   1   8    5.66   10.72
   0   1   8    4.50    8.41
  -1   0   8   -3.42   12.81
  -1   0   9   15.91    8.75
   0   1   9   25.05    8.61
   0   1   9   19.30    7.77
  -1   0   9   16.32    9.05
   0   1  10   36.62   12.10
  -1   0  10   31.07   12.44
   1   0  10   30.11   12.79
  -1   0  10   33.41   12.16
   0  -1  10   26.98    9.33
   0   1  10   38.01   10.81
   0   1  11   23.63   12.16
   0  -1  11   23.89    9.22
   0   1  11   28.36   10.79
  -1   0  11   25.75   11.95
   1   0  11   32.01   12.54
  -1   0  11   26.64   12.26
   0   1  12   10.63   10.60
   0  -1  12    9.57    9.07
  -1   0  12   11.30    8.57
  -1   0  12   10.76    8.47
   1   0  12   12.92   12.34
   0   1  12   10.45   11.79
   0   1  13    3.24   11.77
  -1   0  13   -1.16   12.01
   0   1  13    2.30   10.54
   1   0  13    3.25   12.43
   0  -1  13    4.20    9.09
  -1   0  13   -1.52   11.99
  -1   0  14    4.61   12.09
   1   0  14    1.88   12.68
   0   1  14   -0.61   10.56
   0  -1  14    3.99    9.23
  -1   0  14    9.44   11.96
   0   1  14   -1.37   12.07
  -1   0  15   11.59    8.44
  -1   0  15    6.58    8.70
   0   1  15   12.63   10.37
   1   0  15    7.57   12.60
   0  -1  15   19.52   13.04
   0   1  15    9.11    8.52
  -1   0  16    8.73   11.83
   0   1  16    6.03   10.47
   1   0  16    7.71    8.90
   0  -1  16    2.40    9.20
  -1   0  16    4.23   12.23
   0   1  16    7.69   12.15
   0  -1  17   18.23   13.03
   1   0  17   19.35   12.68
  -1   0  17   15.00    8.40
   0   1  17   20.71    7.55
  -1   0  17   17.41   12.30
   0   1  17   26.97   12.24
  -1   0  18   46.34   12.22
   0   1  18   46.60   10.50
   1   0  18   40.14   12.74
  -1   0  18   46.96   11.68
   0  -1  18   32.43   13.07
   0   1  18   45.26   12.35
   0   1  19   32.22   12.24
   0   1  19   25.16   10.52
   1   0  19   34.57   12.45
   0  -1  19   26.73   12.82
  -1   0  19   23.75    8.69
  -1   0  19   39.27    8.09
  -1   0  20    7.71   11.21
   1   0  20    2.45    8.64
   0  -1  20    6.52    9.00
   0   1  20    8.67   10.26
  -1   0  20    7.07    8.50
   0   1  20   11.04   11.89
  -1   0  21    1.85   10.84
  -1   0  21    6.96    8.23
   1   0  21   11.00   11.91
   0  -1  21   11.94   12.19
   0   1  21    3.53    8.38
   0   1  21    6.62    7.11
   0   1  22    1.35    9.91
  -1   0  22   -2.32    7.57
   1   0  22    9.00   11.59
   0  -1  22   -3.89    8.67
   0   1  22    4.13   11.50
  -1   0  22   -9.91    8.23
   0   1  23    4.18    6.84
   1   0  23   -0.23    7.49
  -1   0  23   -1.96   10.50
   1   0  23    0.38    8.09
   0  -1  23   11.40   11.85
   0   1  23    7.66   11.30
  -1   0  23   -3.01   11.26
   1   0  24    9.45   10.37
   0   1  24    0.97    9.68
  -1   0  24    1.56   10.25
   1   0  24    9.74   11.31
   0  -1  24   19.04   11.57
  -1   0  24    1.91   11.23
   0   1  24    2.75   11.20
  -1   0  25    5.70   10.82
   0   1  25    4.70    9.51
  -1   0  25   -2.55   10.01
   1   0  25    6.58   10.93
   0  -1  25    0.86    8.08
   0   1  25    0.78   11.00
   1   0  25    7.56   10.16
   0   1  26   11.68    6.62
   1   0  26   11.96   10.01
   0  -1  26   24.12    7.31
   1   0  26   10.53    7.57
   0  -1  26   12.01    7.94
   0   1  26   18.23    7.58
  -1   0  26   12.07   10.61
  -1   0  26   17.46    6.95
  -1   0  27    8.02    9.56
   1   0  27    8.92    9.71
   0   1  27   12.58    9.17
   0  -1  27    2.26    7.21
   1   0  27   10.93    7.32
   0  -1  27   14.85   10.80
   0   1  27    7.31    7.49
  -1   0  27   17.35   10.36
   1   0  28    0.77    9.41
   0  -1  28    6.26    9.73
  -1   0  28    1.64    9.17
   0   1  28   17.47    8.80
   1   0  28   11.61   10.02
   0  -1  28    8.91   10.45
   0   1  28   12.64   10.12
  -1   0  28   -7.26   10.14
  -1   0  29   13.21    8.81
   1   0  29    7.38    8.99
  -1   0  29    0.97    9.79
   0   1  29   -3.24    8.71
   1   0  29   13.59    9.65
   0  -1  29    9.68    7.21
   0   1  29    5.49    9.76
   0  -1  29    5.52    9.27
   0  -1  30   -5.09    9.02
   0  -1  30   11.42    6.85
  -1   0  30   -1.11    8.53
   0   1  30   -6.93    8.37
   1   0  30   -2.91    9.30
   0   1  30    6.35    9.41
  -1   0  30    2.57    9.55
   1   0  30    2.18    6.13
   0  -1  31   -4.51    8.71
  -1   0  31    3.59    5.72
   1   0  31    3.54    6.36
   0  -1  31    3.30    9.39
   0   1  31   -3.05    5.86
   0   1  31   -1.82    9.20
  -1   0  31   -0.48    6.50
   1   0  31    5.49    5.85
  -1   0  32   -1.62    6.34
   0  -1  32   -6.52    8.47
  -1   0  32    1.94    5.69
   0  -1  32   -0.58    9.05
   0   1  32    0.59    8.85
   0   1  32   -0.79    5.67
   1   0  32   -3.05    6.17
   1   0  32   -2.07    5.86
   0   2   0   31.29    9.38
  -2   0   0   30.88    9.08
   0  -2   1   44.90    9.40
   2   0   1   42.83    9.35
   0   2   1   45.31    7.25
  -2   0   1   45.60    8.97
   0  -2   2    1.81    9.28
  -2   0   2    1.09    8.38
   2   0   2    1.46    9.41
   0   2   2    1.65    9.57
  -2   0   3  584.31   12.96
  -2   0   3  614.63   12.77
   0  -2   3  630.13   13.83
   2   0   3  653.11   15.86
   0   2   3  639.72   14.26
  -2   0   4   16.51    6.67
   2   0   4   16.05   11.48
  -2   0   4   18.72    9.29
   0   2   4   19.45    8.96
   0  -2   4   17.49   10.20
  -2   0   5   56.51    7.32
   0   2   5   64.91    9.36
   2   0   5   62.86    9.56
   0  -2   5   55.14   10.95
  -2   0   5   58.62    7.41
  -2   0   6   40.66   10.36
   2   0   6   49.15    9.44
  -2   0   6   48.72   10.55
   0  -2   6   47.48   11.14
   0   2   6   50.38    9.27
  -2   0   7   57.42   10.70
   0   2   7   56.55    8.47
  -2   0   7   69.82   11.11
   0  -2   7   55.28    8.40
   2   0   7   64.04    9.75
   0   2   7   68.45    9.51
  -2   0   8    8.99    7.53
   0   2   8    9.12    8.51
  -2   0   8   11.58    7.88
   2   0   8   10.35    9.52
   0   2   8    8.02    9.08
   0  -2   8    5.36    8.25
  -2   0   9  122.82    8.72
   0   2   9  105.58    9.59
   0  -2   9  116.11   12.30
   0   2   9  119.72    7.39
  -2   0   9  109.22   11.24
   2   0   9  103.30    7.83
  -2   0  10   11.30   10.76
   0   2  10    9.20    9.60
   0   2  10    6.78    9.23
   2   0  10    7.02   10.11
   0  -2  10    3.70   12.14
  -2   0  10    4.95    8.23
  -2   0  11  268.93   12.20
   0   2  11  280.72   11.66
   0   2  11  297.65   11.05
   2   0  11  265.42   12.12
   0  -2  11  260.47   13.45
  -2   0  11  296.58   12.86
   0   2  12    6.76    6.68
   0   2  12    7.31   10.37
   0  -2  12    8.19    8.64
   2   0  12    3.43    7.51
  -2   0  12   -1.42    8.22
  -2   0  12    4.11   11.06
  -2   0  13    1.99    7.77
   0   2  13    4.69   10.73
   2   0  13    2.35    7.55
  -2   0  13   -0.35    8.12
   0  -2  13   -0.79   12.33
   0   2  13   10.05    9.48
  -2   0  14   93.76   11.43
   0   2  14   99.90    8.46
   2   0  14   97.78   11.30
   0  -2  14   94.22   12.56
  -2   0  14  107.03    8.51
   0   2  14  108.65   10.10
   0   2  15   -2.51   10.99
   2   0  15    3.56   10.84
   0  -2  15    3.63    8.63
  -2   0  15    6.16    7.96
   0   2  15    5.77    9.59
  -2   0  15    9.47   10.82
   0   2  16   25.82   10.98
   2   0  16   20.36   10.84
   0  -2  16   18.96    8.68
  -2   0  16   23.67    8.08
   0   2  16   21.60    9.67
  -2   0  16   21.45   10.87
   2   0  17   37.92    7.85
   0  -2  17   41.25    8.95
   0   2  17   50.74    9.57
  -2   0  17   56.73   11.37
  -2   0  17   44.98    7.93
   0   2  17   42.29   11.09
   0  -2  18    8.71   12.24
   2   0  18    0.51    7.55
  -2   0  18   14.10   10.90
   0   2  18    5.16    9.35
  -2   0  18    5.77   11.19
   0   2  18    6.02   10.93
  -2   0  19   31.48    7.98
  -2   0  19   32.69    8.02
   2   0  19   26.07    7.75
   0  -2  19   38.82   12.40
   0   2  19   25.78    9.43
   0   2  19   28.12    8.03
  -2   0  20    3.66   10.90
  -2   0  20   -5.68   11.10
   2   0  20    3.09   10.62
   0  -2  20   -6.68   12.38
   0   2  20   -1.07    9.34
   0   2  20    0.34   11.13
  -2   0  21   11.97   10.78
   2   0  21   -1.35   10.68
   0  -2  21    0.92    8.64
   0   2  21    2.42    9.32
   0   2  21    2.20   11.11
  -2   0  21   -0.75   11.04
  -2   0  22   58.87    7.76
   2   0  22   50.32   10.91
   0  -2  22   60.12   12.27
   0   2  22   44.13    9.58
  -2   0  22   58.13   11.14
   0   2  22   52.61    8.19
  -2   0  23    2.68    7.62
  -2   0  23    5.08   10.42
   2   0  23    2.75    7.40
   0  -2  23   -0.78    8.55
   0   2  23    8.21    6.58
   0   2  23   -5.00   11.12
  -2   0  24   20.62   10.26
   2   0  24   18.31   10.38
   0  -2  24   18.02   11.82
  -2   0  24   15.15    7.69
   0   2  24   11.00   10.90
   0   2  24   12.18    9.32
  -2   0  25   -8.63   10.16
   2   0  25   -0.02    7.31
   0  -2  25    2.95   11.51
  -2   0  25    1.31   10.52
   0   2  25    2.72   10.82
   0   2  25    4.34    9.21
  -2   0  26    7.64    9.76
   2   0  26    3.65    9.97
   0  -2  26  -14.04   11.19
  -2   0  26    2.64   10.24
   0   2  26    0.23   10.52
   2   0  26   14.55    9.94
   0   2  26    8.80    9.14
   2   0  27   -0.76    9.82
  -2   0  27    9.56    6.82
   2   0  27    5.43    6.90
   0  -2  27    2.71    7.80
   0   2  27    5.26    7.35
  -2   0  27    8.25   10.15
   0   2  27   12.04    8.97
   0   2  28   -0.67    8.85
   2   0  28   -2.49    6.77
  -2   0  28    0.63    9.29
   2   0  28    5.32    9.50
   0  -2  28    8.22   10.64
   0   2  28    4.76   10.08
  -2   0  28    0.35    7.11
   0   2  29   -3.08    8.70
  -2   0  29    2.51    8.93
   2   0  29   -5.27    9.23
   0  -2  29    5.07    7.27
   0   2  29    0.19    9.74
  -2   0  29   14.03    6.82
   2   0  29    0.58    9.13
   2   0  30    6.30    8.94
   0   2  30   11.54    8.55
  -2   0  30   11.83    6.17
   2   0  30    3.25    6.37
   0  -2  30    1.50   10.09
   0  -2  30   16.59    6.69
   0   2  30    7.93    6.80
  -2   0  30    2.92    6.76
   0   2  31    1.33    5.81
   2   0  31   -0.48    8.65
   0  -2  31   -9.98    6.50
   2   0  31    2.48    8.57
   0  -2  31    2.59    9.56
  -2   0  31    5.03    8.37
   0   2  31    7.69    9.17
  -2   0  31  -12.17    9.33
   2   0  32   -2.59    8.30
   2   0  32    4.52    5.84
   0  -2  32    3.77    6.60
   0   2  32   -2.79    9.02
   0   3   0    2.68    8.95
  -3   0   0    1.09    8.76
  -3   0   1   -0.85    8.57
   0  -3   1   -0.42    6.28
   3   0   1    1.67    6.17
   0   3   1    4.62    9.16
   0   3   2    4.41    6.68
   0  -3   2    5.46    6.28
   3   0   2    3.81    8.90
  -3   0   2    5.90    8.35
   0  -3   3   11.30    9.08
   3   0   3   10.68    9.28
  -3   0   3   10.35    8.25
   0   3   3   10.19    9.49
  -3   0   4    1.43    8.63
   0  -3   4    2.85    6.44
  -3   0   4    0.06    5.85
   3   0   4    2.68    9.42
   0   3   4   -0.08    9.20
  -3   0   5    4.37    8.54
   0  -3   5   -2.51    9.32
   0   3   5    0.96    8.77
  -3   0   5    2.34    8.79
   3   0   5   -0.71    9.40
   3   0   6   -0.81    8.98
  -3   0   6   -0.10    8.98
   0  -3   6    2.36    6.71
   0   3   6    0.46    8.56
  -3   0   6    5.28    6.24
  -3   0   7   -0.03    9.42
  -3   0   7   -0.52    9.27
   3   0   7    0.94    8.77
   0   3   7    3.23    6.01
   0  -3   7    6.15    9.81
  -3   0   8    4.68    6.78
   3   0   8    4.22    8.75
   0   3   8    0.10    8.72
   0  -3   8    4.64   10.17
  -3   0   8    7.49    6.95
  -3   0   9   -0.39    9.82
   0   3   9   -0.75    8.85
   3   0   9    1.57    8.79
   0  -3   9    0.94   10.62
  -3   0   9    0.88   10.26
   0   3  10    3.83    9.02
  -3   0  10    7.88    7.11
   0   3  10    1.10    8.27
   3   0  10   -1.05    8.95
   0  -3  10    8.26    7.64
  -3   0  10    5.96   10.63
  -3   0  11   14.69    7.26
   0   3  11   14.96    8.56
   3   0  11   15.61    6.48
   0  -3  11    9.43   11.26
  -3   0  11   15.80   10.96
   0   3  11   15.83    6.63
  -3   0  12   -0.36    7.29
   0   3  12   -2.28    8.94
   3   0  12   -4.21    9.15
  -3   0  12    0.34   11.10
   0  -3  12    7.55   11.44
   0   3  12    1.98    9.32
  -3   0  13   -3.45   10.39
   3   0  13    2.57    9.24
  -3   0  13    6.57    7.81
   0  -3  13    2.40    8.16
   0   3  13    5.41    9.30
   0   3  13    5.29    9.29
  -3   0  14   -6.46   10.46
   0   3  14    1.07    9.68
   3   0  14   -4.00    9.43
  -3   0  14    3.96    7.83
   0   3  14   -3.51    9.50
   0  -3  14   -4.44   11.76
  -3   0  15    4.02    7.35
   0   3  15    2.48   10.07
  -3   0  15   -2.13   11.06
   3   0  15    3.98    9.44
   0   3  15    5.10    9.57
   0  -3  15    9.45    8.32
  -3   0  16    1.68   10.35
   0   3  16    4.07    7.39
  -3   0  16    8.43   10.95
   3   0  16    5.92    6.78
   0   3  16    7.30    9.61
   0  -3  16    7.33   11.77
  -3   0  17    2.29    7.26
   0   3  17   -0.16   10.46
  -3   0  17   -0.01   10.87
   0   3  17    2.50    9.61
   3   0  17   -2.41    9.54
   0  -3  17   11.89   11.79
   0   3  18   -4.28   10.63
   0   3  18    2.19    9.53
  -3   0  18    3.36   10.83
   3   0  18    3.73    9.52
   0  -3  18   -6.89    8.27
  -3   0  18    1.81   10.23
   0   3  19    9.71    7.63
   0   3  19    8.26    9.57
  -3   0  19   13.41   10.90
   3   0  19    5.06    6.77
   0  -3  19   -1.12    8.42
  -3   0  19    2.49    7.36
   0   3  20    0.67    6.73
  -3   0  20    0.87   10.76
   3   0  20   -0.72    9.40
   0   3  20   -5.96    7.50
   0  -3  20    1.66    8.29
  -3   0  20    4.23   10.19
   0   3  21    5.98    7.47
   0  -3  21    1.72   11.94
   3   0  21   -1.12    9.35
   0   3  21    3.60    9.34
  -3   0  21    3.84    7.55
  -3   0  21   -2.78    7.41
   0   3  22   -4.07    9.27
   3   0  22   -1.49    9.19
  -3   0  22    1.05   10.57
   0  -3  22    4.80   11.80
  -3   0  22    2.87    7.22
   0   3  22    1.32   10.50
   0   3  23   -4.27    9.15
   3   0  23    4.42    9.18
  -3   0  23   -0.17   10.53
   0  -3  23    2.81   11.86
  -3   0  23   -4.57   10.38
   0   3  23    5.61   10.64
  -3   0  24   13.46   10.19
   0   3  24    6.60    9.17
   3   0  24    7.44    9.24
  -3   0  24   15.17    7.36
   0  -3  24    0.83    8.34
   0   3  24   -1.77   10.74
   0   3  25   -0.41    9.19
   3   0  25   -1.22    9.13
   0  -3  25    3.34   11.55
  -3   0  25    5.32   10.20
  -3   0  25   -3.28    7.29
   0   3  25    6.55    7.44
   0   3  26   -5.10    9.16
   3   0  26    4.87    6.37
   0  -3  26   -2.57   11.30
  -3   0  26   -1.14    7.04
  -3   0  26    2.84    6.96
   0   3  26    0.25   10.44
   0   3  27    0.35    6.49
   3   0  27   -3.69    9.00
   0  -3  27   14.02    7.71
  -3   0  27    8.55    9.77
  -3   0  27    2.71    9.73
   0   3  27   10.01    7.24
   3   0  28    0.71    9.59
   0   3  28   -0.19    9.01
   3   0  28    2.65    8.68
   0  -3  28    3.58   10.75
  -3   0  28    0.56    6.71
  -3   0  28   -1.46    9.63
   0   3  28   13.99   10.01
   3   0  29    1.48    9.27
   0   3  29   -2.49    8.84
   3   0  29    7.25    8.35
   0  -3  29    4.53    7.38
  -3   0  29    8.11    9.19
   0   3  29    0.20    9.71
  -3   0  29    4.32    6.70
   3   0  30    0.89    8.96
   0   3  30    5.01    8.59
   3   0  30    1.38    8.24
   0  -3  30   -3.01   10.15
   0   3  30   -9.45    9.64
  -3   0  30    0.57    6.53
  -3   0  30    4.52    6.22
   0   3  31   -3.07    8.43
   3   0  31    5.84    7.98
   0  -3  31   -6.84    7.00
   0   3  31   -3.25    6.62
  -3   0  31    0.64    6.41
   3   0  31   -2.42    6.09
  -3   0  31   -6.87    8.49
   0   4   0 7102.19   48.54
  -4   0   0 7147.91   51.08
   0  -4   1   21.59    8.97
   0   4   1   12.57    9.23
  -4   0   1    9.86    8.76
   4   0   1    8.69    6.26
   4   0   2    9.65    8.77
   0  -4   2   16.51    8.76
   0   4   2    9.50    9.21
  -4   0   2   13.61    8.32
   0   4   3   30.94    6.73
   0  -4   3   25.10    6.29
   4   0   3   28.17    9.06
  -4   0   3   23.85    8.19
   0   4   4   10.16    9.25
   0  -4   4   11.20    6.19
   4   0   4    7.44    9.12
  -4   0   4    9.31    5.99
  -4   0   4   11.31    5.68
  -4   0   5    8.55    6.11
   0  -4   5    6.80    8.86
   4   0   5   10.55    9.37
  -4   0   5   11.54    8.16
   0   4   5   13.54    9.22
   0  -4   6   14.97    9.05
  -4   0   6   14.58    6.03
   4   0   6   20.99    9.52
   0   4   6   12.64    9.16
  -4   0   6   13.36    6.27
  -4   0   7    5.15    9.16
   0  -4   7    1.10    6.63
  -4   0   7    4.44    8.95
   4   0   7    3.36    9.51
   0   4   7    4.59    8.94
  -4   0   8 2937.36   23.05
  -4   0   8 3238.18   24.67
   0  -4   8 2877.38   21.37
   0   4   8 3154.83   27.33
   4   0   8 3125.49   30.28
   4   0   9    4.89    9.36
  -4   0   9    9.97    9.69
  -4   0   9    6.57    6.99
   0  -4   9    5.09    7.18
   0   4   9    9.14    8.93
   4   0  10   -3.37   11.01
  -4   0  10    2.53    6.82
   0   4  10    2.89    8.76
   0  -4  10   -2.92   10.15
  -4   0  10   -3.31   10.02
  -4   0  11   38.68   10.49
   0   4  11   38.11    9.04
   4   0  11   37.04    9.15
   0  -4  11   30.90    7.50
  -4   0  11   27.02    7.23
  -4   0  12  147.67   11.05
   4   0  12  127.58    9.74
   0   4  12  128.60    9.67
   0   4  12  123.76    9.13
   0  -4  12  129.67   11.14
  -4   0  12  124.84    7.75
  -4   0  13    0.29    7.70
   0   4  13    1.52    9.22
   4   0  13    1.04    9.16
   0  -4  13   -0.14   10.95
  -4   0  13   -1.98   10.10
   0   4  13    3.58    8.76
  -4   0  14   12.50   10.22
   4   0  14   13.30    9.25
   0   4  14   14.11    9.03
   0  -4  14    7.52    7.95
   0   4  14   15.29    9.45
  -4   0  14   12.86   10.92
   0   4  15    0.18    6.61
   4   0  15    0.66    9.31
  -4   0  15    7.66    7.28
   0   4  15    4.16    9.52
   0  -4  15    0.84    8.05
  -4   0  15   -1.74    7.81
   0   4  16  748.89   12.21
  -4   0  16  686.91   12.97
   0   4  16  712.38   13.90
   4   0  16  690.92   14.59
   0  -4  16  676.61   14.05
  -4   0  16  729.74   13.69
  -4   0  17   13.41   10.18
   0   4  17    6.67    7.14
   4   0  17    5.12    9.39
   0  -4  17    6.68    8.17
  -4   0  17   -1.17   11.12
   0   4  17    7.68    9.72
  -4   0  18    7.54   10.05
   0   4  18   -2.56   10.21
   4   0  18    4.41    9.25
   0  -4  18    5.42    8.03
  -4   0  18    1.90    7.69
   0   4  18   -3.41    9.68
   4   0  19   14.32    9.26
   0  -4  19   23.97   11.37
   0   4  19   11.97   10.55
  -4   0  19    5.87    7.83
   0   4  19   23.31    9.74
  -4   0  19   16.78    7.13
   0   4  20  109.33   10.99
  -4   0  20   91.95    8.01
   4   0  20   85.84    7.15
   0  -4  20   87.37   11.80
   0   4  20  106.13   10.29
  -4   0  20   94.49   10.29
   0   4  21   -1.03   10.53
   4   0  21    0.17    9.13
   0  -4  21   16.36   11.32
   0   4  21    4.13    9.63
  -4   0  21    5.47    7.51
  -4   0  21    0.59    7.06
   0   4  22   -1.96    7.42
   0  -4  22    8.50   11.40
   4   0  22    1.76    6.43
   0   4  22   -3.72    9.74
  -4   0  22   11.94   10.60
  -4   0  22    4.21   10.01
   4   0  23    0.79    8.98
   0   4  23    1.42    7.34
   0  -4  23    8.75   11.43
   0   4  23   -0.55    9.61
  -4   0  23    5.28   10.69
  -4   0  23    5.46   10.02
   4   0  24  107.42    9.61
   0  -4  24  155.90   12.03
   0   4  24  130.89   10.34
  -4   0  24  154.35   11.15
  -4   0  24  124.77    7.83
   0   4  24  140.02    8.52
   0  -4  25    2.81    8.10
   4   0  25   -4.17    8.65
   0   4  25    0.44    6.64
  -4   0  25  -10.46    9.91
   0   4  25   -3.61   10.52
  -4   0  25    0.71    7.32
   4   0  26   -3.11    8.48
   0  -4  26    2.25    7.98
   0   4  26    0.11    6.49
  -4   0  26   -1.60    9.72
   0   4  26   -4.35   10.54
  -4   0  26    5.23   10.12
   4   0  27    6.31    8.41
   0  -4  27   12.93   10.94
  -4   0  27    5.08    7.05
   0   4  27    6.10    6.38
  -4   0  27   -7.47    6.93
   0   4  27    5.40   10.34
  -4   0  28    8.55    9.54
   4   0  28   14.48    8.29
   0  -4  28   18.10   10.78
   0   4  28   12.59    6.36
  -4   0  28    7.64    6.78
   0   4  28    0.95   10.27
   4   0  29   -0.62    8.11
   0  -4  29    1.36    7.43
   4   0  29    1.12    9.20
   0   4  29    4.88    8.74
  -4   0  29   12.46    9.27
   0   4  29   -2.71   10.03
  -4   0  29    2.74    9.29
  -4   0  30    1.14    6.35
   4   0  30    5.62    8.90
   4   0  30    6.12    5.61
   0  -4  30   -7.68   10.28
   0   4  30   -4.36    8.61
  -4   0  30   -5.65    9.18
   0   4  30   -7.60    9.87
   0   5   0   -1.36    8.70
  -5   0   0    2.05    8.71
   0  -5   1    1.95    8.53
   0   5   1    3.06    8.83
  -5   0   1    1.75    8.52
   5   0   1    3.08    8.40
   0   5   2   -3.88    9.03
  -5   0   2    1.58    5.82
   0  -5   2   -2.81    8.46
   5   0   2    2.72    6.02
   5   0   3    5.31    8.74
  -5   0   3    4.43    5.72
   0  -5   3    4.02    6.06
   0   5   3    5.53    9.13
  -5   0   4    2.73    7.92
  -5   0   4    1.94    8.32
   0   5   4    2.36    6.56
   5   0   4    6.14    8.89
   0  -5   4    5.42    8.47
   0   5   5    3.60    6.58
   0  -5   5    5.47    8.62
   5   0   5    1.58    9.20
  -5   0   5    1.61    8.55
  -5   0   5    6.88    7.88
   0   5   6    6.33    9.23
  -5   0   6    2.47    6.18
   0  -5   6    4.55    8.65
   5   0   6    4.83    9.40
  -5   0   6    4.48    5.73
  -5   0   7   -5.56    8.89
   0  -5   7    1.26    8.77
   5   0   7    4.34   11.62
  -5   0   7   -3.38    8.27
   0   5   7    1.65    9.17
  -5   0   8    6.61    6.37
   0  -5   8    4.18    8.90
  -5   0   8   -3.85    8.62
   5   0   8   -0.98    9.54
   0   5   8    4.47    9.07
   0  -5   9   19.00    9.24
  -5   0   9   26.87    6.42
   0   5   9   22.75    9.12
   5   0   9   24.27    9.65
  -5   0   9   19.67    6.66
  -5   0  10   25.73    6.82
   0  -5  10   26.84    9.49
  -5   0  10   21.92    9.46
   0   5  10   26.39    8.97
   5   0  10   26.56    9.45
  -5   0  11   15.39    6.91
   0  -5  11   13.90    6.91
  -5   0  11   16.68    9.73
   0   5  11   19.64    8.91
   5   0  11   19.64    9.28
   5   0  12    9.35   11.27
  -5   0  12    8.77    6.98
  -5   0  12   10.82    7.07
   0  -5  12    1.21    7.03
   0   5  12    2.40    8.86
  -5   0  13   14.78    9.93
  -5   0  13   16.55   10.28
   0  -5  13   18.39   10.23
   0   5  13    6.28    6.33
   5   0  13    4.88    9.28
   0   5  13   10.26    8.65
   5   0  14    0.52    9.21
   0   5  14   -2.00    8.81
  -5   0  14    1.61   10.60
   0   5  14    0.74    8.98
   0  -5  14    9.75   10.39
  -5   0  14    0.02   10.00
  -5   0  15    3.72    7.13
   0   5  15    1.25    6.42
  -5   0  15    2.72    7.63
   0   5  15    3.33    9.10
   0  -5  15    6.56    7.52
   5   0  15   -3.38    9.42
  -5   0  16   -4.48   10.84
  -5   0  16   -0.81   10.10
   0   5  16   -1.98    9.42
   5   0  16    5.38    9.30
   0   5  16    0.95    9.18
   0  -5  16    9.21   10.78
   0   5  17   24.04    9.78
  -5   0  17   25.17    7.84
   0   5  17   26.28    9.35
   0  -5  17   14.75   11.15
   5   0  17   21.26    9.54
  -5   0  17   10.87    7.29
  -5   0  18   24.04   10.20
   0   5  18   29.58   10.17
   0   5  18   24.90    9.57
  -5   0  18   30.47   10.96
   0  -5  18   21.74    8.04
   5   0  18   21.34    9.57
  -5   0  19   21.98    7.11
   0   5  19   12.50   10.35
   5   0  19   21.39    9.41
   0  -5  19   11.95   11.24
  -5   0  19   24.24   11.07
   0   5  19   10.15    9.56
  -5   0  20    0.49    9.96
   0   5  20    2.90   10.44
  -5   0  20   13.85   10.92
   0   5  20   13.82    9.47
   0  -5  20    3.38   11.19
   5   0  20    2.84    9.45
   0   5  21    4.53   10.68
  -5   0  21    8.66   10.81
   5   0  21    5.89    9.42
   0   5  21    9.38    9.55
   0  -5  21   12.04   11.09
  -5   0  21   12.35    6.97
   0   5  22   -1.05    6.69
   5   0  22    1.95    9.15
  -5   0  22    1.73   10.67
   0   5  22    5.75   10.49
   0  -5  22   10.05    7.75
  -5   0  22   -3.27    9.75
   0   5  23   -2.72   10.62
  -5   0  23   -4.36   10.69
   5   0  23   -1.15    9.17
   0  -5  23   -3.79    7.72
   0   5  23   -1.26    9.43
  -5   0  23    3.19    9.65
   0   5  24    6.72    7.13
   0   5  24    0.69    9.37
  -5   0  24   -3.32   10.63
   5   0  24   -1.65    9.03
   0  -5  24   11.31    7.71
  -5   0  24   -7.18    6.89
  -5   0  25   -6.65   10.49
   5   0  25    4.94    8.85
   0  -5  25    1.30    7.84
   0   5  25    0.34    9.37
  -5   0  25    0.88    9.72
   0   5  25    8.37   10.24
   0   5  26    4.18    9.19
   5   0  26    9.14    8.56
   0  -5  26   15.14   10.93
  -5   0  26    7.90    7.32
  -5   0  26    4.84    9.57
   0   5  26    1.68   10.42
  -5   0  27   16.21   10.00
   5   0  27   -2.41    5.96
   0  -5  27    5.62   10.80
   0   5  27    2.29    8.97
  -5   0  27    0.34    6.80
   0   5  27    3.79   10.39
   0   5  28    5.42    8.72
  -5   0  28    2.83    9.71
   5   0  28    1.67    8.20
   0  -5  28    4.18   10.65
  -5   0  28   -0.79    6.72
   0   5  28    0.99    7.25
   0   5  29    7.74    8.52
  -5   0  29    3.54    6.74
   5   0  29    4.01    8.04
   0  -5  29   -0.24    7.42
  -5   0  29   10.60    9.29
   0   5  29    2.79    7.23
   0   6   0   14.76    6.34
  -6   0   0   10.95    8.98
   0   6   1  395.95   10.78
  -6   0   1  406.02    8.67
   6   0   1  374.14   10.60
   0  -6   1  369.92    8.16
   0  -6   2    5.63    8.63
   0   6   2    0.47    9.15
  -6   0   2    5.61    8.54
   6   0   2    1.64    8.78
   0   6   3  767.41   11.58
  -6   0   3  795.89   12.44
   0  -6   3  724.65   11.94
   6   0   3  746.22   13.69
   0  -6   4   18.65    8.69
   0   6   4   12.37    9.51
  -6   0   4   14.96    8.62
  -6   0   4    9.22    8.23
   6   0   4    8.06    9.35
  -6   0   5  193.82    8.80
   6   0   5  226.67   10.69
   0   6   5  235.58   10.54
  -6   0   5  186.98    7.18
   0  -6   5  205.14    9.33
  -6   0   6   14.22    7.89
   0   6   6   13.35    6.69
   0  -6   6   12.90    6.13
   6   0   6   14.18    9.45
  -6   0   6   16.50    8.79
   0   6   7  274.00   10.88
   0  -6   7  255.24    9.52
   6   0   7  266.63    9.03
  -6   0   7  260.37    9.97
  -6   0   7  245.27    7.00
   0   6   8    0.92    9.46
  -6   0   8    1.94    5.82
  -6   0   8   -4.93    9.20
   0  -6   8    3.90    8.76
   6   0   8    2.51    9.78
   0  -6   9  457.31    8.42
  -6   0   9  514.53   11.48
   6   0   9  533.86   13.57
  -6   0   9  527.40   10.82
   0   6   9  558.87   12.61
   0  -6  10    4.83    6.35
  -6   0  10    3.65    9.48
   6   0  10    1.38    9.84
  -6   0  10    4.25    6.27
   0   6  10    8.52    9.36
   0  -6  11  325.41   10.30
  -6   0  11  363.99   10.56
   6   0  11  335.70   13.86
  -6   0  11  327.04    8.53
   0   6  11  339.05   11.17
   0  -6  12    2.75    9.45
  -6   0  12    3.86    6.96
  -6   0  12    5.68    9.65
   6   0  12    0.04    9.67
   0   6  12    3.35    9.30
  -6   0  13   38.68   10.05
   0  -6  13   46.05    7.03
  -6   0  13   56.18   10.04
   0   6  13   48.22    9.34
   6   0  13   56.77    9.84
  -6   0  14   25.86   10.08
   0  -6  14   20.46    7.02
  -6   0  14   30.80   10.24
   0   6  14   26.67    9.06
   6   0  14   23.65    9.43
   0   6  15   26.69    9.18
   0  -6  15   28.96    7.21
  -6   0  15   33.01   10.59
   0   6  15   29.85    9.19
   6   0  15   28.48   11.54
  -6   0  15   31.20    7.17
   0   6  16   -4.23    9.27
   0  -6  16    8.44   10.17
  -6   0  16    0.77    7.61
   0   6  16   -2.39    9.05
  -6   0  16    3.97   10.04
   6   0  16   -1.86    9.29
  -6   0  17  210.46    8.26
   0   6  17  227.54   10.90
   6   0  17  205.40   10.99
   0  -6  17  198.43   11.24
  -6   0  17  235.48   11.84
   0   6  17  197.78    8.05
  -6   0  18   -9.47   10.06
   6   0  18   -1.05    9.32
   0  -6  18    2.58    7.48
  -6   0  18   -1.76   11.02
   0   6  18    0.97    9.11
   0   6  18    4.38    9.86
   0   6  19   27.66   10.30
  -6   0  19   30.34   10.18
  -6   0  19   36.96    7.89
   0  -6  19   40.72   10.74
   0   6  19   27.75    9.26
   6   0  19   26.10    9.51
   0   6  20   -5.98   10.36
   6   0  20    1.22    9.24
  -6   0  20    7.05   10.90
   0   6  20    2.98    9.16
   0  -6  20   -4.66   10.79
  -6   0  20    2.28    6.92
  -6   0  21   17.71   10.02
   0   6  21   21.98   10.69
   6   0  21   26.73    9.47
  -6   0  21   41.76   10.87
   0   6  21   29.52    9.25
   0  -6  21   28.19    7.67
   6   0  22    6.78    9.23
  -6   0  22   19.56   10.71
   0   6  22    6.81    9.19
   0  -6  22   17.23   10.72
   0   6  22    3.70   10.66
  -6   0  22   15.96    6.77
   0   6  23    3.19   10.55
  -6   0  23   21.17   10.54
   0   6  23   -0.91    9.17
   0  -6  23  -12.15   10.77
   6   0  23    4.48    9.16
  -6   0  23   -5.66    6.86
   0   6  24   -4.57   10.59
   6   0  24   -1.84    8.97
   0   6  24    5.14    8.94
  -6   0  24    2.79   10.51
   0  -6  24    4.88   10.53
  -6   0  24    6.56    9.49
   0   6  25    4.13   10.56
   0   6  25    8.94    8.88
  -6   0  25    2.68   10.35
   0  -6  25    7.07   10.55
  -6   0  25    6.63    6.89
   6   0  25   11.47    8.84
   0   6  26   -7.94   10.32
   0   6  26    3.50    8.62
  -6   0  26  -12.70   10.27
   0  -6  26    1.02   10.53
   6   0  26   -0.14    8.65
  -6   0  26    0.55    6.71
   6   0  27   -1.79    8.47
   0   6  27    7.03    6.06
  -6   0  27   -4.36    7.09
   0  -6  27    8.21   10.59
  -6   0  27    4.07    9.38
   0   6  27    2.94   10.38
   6   0  28   -3.89    8.36
   0   6  28    1.95    8.38
   0  -6  28    2.19   10.52
  -6   0  28    6.08    9.30
   0   7   0    3.73    8.88
  -7   0   0   -8.58    9.00
   7   0   1    4.85    8.58
   0   7   1   -1.03    6.39
  -7   0   1    2.38    8.77
   0  -7   1   -4.22    8.63
   0   7   2    1.73    9.04
   7   0   2    0.31    8.70
  -7   0   2    2.94    8.58
   0  -7   2    2.35    6.01
   0  -7   3    6.87    8.44
  -7   0   3    2.59    8.34
   0   7   3    2.00    9.12
  -7   0   3    2.24    5.88
   7   0   3    5.30    8.87
   0  -7   4   -5.04    8.35
   0   7   4    0.31    9.24
  -7   0   4   -1.74    5.67
   7   0   4    1.58    9.07
  -7   0   4   -1.15    8.33
  -7   0   5   -1.35    6.02
  -7   0   5    0.69    7.88
   0  -7   5    3.08    5.87
   7   0   5   -1.59    9.29
   0   7   5    2.33    9.21
  -7   0   6    4.40    6.13
   0   7   6    1.46    9.43
  -7   0   6    9.08    5.51
   0  -7   6   10.84    8.26
   7   0   6   12.80    9.48
   7   0   7    3.12    9.60
  -7   0   7    0.89    5.52
   0   7   7   -2.94    9.46
  -7   0   7    2.88    6.20
   0  -7   7   -3.92    8.36
   0   7   8    2.65    9.46
  -7   0   8   12.37    8.96
   7   0   8    0.06   11.97
   0  -7   8    7.41    8.43
  -7   0   8    2.31    5.58
  -7   0   9    9.45    8.01
   0   7   9    4.16    6.72
  -7   0   9   -1.11    9.17
   0  -7   9    9.24    8.42
   7   0   9    0.49    9.90
   0   7  10    5.80    9.55
  -7   0  10   -3.46    9.33
   0  -7  10   -1.70    6.08
   7   0  10    3.22    9.89
  -7   0  10   -1.05    8.33
   0   7  11    7.18    9.49
   0  -7  11   12.82    8.65
  -7   0  11   -7.91    8.71
   7   0  11   -0.95    9.91
  -7   0  11    1.02    6.72
   0  -7  12    1.69    8.89
   7   0  12    3.04    9.81
  -7   0  12    3.04    9.62
  -7   0  12    3.01    9.01
   0   7  12    0.91    9.51
  -7   0  13    4.69    9.75
   0  -7  13   -0.78    6.39
   7   0  13    2.32    9.63
  -7   0  13   -7.99    6.73
   0   7  13    3.26    9.44
  -7   0  14    1.80    9.80
   0  -7  14    5.07    6.52
   7   0  14    4.09    9.48
  -7   0  14    2.82    9.62
   0   7  14   -2.89    9.37
  -7   0  15    0.06    9.85
   0  -7  15    1.54    6.70
   7   0  15    0.88    9.25
  -7   0  15   -5.58   10.00
   0   7  15    3.30    9.26
  -7   0  16   -2.95    7.05
   0   7  16    1.15    6.42
   0  -7  16    7.87    9.51
  -7   0  16    1.70   10.34
   7   0  16    1.62    9.23
   0   7  16   -8.16    9.28
  -7   0  17    0.76    9.89
   0   7  17    3.96    9.26
   0  -7  17    2.29    9.80
  -7   0  17   -4.33    7.50
   0   7  17    2.31    6.45
   7   0  17   -1.72    9.01
  -7   0  18    0.95    9.96
   0   7  18   -0.63    9.52
   0  -7  18    8.81    7.05
  -7   0  18    0.95   10.67
   0   7  18   -2.29    9.08
   7   0  18   -0.32    8.98
  -7   0  19   -2.48    6.95
   0  -7  19   -3.57   10.22
  -7   0  19   -3.96   10.66
   0   7  19   -1.63    6.37
   7   0  19    0.80    8.78
   0   7  19    3.79    9.77
  -7   0  20   16.86    9.78
   0  -7  20    3.48    7.33
  -7   0  20   -2.40    7.67
   0   7  20   -5.15    8.98
   7   0  20    0.03    8.70
   0   7  20   -4.81   10.04
  -7   0  21   -2.39    9.80
   0   7  21    7.36   10.37
   0  -7  21   10.31   10.35
  -7   0  21    2.29   10.78
   0   7  21    9.26    8.90
   7   0  21    6.16    8.64
   0   7  22    4.40   10.38
   0  -7  22   -4.21    7.27
  -7   0  22   -7.36   10.69
   0   7  22    0.01    8.82
   7   0  22    5.21    8.36
  -7   0  22    1.86    6.82
   0   7  23   -1.65   10.32
   7   0  23    1.22    8.28
   0  -7  23  -10.52    7.24
   0   7  23   -2.54    8.73
  -7   0  23   -6.69   10.50
  -7   0  23   14.30    9.44
   7   0  24    0.77    8.16
   0   7  24    2.20   10.50
   0  -7  24    7.12   10.22
   0   7  24   -3.14    8.59
  -7   0  24    2.12   10.29
  -7   0  24    1.75    9.56
   0   7  25    0.28   10.47
   7   0  25   -1.73    8.13
   0  -7  25    5.71   10.20
   0   7  25    1.40    8.43
  -7   0  25    4.65   10.10
  -7   0  25    3.23    6.75
   0   7  26   -0.82   10.53
   7   0  26   -5.79    8.02
  -7   0  26    6.72    6.69
   0  -7  26    0.98   10.12
   0   7  26   10.54    8.22
   0   8   0  196.24    9.89
  -8   0   0  212.49   10.24
   8   0   1    7.59    8.71
   0   8   1   -0.82    6.38
  -8   0   1   -1.43    8.97
   0  -8   1    5.09    8.56
   8   0   2   -1.77    8.76
  -8   0   2    1.21    8.38
   0   8   2   -1.87    9.12
  -8   0   2   -0.24    6.19
   0  -8   2    3.99    8.46
   0   8   3   10.56    9.13
   8   0   3    3.85    9.00
  -8   0   3    7.00    5.98
   0  -8   3    5.18    6.07
  -8   0   3   12.37    8.42
   0  -8   4    1.52    8.39
   0   8   4    7.63    6.54
  -8   0   4    0.81    8.26
   8   0   4   -5.07    9.19
  -8   0   4   -1.77    8.52
   0  -8   5    1.78    5.86
  -8   0   5    5.50    8.68
   0   8   5   -2.89    9.33
  -8   0   5    3.68    5.68
   8   0   5    2.37    9.35
  -8   0   6   14.41    8.76
   0  -8   6   14.28    5.85
   0   8   6    8.54    9.47
  -8   0   6   13.76    7.82
   8   0   6   12.31    9.55
   0   8   7   -0.66    6.77
  -8   0   7    7.54    7.75
  -8   0   7   -3.59    6.30
   0  -8   7    0.63    5.83
   8   0   7    2.76   11.84
   0  -8   8  170.68    6.76
  -8   0   8  185.41    9.94
  -8   0   8  183.73    8.61
   0   8   8  203.18   10.76
   8   0   8  207.43   11.37
   8   0   9   -0.51    9.94
  -8   0   9    0.46    5.63
   0  -8   9    7.09    8.25
   0   8   9    6.22    9.63
  -8   0  10   -2.19    8.05
   8   0  10   -0.40   10.05
   0   8  10    7.70    9.63
   0  -8  10    5.42    8.25
   0   8  11   11.66    9.76
  -8   0  11   16.25    9.43
   8   0  11   13.57   10.01
   0  -8  11    4.24    8.34
  -8   0  11    8.71    5.95
  -8   0  12   -0.22    6.02
  -8   0  12   -0.32    6.71
   8   0  12    2.31   10.07
   0  -8  12    3.10    5.95
   0   8  12   -2.17    6.91
  -8   0  13   -6.14    9.65
   0  -8  13   -1.64    8.61
   8   0  13   -1.89    9.97
   0   8  13    7.84    9.66
  -8   0  13    6.83    8.89
   0   8  14   26.04    9.84
   0  -8  14   17.23    8.86
   8   0  14   25.74    9.94
  -8   0  14   15.08    7.11
  -8   0  14   30.38    9.24
   0   8  15   -3.42    9.66
  -8   0  15    0.50    9.80
   0  -8  15   10.25    8.90
   8   0  15   -1.82   11.78
  -8   0  15    1.25    6.66
  -8   0  16   75.23   10.37
   0   8  16  109.00    9.53
   0  -8  16   83.09    6.90
   8   0  16   94.95   10.25
  -8   0  16   98.60    7.40
   0   8  16  101.13   10.21
   0   8  17    4.75    8.98
   0  -8  17    2.57    6.56
   8   0  17    1.71    9.16
  -8   0  17    5.55    6.90
  -8   0  17   -3.48   10.04
   0   8  17    0.15    9.50
  -8   0  18   -4.02    9.71
   0   8  18    0.54    9.17
   0  -8  18   -1.51    9.47
   8   0  18    1.63    8.80
  -8   0  18   -1.44    7.19
   0   8  18   -3.51    9.45
  -8   0  19    7.35    9.77
   0   8  19    3.19    9.44
   0  -8  19    7.96    6.72
   8   0  19   10.07   10.48
   0   8  19    2.95    9.30
  -8   0  19   -4.02   10.40
  -8   0  20    3.72    6.86
   0   8  20    3.33    9.56
   0  -8  20    9.82    9.60
   8   0  20    7.33    8.20
  -8   0  20   -0.51    7.35
   0   8  20    4.58    6.47
  -8   0  21    4.78    9.64
   0   8  21   -0.39    9.84
   0  -8  21    1.97    6.75
   8   0  21    6.24    7.86
  -8   0  21   -1.53   10.41
   0   8  21    0.25    8.86
  -8   0  22    6.71    9.59
   0   8  22    7.37   10.13
   0  -8  22   -0.21    9.81
   8   0  22    3.84    7.76
  -8   0  22   10.60   10.36
   0   8  22    4.15    8.90
   0   8  23   -2.78   10.25
   0  -8  23    3.87    9.65
  -8   0  23    1.65   10.22
   0   8  23    1.65    8.57
   8   0  23    0.32    7.29
  -8   0  23    7.30    6.62
   0  -8  24   11.04    6.95
  -8   0  24   -0.37    6.87
   0   9   0    2.42    9.00
  -9   0   0    0.93    9.21
  -9   0   1    4.83    8.47
   0   9   1    8.68    8.91
  -9   0   1   -5.17    9.09
   0  -9   1    0.38    8.41
   9   0   1    0.78    8.91
   9   0   2   -2.33    8.93
   0   9   2    6.19    6.40
  -9   0   2   -0.57    8.86
  -9   0   2    5.33    8.51
   0  -9   2   -1.77    8.35
   9   0   3    8.41    9.04
  -9   0   3   -0.72    6.14
   0   9   3    0.80    6.59
  -9   0   3   -0.01    6.19
   0  -9   3   -3.00    8.37
   9   0   4    0.44    9.22
   0   9   4   -5.06    6.58
  -9   0   4    2.57    8.39
   0  -9   4    4.13    5.79
  -9   0   4   -6.24    8.63
  -9   0   5    8.70    8.73
   9   0   5    1.14    9.31
   0   9   5    3.80    6.64
  -9   0   5    0.78    8.19
   0  -9   5   -1.13    5.84
   0  -9   6   -3.54    5.77
  -9   0   6   -4.58    8.80
   0   9   6    2.48    6.66
  -9   0   6   -3.35    5.63
   9   0   6    2.01    9.49
   0  -9   7   -0.39    5.73
  -9   0   7    7.40    8.90
   0   9   7   -0.30    6.77
  -9   0   7    4.56    5.45
   9   0   7   -3.90    9.60
   0  -9   8    5.15    7.99
  -9   0   8    3.38    6.36
   0   9   8   -0.70    6.79
  -9   0   8   -4.57    5.43
   9   0   8    0.59    9.75
   0  -9   9    6.43    7.97
  -9   0   9   -4.92    9.09
   0   9   9    1.18    9.56
  -9   0   9   -3.85    7.63
   9   0   9   -8.29    9.93
  -9   0  10    3.58    6.49
   0  -9  10   -1.15    5.70
   0   9  10    3.06    9.63
  -9   0  10    5.41    5.42
   9   0  10    4.05   12.11
   0  -9  11    3.69    8.02
  -9   0  11   -1.46    7.80
   0   9  11    7.92    9.70
  -9   0  11   -4.74    9.32
   9   0  11    5.12    9.93
   9   0  12   -5.45   10.00
  -9   0  12   -7.80    9.39
   0  -9  12   -8.89    8.10
   0   9  12   -3.68    9.75
  -9   0  12    3.04    7.89
   9   0  13    6.57    9.79
  -9   0  13    4.80    6.70
   0  -9  13    4.71    8.11
   0   9  13    1.04    9.67
  -9   0  13   -2.42    8.24
  -9   0  14    8.52    9.45
   9   0  14   -4.15    9.78
  -9   0  14   -0.93    8.52
   0  -9  14    0.36    5.84
   0   9  14   -7.43    9.72
  -9   0  15   -5.56    8.73
  -9   0  15    6.74    9.48
   9   0  15   -1.33    9.50
   0   9  15   -2.14    9.83
   0  -9  15   -0.50    5.95
  -9   0  16    4.98    8.96
  -9   0  16    3.84    6.79
   0   9  16   -0.79    6.93
   9   0  16   -3.70   11.59
   0  -9  16   -1.73    8.48
  -9   0  17   -1.45    9.25
  -9   0  17   -0.51    9.58
   0   9  17   -3.76    9.58
   0  -9  17   -0.97    8.54
   9   0  17    6.61   11.19
   0   9  17    0.58    8.50
   0   9  18    5.63    9.45
  -9   0  18    0.65    9.57
   0   9  18   -2.22    8.72
   0  -9  18   -1.62    8.79
   9   0  18   -0.87    8.91
  -9   0  18    9.30    6.50
   0   9  19    3.28    6.50
  -9   0  19   -2.79    6.81
   0   9  19    4.28    8.84
   0  -9  19   -6.86    6.30
   9   0  19    1.30    8.45
  -9   0  19  -10.01    9.69
  -9   0  20    3.25    6.68
   0   9  20   -0.77    9.12
   0  -9  20   -5.82    9.00
   9   0  20    3.59    9.82
  -9   0  20   -0.76    6.78
   0   9  20   -0.02    9.18
  -9   0  21   -1.84    9.59
   0   9  21    3.35    9.50
   0  -9  21   -2.28    6.42
   9   0  21   -0.24    7.72
  -9   0  21    0.68    9.86
   0   9  21    0.30    9.06
 -10   0   0    5.37    8.81
 -10   0   0   13.64    9.27
   0  10   0   12.44    6.35
   0  10   1   53.59    9.42
  10   0   1   49.92    9.46
   0 -10   1   49.60    8.69
 -10   0   1   48.73    9.14
 -10   0   1   66.54    9.52
   0  10   2   10.57    9.17
 -10   0   2   -3.25    8.82
  10   0   2    1.46    9.11
 -10   0   2    5.41    8.90
   0 -10   2    1.04    5.81
 -10   0   3  146.80    9.96
   0  10   3  158.01   10.21
 -10   0   3  173.02    7.58
   0 -10   3  156.60    9.15
  10   0   3  148.57   10.54
  10   0   4   -0.58    9.42
 -10   0   4    3.17    6.46
   0  10   4    3.90    6.72
 -10   0   4    8.97    8.65
   0 -10   4    8.49    8.29
  10   0   5   71.48   10.06
   0  10   5   67.76    9.94
 -10   0   5   62.10    9.32
 -10   0   5   74.27    8.66
   0 -10   5   66.44    8.37
   0 -10   6    2.94    7.94
 -10   0   6    9.04    8.93
  10   0   6    2.60    9.42
   0  10   6    5.48    9.37
 -10   0   6    5.41    8.02
 -10   0   7   46.35    9.19
  10   0   7   44.72    9.76
   0  10   7   38.54    9.76
 -10   0   7   27.72    8.03
   0 -10   7   25.60    5.78
   0 -10   8    7.93    7.74
   0  10   8    4.40    6.74
  10   0   8    1.00    9.71
 -10   0   8    4.48    7.56
 -10   0   8   -4.92    9.09
   0 -10   9   49.38    8.01
 -10   0   9   57.31    6.91
   0  10   9   47.55    9.98
 -10   0   9   48.41    5.68
  10   0   9   47.30   10.18
   0 -10  10   -4.54    7.74
 -10   0  10   11.16    9.19
   0  10  10    8.28    9.55
 -10   0  10    7.40    7.42
  10   0  10   -2.40    9.56
 -10   0  11   90.89    9.88
   0 -10  11   81.79    5.98
   0  10  11   85.07    7.71
 -10   0  11   79.41    5.92
  10   0  11   79.69   10.76
 -10   0  12    7.37    6.58
   0 -10  12    3.07    7.74
   0  10  12    6.21    9.61
 -10   0  12   -0.03    7.61
  10   0  12   -3.76    9.81
 -10   0  13   12.54    9.48
   0 -10  13   11.43    7.78
   0  10  13   20.13    6.94
 -10   0  13   20.37    7.72
  10   0  13   19.51   11.81
 -10   0  14   -3.97    9.48
   0 -10  14    0.46    7.75
 -10   0  14    3.33    7.85
   0  10  14   -8.58    9.60
  10   0  14    4.81    9.41
 -10   0  15    6.02    9.50
   0 -10  15    6.66    7.93
 -10   0  15   10.52    8.07
   0  10  15   -2.10    9.65
  10   0  15    6.26    9.46
   0 -10  16   -3.48    7.89
   0  10  16   -2.54    9.43
 -10   0  16    0.94    8.14
 -10   0  16    4.86    6.69
  10   0  16    0.42   11.23
  10   0  17   12.13    9.28
   0  10  17   16.65    9.79
 -10   0  17   15.12    6.99
 -10   0  17   20.69    6.14
   0  10  17   16.55    8.53
   0 -10  17   28.72    8.14
 -11   0   0    1.24    9.00
   0  11   0    7.83    8.91
 -11   0   0   -0.81    8.88
  11   0   1   -2.77    9.09
   0  11   1   -3.30    9.03
 -11   0   1   -8.29    8.87
   0 -11   1    1.20    8.14
 -11   0   1    2.89    8.89
  11   0   2    0.91    9.16
   0  11   2    4.45    8.96
 -11   0   2   -0.01    8.82
   0 -11   2    2.33    8.09
 -11   0   2    0.88    8.93
   0 -11   3    7.50    5.54
 -11   0   3   -1.29    8.92
  11   0   3    1.77    9.01
   0  11   3    5.26    9.06
 -11   0   3   -1.43    8.58
   0  11   4    0.68    9.18
  11   0   4    2.70    9.10
 -11   0   4    2.44    8.33
   0 -11   4    8.57    5.52
 -11   0   4   -4.82    9.01
 -11   0   5   -1.05    6.32
   0  11   5    4.09    9.14
 -11   0   5   -2.21    8.14
  11   0   5   -0.76    9.12
   0 -11   5    1.49    5.42
 -11   0   6    0.33    9.10
   0  11   6   -0.18    9.12
 -11   0   6    2.90    7.83
  11   0   6   -0.80    9.15
   0 -11   6    3.90    7.58
   0  11   7   -0.63    9.16
 -11   0   7    4.41    7.55
 -11   0   7   -2.93    9.19
   0 -11   7    1.24    7.48
  11   0   7   -2.83    9.21
  11   0   8    1.40    9.24
 -11   0   8   -3.68    9.23
   0  11   8    5.44    9.23
 -11   0   8    1.95    7.34
   0 -11   8    3.93    7.42
 -11   0   9   -0.48    9.26
  11   0   9    3.88    9.25
   0  11   9    5.83    9.21
 -11   0   9    8.29    7.13
   0 -11   9    8.75    7.31
   0 -11  10   -0.39    7.27
 -11   0  10   -1.98    6.62
  11   0  10   -0.33    9.21
   0  11  10   -6.45    9.43
 -11   0  10   -1.69    7.08
   0 -11  11    0.80    5.16
  11   0  11   -1.73    9.16
   0  11  11    1.52    9.31
 -11   0  11   -1.40    6.97
 -11   0  11   -6.86    9.44
   0 -11  12   -3.22    7.34
 -11   0  12    3.83    9.43
  11   0  12    6.36   11.15
   0  11  12   -4.50    6.72
 -11   0  12   -0.32    4.98
  -1   1   0  152.18    8.58
   1   1   0   98.82   17.41
  -1   1   1  108.53    7.65
  -1  -1   1   90.43   16.24
   1  -1   1  118.97    8.14
   1  -1   2   32.76    9.36
  -1   1   2   32.51    6.56
  -1  -1   2   20.58   10.83
   1  -1   3    0.56    9.06
   1   1   3    0.81   12.93
  -1   1   3    2.92    6.18
   1  -1   4   92.16   10.01
  -1   1   4  103.19    9.47
   1   1   4   94.73   14.73
   1   1   4   52.12   18.56
   1   1   5  214.68   14.91
  -1   1   5  210.43   10.15
   1  -1   5  210.75   11.25
   1   1   5  132.85   19.59
  -1   1   6  365.47   10.93
  -1   1   6  409.31   11.59
   1  -1   6  386.56   10.57
  -1  -1   6  261.86   12.69
   1   1   6  284.77   18.17
  -1   1   7  626.76   11.08
  -1   1   7  691.35   11.55
   1  -1   7  692.39   14.99
  -1  -1   7  499.55   17.45
   1   1   7  537.88   20.06
  -1   1   8  360.35   11.61
  -1   1   8  326.29    9.10
   1  -1   8  337.35   10.39
  -1  -1   8  261.78   12.03
   1   1   8  302.30   17.18
  -1   1   9   71.42   10.12
   1  -1   9   64.20    8.42
  -1   1   9   74.38    7.33
  -1  -1   9   59.62   13.91
   1   1   9   58.17   14.57
  -1   1  10   19.13   10.11
  -1   1  10   14.64    9.97
   1  -1  10   15.55   11.45
  -1  -1  10    9.98    9.53
   1   1  10   13.23   13.79
  -1   1  11   -0.68    7.32
  -1   1  11    4.82   10.15
   1  -1  11    1.46   11.62
  -1  -1  11    1.42   13.37
   1   1  11    5.03   13.58
  -1   1  12   88.17   11.11
  -1   1  12   85.87   10.63
   1  -1  12   74.52   12.33
  -1  -1  12   88.39    9.96
   1   1  12   89.42   14.00
   1   1  12   80.52    8.80
  -1   1  13   54.81   11.17
  -1   1  13   55.72   10.48
   1  -1  13   59.71    8.72
  -1  -1  13   64.15   13.54
   1   1  13   70.18   11.79
   1   1  13   69.00   13.79
  -1   1  14  131.31    8.65
  -1   1  14  138.75    8.13
   1   1  14  163.59    9.32
   1  -1  14  127.55   12.60
  -1  -1  14  178.69   13.94
   1   1  14  161.99   14.33
  -1   1  15  292.16   11.58
   1   1  15  370.09   13.33
  -1   1  15  287.83   12.39
   1  -1  15  263.25   13.08
   1   1  15  376.49   15.28
  -1  -1  15  362.70   11.27
  -1   1  16  127.03   10.70
   1  -1  16  119.29    9.17
   1   1  16  180.62   13.94
  -1  -1  16  170.93   10.20
   1   1  16  175.57   12.19
  -1   1  16  125.52   11.51
  -1   1  17   19.97   10.18
   1   1  17   24.82    7.90
   1  -1  17   19.79    8.47
   1   1  17   21.45   12.86
  -1  -1  17   32.92   12.87
  -1   1  17   23.34   10.93
  -1   1  18   15.60   10.01
   1   1  18    7.21   10.89
   1  -1  18    7.10    8.46
   1   1  18    8.74   12.43
  -1  -1  18    0.12   12.70
  -1   1  18    5.63    7.76
  -1   1  19    0.04    7.19
   1  -1  19    1.39   11.86
   1   1  19    6.88   10.68
   1   1  19    4.79    8.63
  -1  -1  19   -1.21   12.47
  -1   1  19   -0.71   11.04
   1   1  20   23.37   10.55
  -1   1  20   14.43   10.11
   1  -1  20   17.41   12.04
   1   1  20   22.70    8.69
  -1  -1  20   24.48    8.79
  -1   1  20   12.17    8.02
   1   1  21    0.18   10.20
  -1   1  21    1.46    9.88
  -1  -1  21   -0.50    8.20
   1  -1  21    1.23    8.32
   1   1  21    3.26    8.30
  -1  -1  21    9.13    8.55
  -1   1  21   -5.80   11.08
   1   1  22    9.50    7.27
  -1   1  22   10.00    7.00
  -1  -1  22   16.08   11.32
   1  -1  22   10.82   11.64
   1   1  22    6.33    8.21
  -1  -1  22   11.34   11.85
  -1   1  22   13.52   11.04
  -1  -1  23   62.94   11.35
  -1   1  23   66.45    9.84
   1   1  23   68.46   10.24
   1  -1  23   64.98   11.78
   1   1  23   58.36    8.35
  -1  -1  23   56.29   11.92
  -1   1  23   57.74    8.07
  -1   1  24   13.43    6.84
   1  -1  24   14.25    8.18
   1   1  24    8.77    9.79
   1   1  24   14.63    7.85
  -1  -1  24   22.26   11.45
  -1   1  24   21.91   10.87
  -1  -1  24   16.62   10.86
  -1  -1  25   -5.49   10.62
  -1   1  25    0.55    9.43
   1  -1  25    7.91   11.03
   1   1  25    5.53   10.75
  -1  -1  25    5.77   11.06
  -1   1  25   -1.29   10.66
   1   1  25    2.09    9.56
   1   1  26    5.64    9.32
  -1   1  26    1.77    6.64
   1  -1  26    0.47   10.74
   1   1  26   -0.97   10.43
  -1  -1  26   -7.06   10.34
  -1  -1  26    7.86    7.54
  -1   1  26   -1.91    7.41
  -1  -1  27    3.76    9.95
   1   1  27   -1.31   10.14
   1   1  27   -1.84    9.07
   1  -1  27   12.33   10.51
  -1   1  27   -4.99    9.13
  -1  -1  27   -0.80    7.46
  -1   1  27  -13.89   10.36
  -1  -1  28    5.59    9.69
   1  -1  28   21.08   10.27
   1  -1  28   10.51    7.07
   1   1  28   18.27    9.91
  -1   1  28    2.03    8.99
  -1  -1  28    7.91    7.44
  -1   1  28    7.25   10.21
   1   1  28   13.67    6.37
   1  -1  29    0.05    9.53
   1   1  29   -4.08    6.21
  -1  -1  29    5.21    9.13
   1  -1  29    3.72    7.03
   1   1  29    5.71    9.44
  -1   1  29    3.07    6.05
  -1   1  29   13.77    9.73
  -1  -1  29    4.02    9.90
   1   1  30    3.35    6.00
   1  -1  30    6.57    9.61
  -1  -1  30    5.29    8.86
   1   1  30    1.15    9.10
  -1  -1  30    3.64    9.57
  -1   1  30    1.93    6.78
  -1   1  30    3.94    8.38
   1  -1  30    1.44    9.20
   1   1  31   -1.13    8.33
   1  -1  31    6.69    6.33
   1  -1  31   14.17    9.28
   1   1  31    2.96    8.88
  -1  -1  31   12.79    9.30
  -1   1  31    3.72    9.28
  -1  -1  31   10.06    8.52
  -1   1  31    8.90    8.24
  -1  -1  32   -6.22    8.30
   1   1  32    5.08    7.92
   1  -1  32   -4.92    6.36
   1   1  32    4.08    8.47
  -1   1  32   -3.56    9.12
  -1  -1  32   -3.55    9.03
   1  -1  32    4.52    6.16
  -1   1  32    6.41    5.68
   1   2   0    1.99    9.94
  -2   1   0    1.05    6.43
   1  -2   0    2.86    9.26
  -1   2  -1    6.72    9.33
  -2  -1  -1    5.84   13.01
   2   1  -1    4.80   10.23
   1   2   1    4.73   11.47
  -2   1   1    6.67    8.85
  -1  -2   1    4.11    9.94
   1  -2  -1    5.92    9.29
   2  -1   1    5.95    9.47
  -2  -1  -1    6.30   10.50
  -1   2  -2  297.65   10.90
   1   2   2  283.35   12.82
  -2   1   2  285.96    8.47
   1  -2  -2  267.18    8.55
  -2  -1  -2  280.74   17.23
  -1  -2   2  255.21   12.80
   2   1  -2  271.17   14.22
   2  -1   2  277.58   11.43
   2  -1   3 2188.83   22.84
   1   2   3 2494.69   33.87
   2   1  -3 2049.36   24.78
   1  -2  -3 2162.85   21.65
  -1   2  -3 2254.96   21.46
  -2   1   3 2283.89   21.36
  -1  -2   3 2218.58   26.08
   2   1  -4 2620.52   27.38
   2  -1   4 2890.55   26.96
  -1   2  -4 3094.97   24.71
  -1  -2   4 2685.74   28.17
   1   2   4 3052.28   37.44
  -2   1   4 2995.66   23.86
   1  -2  -4 2977.09   25.37
   2   1  -5  809.02   18.55
   2  -1   5  887.06   13.05
   1   2   5 1010.82   19.84
  -1   2  -5  941.08   12.71
   1  -2  -5  924.90   12.38
  -1  -2   5  888.80   15.57
  -2   1   5  915.88   13.40
  -2  -1  -5  902.06   29.94
   1   2   6   93.58    9.96
   2  -1   6  102.16    9.54
   1  -2  -6  108.14    8.94
  -2   1   6  102.49    6.75
  -1   2  -6  103.82    7.46
  -1  -2   6   92.24    9.94
  -2  -1  -6   82.67   16.69
   1   2   6  111.20   10.24
   1  -2  -7   21.77    6.00
   1   2   7   18.69   10.40
  -2   1   7   19.65    8.39
  -2  -1  -7   16.19   12.38
   2  -1   7   19.98    9.08
  -2   1   7   19.57    6.36
   1   2   7   24.58    9.44
  -1   2  -7   25.37    7.04
  -1  -2   7   19.47    9.30
   1   2   8   43.20   11.38
   2   1  -8   36.14    9.27
  -2   1   8   45.62    8.64
  -2   1   8   51.76    9.04
   1   2   8   46.58    9.71
   2  -1   8   44.48    9.24
  -1   2  -8   54.78    7.40
   1  -2  -8   46.27    8.38
  -1  -2   8   39.10    9.30
  -2  -1  -8   29.62   12.26
  -2  -1  -9   48.07   12.43
   1   2   9   53.86   11.87
  -2   1   9   60.19    9.37
  -2   1   9   55.23    8.95
   1   2   9   65.90    9.78
   1  -2  -9   50.60    6.19
   2  -1   9   57.05    9.50
   2   1  -9   47.44    9.22
  -1   2  -9   59.95   10.47
  -2  -1 -10    4.51   11.83
   1   2  10   -2.19   11.89
  -2   1  10   -0.16    6.73
   2   1 -10    1.89    8.97
  -2   1  10   -1.20    9.09
   2  -1  10   -2.42    6.75
  -1   2 -10    1.78    7.54
   1  -2 -10    1.07    6.07
   1   2  10    0.26    9.56
   1   2  11  725.92   17.29
  -2  -1 -11  811.09   18.39
   1  -2 -11  837.99   13.18
  -2   1  11  789.81   13.09
   2  -1  11  782.27   12.29
   2   1 -11  783.21   16.48
  -1  -2  11  615.89   15.62
  -1   2 -11  835.66   12.51
   1   2  11  834.85   15.49
  -2   1  11  885.34   13.65
  -2  -1 -12 1075.05   19.81
  -2   1  12  978.69   12.21
   2   1 -12 1040.75   17.64
   1  -2 -12 1082.50   14.83
   2  -1  12  981.11   15.62
   1   2  12  986.34   16.46
  -1  -2  12  781.18   16.32
  -1   2 -12 1111.16   16.20
  -2   1  12 1057.78   14.70
   1   2  12  841.72   17.69
  -2  -1 -13  140.41   12.71
  -2   1  13  128.32   10.62
   2   1 -13  130.75    9.88
   2  -1  13  117.30    8.03
   1   2  13  125.03   10.75
  -1  -2  13  105.86   13.48
  -2   1  13  129.41   10.74
  -1   2 -13  130.15   12.00
   1   2  13  116.25   12.75
  -2   1  14   14.92   10.16
  -2  -1 -14   11.99   11.69
   2   1 -14   20.52   12.70
   2  -1  14   18.46    7.43
   1   2  14   12.56    9.84
  -2   1  14   14.10    7.27
  -1  -2  14   11.93    9.15
  -1   2 -14   20.24   11.49
   1   2  14   12.63   12.16
  -2  -1 -15   21.04   11.54
   2   1 -15   26.52    8.98
   1   2  15   23.26    9.72
   2  -1  15   20.07    7.50
  -1   2 -15   17.19    8.32
  -2   1  15   23.56   10.17
  -1  -2  15   24.12    9.11
  -2   1  15   23.36   10.41
   1   2  15   18.35   12.28
  -2   1  16   47.76   10.60
  -2  -1 -16   58.77   11.52
   2   1 -16   68.62   12.63
   1   2  16   41.08    9.85
   2  -1  16   51.23   10.75
  -2   1  16   50.16   10.23
  -1  -2  16   49.37   13.03
  -1   2 -16   55.20    8.33
   1   2  16   52.35   12.53
  -2   1  17   19.63   10.43
  -2  -1 -17   31.86   10.96
   2   1 -17   23.56    8.70
   1   2  17   17.10    9.67
   2  -1  17   18.54    7.62
  -2   1  17   15.79    7.14
  -1  -2  17   21.48   12.84
   1   2  17   21.65   12.12
  -1   2 -17   16.59    8.06
  -2   1  18   16.94    7.37
  -2  -1 -18   22.97   10.81
   2   1 -18   15.06   11.96
   1   2  18   11.82    9.63
  -2   1  18   16.92    7.10
  -1  -2  18   18.79    9.10
   1   2  18   20.64   12.15
   2  -1  18   16.43   10.64
  -1   2 -18   16.70   11.28
  -2  -1 -19  131.53   11.32
   2   1 -19  136.73   12.22
   1   2  19   99.71    7.50
   2  -1  19   93.67   10.97
  -2   1  19   90.65    7.63
  -1  -2  19  138.99   13.05
   1   2  19  130.00   12.67
  -1   2 -19  107.99   11.40
  -2   1  19  106.97   10.66
  -2  -1 -20  235.37   11.81
   2   1 -20  241.51    9.34
   1   2  20  183.90   10.57
   2  -1  20  158.58   11.22
  -2   1  20  182.14   10.69
  -1  -2  20  221.98   10.00
   1   2  20  222.32   12.97
  -2   1  20  158.87   11.06
  -1   2 -20  177.54   11.77
  -1   2 -21    9.84    7.78
  -2  -1 -21   11.91   10.30
   1   2  21   14.83    9.60
   2  -1  21    9.35   10.54
   2   1 -21    5.71   11.39
  -2   1  21    9.15    9.91
  -1  -2  21   18.62   12.26
   1   2  21    8.95   11.59
  -2   1  21    9.55    7.39
  -1   2 -22    1.28   10.96
  -2  -1 -22    5.54   10.16
   1   2  22    7.10    9.56
   2  -1  22    6.49   10.51
  -2   1  22    2.33    9.90
  -1  -2  22   -5.47   12.10
   2   1 -22    8.42   11.04
   1   2  22    8.15   11.29
  -2   1  22   -7.43   10.49
  -1   2 -23   24.52    7.77
  -2  -1 -23   25.30   10.00
   2   1 -23   26.65    7.78
   2  -1  23   24.27   10.54
   1   2  23   20.65    9.51
  -1  -2  23   32.78   11.80
  -2   1  23   11.62    7.06
   1   2  23   21.82    7.98
  -2   1  23   18.15    7.50
  -1   2 -24   12.50   10.85
  -2  -1 -24   14.58    9.78
   2   1 -24   16.16   10.64
   2  -1  24   12.97   10.52
   1   2  24    5.25    9.52
  -1  -2  24    6.09   11.63
   1   2  24   14.05   10.80
  -2   1  24    9.07    9.76
  -2   1  24   18.04   10.39
  -1   2 -25    6.51    7.55
  -2  -1 -25   -1.53    9.59
   2   1 -25    6.18   10.25
   2  -1  25   -3.21    7.30
  -1  -2  25    5.36    7.99
   1   2  25    3.99    9.23
   1   2  25  -11.24   10.63
  -2   1  25   -0.14    9.56
  -2   1  25   -2.75   10.35
  -1   2 -26    1.76   10.48
  -2  -1 -26    6.83    9.31
   2   1 -26   -7.63   10.06
   2  -1  26   10.06   10.12
  -1  -2  26    0.29   11.04
   1   2  26    3.70    6.54
   1   2  26   -3.25   10.26
  -2   1  26   -4.08    6.72
  -2   1  26    3.02    7.16
  -1   2 -27   21.88    7.22
   1   2  27    9.50    9.17
   2   1 -27   13.00    6.96
   2  -1  27   16.33   10.08
  -1  -2  27    4.29   10.55
  -1  -2  27    8.31   10.77
   1   2  27   16.81    7.10
  -2   1  27   17.03   10.09
  -2   1  27   26.98    9.29
  -2  -1 -27    8.52    9.21
  -1   2 -28   26.66   10.09
  -2  -1 -28   20.90    8.95
  -2   1  28   22.68   10.02
  -1  -2  28   29.82    7.13
   2   1 -28   18.22    6.81
   2  -1  28   31.68    9.75
  -1  -2  28   22.31   10.51
   1   2  28   22.08    6.99
   1   2  28   27.80    8.96
  -2   1  28   26.41    6.55
  -1   2 -29   -1.46    9.62
  -2  -1 -29    5.11    8.48
   2   1 -29    1.03    9.07
   2  -1  29   -7.08    9.46
  -1  -2  29    2.00    7.03
   1   2  29   12.55    9.12
  -1  -2  29    1.88    6.72
  -2   1  29    1.51    6.88
   1   2  29   -1.73    6.13
  -2   1  29   -1.93    8.74
  -2   1  30    7.27    5.96
  -1   2 -30    0.28    6.64
   2   1 -30    6.85    8.66
   2  -1  30   -1.79    6.71
   2  -1  30   11.19    9.02
  -1  -2  30   -0.65    6.50
  -1  -2  30   -3.96    9.76
   1   2  30    3.49    8.93
  -2  -1 -30    2.13    5.75
  -2   1  30    3.00    9.60
   1   2  30    2.89    8.47
  -2   1  31    4.35    8.26
   1   2  31   -3.44    8.33
  -1   2 -31  -11.48    9.07
   2   1 -31   -7.51    8.43
  -2  -1 -31    3.35    5.60
   2  -1  31    2.57    9.05
   2  -1  31    3.75    6.20
  -1  -2  31    3.00    9.41
   1   2  31    7.49    8.64
  -2   1  31    4.48    9.31
  -1  -2  31    4.15    6.26
  -1  -2  32   -8.56    6.58
   3   1   0  831.77   16.71
   1   3   0  848.67   15.22
  -3   1   0  861.89   13.60
   1  -3   0  781.75   11.45
  -3  -1  -1  711.01   15.03
   3   1  -1  682.32   15.64
  -1  -3   1  648.44   11.72
  -1   3  -1  679.29   10.67
   1   3   1  704.25   14.26
   3  -1   1  664.64   12.82
  -3   1   1  697.60   12.38
   1  -3  -1  664.65   12.63
   3   1  -2  415.65   11.47
  -1   3  -2  414.97    8.91
   1   3   2  394.39   12.13
  -3   1   2  426.73    8.84
  -1  -3   2  368.56    9.57
  -3  -1  -2  425.42   13.33
   3  -1   2  391.79   11.54
   1  -3  -2  397.07    9.04
   1   3   3  292.33   11.73
  -3   1   3  282.76    7.67
   3   1  -3  274.88   10.21
  -1   3  -3  298.88   10.23
   1  -3  -3  278.55   10.12
  -1  -3   3  258.32    8.75
   3  -1   3  299.96   11.02
  -3  -1  -3  289.77   14.06
   1   3   4  185.72   11.23
  -3   1   4  193.33    9.11
  -3  -1  -4  180.45   12.87
   1  -3  -4  181.65    7.27
  -1   3  -4  203.36    9.74
  -1  -3   4  165.16    8.23
   3   1  -4  185.13   10.88
   3  -1   4  188.40   10.27
   1  -3  -5  199.16    9.41
   3   1  -5  188.02    8.86
  -3  -1  -5  179.34   13.15
  -1   3  -5  206.76    7.41
  -1  -3   5  178.92    8.50
   1   3   5  196.38   11.19
  -3   1   5  197.28    8.98
   3  -1   5  193.89   10.07
   3  -1   6  406.06    9.15
  -1   3  -6  443.69   10.80
  -1  -3   6  392.09   12.61
  -3  -1  -6  421.60   16.16
   1   3   6  421.36   12.56
   3   1  -6  427.48   13.16
  -3   1   6  388.32    7.99
   1  -3  -6  432.05    8.76
   3  -1   7  630.14   12.28
   3   1  -7  621.17   12.05
  -3   1   7  590.85    9.11
  -3  -1  -7  675.54   19.35
   1   3   7  658.36   13.78
  -1   3  -7  701.44   12.14
  -1  -3   7  628.60   14.10
   1  -3  -7  649.47   11.51
  -3   1   7  672.31   11.23
   3   1  -8  464.50   11.16
   1   3   8  465.32   13.25
   1   3   8  514.20   12.62
   3  -1   8  475.48   11.37
   1  -3  -8  494.48   10.66
  -3   1   8  467.13   10.33
  -3   1   8  507.10    8.73
  -1   3  -8  506.33    9.36
  -1  -3   8  475.16   10.89
  -3  -1  -8  490.75   16.34
  -1   3  -9  240.85   10.50
   1   3   9  216.51   10.27
   3  -1   9  222.78    7.65
  -3   1   9  229.93    7.41
   1   3   9  248.77   10.70
  -3   1   9  207.91    9.32
   3   1  -9  207.76    9.69
  -3  -1  -9  221.54   16.05
   1  -3  -9  217.87    9.26
   1   3  10   85.43    9.73
  -3   1  10   77.24    6.47
   3  -1  10   67.46    6.63
   1   3  10   75.64    9.71
   3   1 -10   77.37   12.23
  -3   1  10   85.43    9.37
  -1   3 -10   77.98   10.18
   1  -3 -10   79.35    8.50
  -3  -1 -10   72.70   12.16
   3   1 -11   94.57   12.24
   1   3  11   96.29   12.51
  -3   1  11   94.59    9.25
  -3   1  11   96.52    7.18
   3  -1  11   89.34    9.27
   1  -3 -11   90.59    8.72
  -1  -3  11   79.35    8.94
  -1   3 -11  104.02   10.53
   1   3  11  102.93   10.04
  -3  -1 -11   83.86   14.61
   1  -3 -12   62.28    8.72
   1   3  12   46.42   10.62
  -3   1  12   55.06    9.48
  -3   1  12   66.73    9.86
   3  -1  12   50.57    9.18
  -1  -3  12   55.47   12.21
   1   3  12   60.75    9.89
  -1   3 -12   61.04   10.67
   3   1 -12   47.19    8.65
  -3  -1 -12   41.91   13.84
  -3  -1 -13   27.17   11.35
   1   3  13   26.09   10.91
  -3   1  13   26.27    9.57
   3   1 -13   25.36    8.38
   3  -1  13   21.97    9.26
   1  -3 -13   31.11    8.96
   1   3  13   38.45    9.79
  -1  -3  13   28.91    8.59
  -3   1  13   31.99    7.06
  -1   3 -13   34.72    7.71
  -3  -1 -14  122.12   12.12
   1   3  14  111.25   11.64
  -3   1  14  106.61   10.09
  -3   1  14  123.77    7.70
   3   1 -14  100.62    8.89
   3  -1  14  104.02    7.16
   1   3  14  127.62   10.51
  -1  -3  14   97.04   12.38
   1  -3 -14  126.80    9.71
  -1   3 -14  137.94   11.33
   1   3  15  208.96   12.31
  -3  -1 -15  233.01   12.96
  -3   1  15  207.71    8.05
  -3   1  15  235.00   10.96
   3   1 -15  207.94    9.51
   3  -1  15  211.00   10.38
   1   3  15  239.52   11.16
  -1  -3  15  187.05   12.66
  -1   3 -15  241.00   11.95
   1  -3 -15  240.55   10.65
  -3  -1 -16  154.90   12.24
  -3   1  16  136.29   10.47
  -3   1  16  134.36    7.96
   3   1 -16  135.69   12.35
   1   3  16  150.51   10.59
   3  -1  16  125.18   10.07
  -1  -3  16  107.87   12.52
  -1   3 -16  142.07    8.59
   1   3  16  126.52   11.84
  -3   1  17   39.28   10.32
  -3   1  17   44.49   10.18
  -3  -1 -17   45.26   11.28
   3   1 -17   34.31   11.86
   1   3  17   44.97    9.99
   1   3  17   37.75   11.23
   3  -1  17   40.43    9.61
  -1  -3  17   38.93   12.20
  -1   3 -17   37.94    8.07
  -3   1  18   11.17   10.01
  -3   1  18   -4.36   10.16
  -3  -1 -18    5.32   10.93
   3   1 -18   11.04    8.27
   1   3  18   10.06    9.64
   3  -1  18    3.64    9.59
   1   3  18    5.33   11.14
  -1  -3  18   -1.19   12.18
  -1   3 -18    7.09    7.88
  -3   1  19   10.57    7.20
  -3   1  19   24.80   10.07
  -3  -1 -19   17.53   10.82
   3   1 -19   18.75   11.61
   1   3  19   13.00    9.70
   3  -1  19    7.37    9.60
  -1  -3  19   15.91   12.18
  -1   3 -19   13.18   11.11
   1   3  19   11.67   11.27
  -3   1  20   11.19   10.06
  -3   1  20    3.70    7.13
  -3  -1 -20    8.83   10.69
  -1   3 -20   14.75   11.03
   3   1 -20   12.89   11.42
   1   3  20    9.67    6.85
   3  -1  20    2.02    9.56
  -1  -3  20    4.25    8.68
   1   3  20   10.78   11.22
  -3   1  21    2.73    7.04
  -3  -1 -21    8.19    7.38
   3   1 -21    4.12    7.94
   1   3  21    9.78    9.40
   3  -1  21    2.15    9.45
  -1  -3  21   -1.24   12.05
   1   3  21    3.46    7.88
  -1   3 -21   15.05   10.88
  -3   1  21    3.76    9.92
   3   1 -22   11.46   11.10
   1   3  22   -0.11    9.39
  -3  -1 -22    8.83   10.23
   3  -1  22    7.66    9.32
  -1  -3  22   14.15   11.91
  -3   1  22   17.48    9.83
   1   3  22   10.34   10.99
  -1   3 -22   12.13    7.59
  -3   1  22    3.48    7.11
  -3   1  23   35.97    9.94
  -3  -1 -23   52.99   10.31
   1   3  23   35.10    9.42
   3  -1  23   28.20    6.80
   3   1 -23   41.59   11.03
  -1  -3  23   42.21    8.54
   1   3  23   42.53   10.98
  -3   1  23   35.23   10.06
  -1   3 -23   29.76   10.85
  -1   3 -24   26.04   10.62
  -3   1  24   21.80    9.93
  -3  -1 -24   25.54    9.97
   3   1 -24   30.47   10.70
   1   3  24   24.77    9.31
   3  -1  24   16.37    6.66
  -1  -3  24   17.04   11.73
   1   3  24   28.63   10.73
  -3   1  24   13.43    7.22
  -1   3 -25    5.13   10.52
  -3   1  25    3.30    6.95
  -3  -1 -25   -1.10    9.58
   3   1 -25   -2.17   10.45
   1   3  25    1.65    6.59
   3  -1  25    4.89    9.22
  -1  -3  25   -1.45    8.11
   1   3  25    6.19   10.36
  -3   1  25    7.99    9.90
  -1   3 -26  -11.91   10.51
  -3   1  26    5.64    6.80
  -3  -1 -26    6.80    9.36
   1   3  26   -0.94    9.15
   3  -1  26    2.04    9.14
   3   1 -26    5.87    7.16
  -1  -3  26   11.97   11.03
   1   3  26    7.34   10.11
  -3   1  26    2.85    9.85
  -1   3 -27    4.40   10.29
   3   1 -27    0.92    9.83
  -3   1  27    0.41    9.46
   1   3  27   -1.83    9.13
   3  -1  27    6.21    9.09
  -1  -3  27   -2.05    7.60
  -3  -1 -27    8.97    8.96
   1   3  27    3.58    7.00
  -3   1  27   -0.29    6.99
  -1   3 -28  -12.20   10.13
   3   1 -28   -2.46    9.52
  -3  -1 -28   -3.32    8.81
   1   3  28    4.16    8.97
   3  -1  28    7.98    8.90
  -1  -3  28    2.04   10.58
   1   3  28    6.58    9.51
  -3   1  28    4.94    6.52
  -3   1  28   -7.04    9.80
  -1   3 -29   11.92    9.80
  -3   1  29    5.68    8.94
  -3  -1 -29    4.47    5.99
   3   1 -29    2.56    6.47
   1   3  29    3.81    8.86
   3  -1  29   -1.82    6.15
  -1  -3  29   -4.01    7.33
   1   3  29    0.86    9.30
  -3   1  29   -4.04    6.84
  -1   3 -30   -0.92    6.77
  -3   1  30   -0.58    6.07
   3   1 -30   -2.61    8.84
   1   3  30    2.70    6.04
   3  -1  30    5.08    8.46
  -1  -3  30    5.61    9.47
  -1  -3  30   -8.78    9.98
  -3  -1 -30    8.38    8.08
   1   3  30    5.14    8.95
  -3   1  30   -0.21    9.50
  -1   3 -31    4.56    9.42
  -1  -3  31   16.97    9.16
  -3   1  31    3.45    8.48
   3   1 -31    5.73    8.51
   1   3  31    3.76    8.40
   3  -1  31    6.15    8.28
  -3  -1 -31    0.80    7.92
  -1  -3  31    5.66    6.70
   1   3  31    1.19    8.76
  -3   1  31   -9.11    9.33
   1   4   0  350.83   10.89
   4   1   0  355.03   11.84
  -4   1   0  361.11   10.34
   1  -4   0  322.77    7.97
   4   1  -1  129.81   10.49
  -1  -4   1  121.55    9.34
   4  -1   1  129.50    9.35
  -1   4  -1  142.48    9.34
  -4  -1  -1  137.31    9.77
   1   4   1  129.15    9.55
  -4   1   1  135.37    6.89
   1  -4  -1  127.63    6.83
  -1  -4   2    5.82    6.15
  -1   4  -2   12.14    8.73
   1   4   2    4.83    8.79
   4  -1   2    5.74    8.82
  -4   1   2    2.11    8.38
   4   1  -2    5.38    9.84
  -4  -1  -2    4.80    8.85
   1  -4  -2    3.56    8.50
   1   4   3   27.50    9.01
  -4   1   3   24.87    5.87
  -1  -4   3   22.40    8.90
  -1   4  -3   24.79    6.24
   4  -1   3   28.44    9.12
   1  -4  -3   24.05    8.49
  -4  -1  -3   28.41    9.07
   4   1  -3   25.44   10.37
  -4  -1  -4    5.46    8.90
   1   4   4    4.05    9.20
   1  -4  -4    6.40    5.91
  -1  -4   4    4.15    6.33
  -1   4  -4    3.33    8.60
   4   1  -4    6.95    7.38
   4  -1   4    6.27    9.11
  -4   1   4    2.19    8.02
   1   4   5   17.15    9.55
  -4   1   5   16.75    5.70
   1  -4  -5   19.17    8.29
  -1  -4   5   17.31    6.54
  -1   4  -5   14.63    6.20
   4  -1   5   14.83    9.20
  -4  -1  -5   15.12    8.99
   1  -4  -6   13.76    8.35
  -4  -1  -6   13.12   11.11
  -1  -4   6   10.72    6.71
  -1   4  -6   13.25    8.72
   4  -1   6   15.17    9.10
   1   4   6   18.03    9.63
  -4   1   6   15.52    5.66
  -4   1   7   52.83    5.86
  -1  -4   7   54.02    7.10
  -4  -1  -7   57.01   11.75
  -1   4  -7   67.71    8.92
   1   4   7   59.25   11.89
  -4   1   7   60.72    8.17
   4  -1   7   52.84    9.25
   1  -4  -7   55.72    8.54
   4  -1   8   91.48    6.89
  -1  -4   8   97.02    7.58
  -1   4  -8   95.57    9.31
  -4  -1  -8  101.97   12.63
   1  -4  -8  100.54    8.73
   1   4   8  100.40    9.96
  -4   1   8   95.50    6.29
  -4   1   8   88.54    6.22
   4  -1   9   47.90    9.02
   4   1  -9   45.24    7.80
   1  -4  -9   46.99    6.10
  -1  -4   9   44.74   10.58
   1   4   9   50.45   11.28
  -1   4  -9   50.75    9.28
  -4   1   9   48.93    8.48
  -4   1   9   48.91    6.23
  -4  -1  -9   48.29   12.79
   1   4  10   25.78    8.57
  -4   1  10   16.98    6.18
   4  -1  10   24.82    8.79
   1  -4 -10   26.44    8.41
   4   1 -10   28.60   10.94
   1   4  10   25.05    9.05
  -1  -4  10   31.42    7.64
  -4   1  10   25.13    8.83
  -1   4 -10   22.34    9.39
  -4  -1 -10   27.25   10.84
   1  -4 -11    8.95    8.29
  -4   1  11   12.33    8.79
   1   4  11   13.16    8.61
   1   4  11    9.00    8.95
   4   1 -11   10.18   11.19
  -4   1  11   14.18    6.41
  -1  -4  11    6.95    7.82
  -1   4 -11   12.86    9.59
   4  -1  11    7.09    8.81
  -4  -1 -11   12.87   11.00
   1   4  12   61.44    9.36
  -4   1  12   55.85    9.57
   4   1 -12   55.54    8.23
   1   4  12   55.31    9.34
  -1  -4  12   57.03    8.22
   4  -1  12   55.01    6.60
  -4   1  12   53.89    6.53
  -1   4 -12   57.02    7.27
   1  -4 -12   56.93    6.25
  -4  -1 -12   57.61   14.03
  -4   1  13   38.57    6.59
  -1   4 -13   37.81   10.13
   1   4  13   37.59    9.43
   4  -1  13   34.17    9.01
   4   1 -13   33.40   11.50
  -4   1  13   44.35    9.71
   1  -4 -13   38.21    8.65
  -1  -4  13   40.39   11.38
   1   4  13   34.88    9.63
  -4  -1 -13   35.59   11.23
   1  -4 -14   22.81    6.30
   1   4  14   32.18    9.95
  -4   1  14   21.30    9.50
   4   1 -14   21.35   11.37
   1   4  14   22.16    9.44
   4  -1  14   23.82    9.04
  -4   1  14   18.34   10.01
  -1  -4  14   20.10   11.60
  -1   4 -14   26.85   10.27
  -4  -1 -14   21.79   11.00
   1   4  15   26.62    9.55
   1   4  15   22.51   10.33
  -4   1  15   17.80    9.68
   4  -1  15   23.32    9.09
  -4   1  15   22.06    7.18
   1  -4 -15   28.94    6.52
  -1  -4  15   27.06   11.58
  -1   4 -15   26.73    7.36
   4   1 -15   13.74    8.13
  -4  -1 -15   18.71   10.79
  -4  -1 -16   -0.34   10.92
   1   4  16    3.47    9.60
   1   4  16    2.55   10.48
  -4   1  16    6.78    9.63
   4   1 -16    6.62    7.83
   4  -1  16    6.01    6.41
  -4   1  16    4.87   10.13
  -1  -4  16  -10.70    8.25
  -1   4 -16   11.50    7.36
   1  -4 -16    3.74    6.62
  -4  -1 -17   15.24   10.97
   1   4  17   12.67   10.77
  -4   1  17   19.29    6.89
  -4   1  17   13.47    7.31
   4  -1  17   12.71    9.10
   4   1 -17   11.12    7.96
   1  -4 -17   14.32    6.92
  -1  -4  17   10.20   11.60
  -1   4 -17   11.60    7.68
   1   4  17   16.19    9.74
   1   4  18   16.13   10.70
  -4  -1 -18   19.75   11.00
  -4   1  18   17.67    7.04
   4   1 -18   13.01    8.08
  -4   1  18   14.57   10.36
   4  -1  18   21.31    9.09
  -1  -4  18   10.03   11.53
  -1   4 -18   13.13    7.70
   1   4  18   18.03    9.81
  -4   1  19   19.52    9.90
  -4  -1 -19   21.28   10.94
   4   1 -19   15.30   11.32
  -4   1  19   18.72   10.29
   4  -1  19   16.94    9.21
  -1  -4  19   16.11   11.48
  -1   4 -19   23.59    7.74
   1   4  19   21.90    9.81
   1   4  19   18.58   10.58
  -4   1  20   34.55    7.13
  -4  -1 -20   46.32   10.84
   4   1 -20   43.15   11.38
  -4   1  20   34.68    7.39
   4  -1  20   34.68    9.23
  -1  -4  20   39.03   11.63
   1   4  20   41.09    9.94
  -1   4 -20   42.15    7.87
   1   4  20   36.45   10.76
  -4   1  21   25.75   10.04
  -4  -1 -21   33.45   10.69
   4   1 -21   39.25    7.92
  -4   1  21   23.62    7.25
   4  -1  21   32.54    9.17
  -1  -4  21   41.86   11.71
   1   4  21   23.24    9.87
  -1   4 -21   29.25   10.99
   1   4  21   30.13   10.77
  -4   1  22    5.85    9.77
  -4  -1 -22    7.25   10.29
   4   1 -22    7.00    7.95
  -4   1  22    9.90    7.05
   4  -1  22    1.81    9.01
  -1  -4  22   -2.04   11.64
   1   4  22    7.84    9.61
  -1   4 -22   16.68   10.69
   1   4  22    8.18   10.71
  -4  -1 -23   12.00   10.11
   4   1 -23    6.97   10.98
  -4   1  23   16.39    7.02
   4  -1  23    5.33    8.96
  -1  -4  23   14.39    8.26
   1   4  23    8.46    9.61
   1   4  23   15.80   10.68
  -1   4 -23   15.39    7.54
  -4   1  23    9.37    6.91
  -4  -1 -24    0.65    9.86
   4   1 -24    6.86    7.54
  -4   1  24   -2.21    7.09
   4  -1  24   -0.70    6.21
  -1  -4  24    7.75   11.41
  -4   1  24    2.63    9.62
   1   4  24    3.59    9.34
   1   4  24    2.77   10.57
  -1   4 -24   -1.70   10.45
   4   1 -25   10.30   10.39
  -4  -1 -25    3.48    9.66
  -4   1  25   11.37    9.87
   4  -1  25    4.53    8.66
  -1  -4  25    2.14   11.40
   1   4  25    0.20    9.25
   1   4  25    4.70   10.34
  -4   1  25   -0.91    6.82
  -1   4 -25    2.96   10.30
  -1   4 -26   10.31    7.12
  -4  -1 -26    7.12    9.36
  -4   1  26    9.72    9.75
   4  -1  26    4.97    8.51
  -1  -4  26   -5.53    7.90
   1   4  26    9.80    9.08
   1   4  26   -0.99   10.20
  -4   1  26   -2.35    9.77
   4   1 -26  -14.05   10.28
  -1   4 -27   -5.57   10.17
  -4  -1 -27    0.78    9.03
  -4   1  27    1.12    9.64
   4  -1  27    8.81    8.37
  -1  -4  27    4.92   10.83
   4   1 -27    9.85    9.90
   1   4  27    7.21    9.92
   1   4  27    6.51    8.92
  -4   1  27    8.64    9.61
  -1   4 -28    3.45    7.11
   4   1 -28    6.33    6.79
  -4   1  28    6.02    6.52
  -4  -1 -28    5.29    8.59
   4  -1  28    8.42    8.32
  -1  -4  28   -6.20   10.77
   1   4  28    8.96    8.65
   1   4  28   -1.95    6.86
  -4   1  28    0.58    6.85
  -1   4 -29   13.63    9.75
  -4  -1 -29    4.19    8.40
  -4   1  29    5.53    9.01
   4  -1  29    7.39    8.16
  -1  -4  29    1.85    7.33
   1   4  29    4.04    8.76
   1   4  29    1.85    9.48
  -4   1  29    1.81    9.46
  -1   4 -30   11.90    6.73
  -4  -1 -30    1.48    5.63
  -4   1  30    0.75    8.80
   4  -1  30    5.87    5.58
  -1  -4  30  -10.01    9.98
   1   4  30    1.66    8.54
   1   4  30    4.20    9.21
  -4   1  30    2.37    6.60
   1   5   0  101.26    6.96
   5   1   0  103.31    9.86
  -5   1   0  104.66    9.09
   1  -5   0   88.66    6.48
   5  -1   1  111.80    9.21
  -1  -5   1  111.87    9.16
  -1   5  -1  123.48    9.20
   1   5   1  111.30    7.06
  -5  -1  -1  132.61   11.66
  -5   1   1  116.58    6.74
   1  -5  -1  114.94    8.89
   5   1  -1  122.14   10.21
   5  -1   2   82.98    9.12
  -1  -5   2   80.00    8.93
  -1   5  -2   90.12    6.60
   1   5   2   84.02    9.34
  -5   1   2   86.36    6.39
  -5  -1  -2   87.02    9.64
   1  -5  -2   81.19    8.70
   5   1  -2   86.89   10.25
  -1  -5   3  120.64    9.13
   5   1  -3  125.44   10.67
   5  -1   3  112.74    7.12
   1   5   3  124.33    9.74
  -5   1   3  119.47    6.41
  -1   5  -3  118.77    9.08
   1  -5  -3  115.43    6.54
  -5  -1  -3  128.93    9.93
  -5  -1  -4   98.29    9.76
   1   5   4  100.51    9.77
  -5   1   4  102.56    8.40
  -1  -5   4   86.00    9.03
   5  -1   4   95.22    7.10
  -1   5  -4  108.42    6.63
   1  -5  -4   97.63    8.68
   5   1  -4  101.79   10.77
   5   1  -5  123.85   11.10
  -5  -1  -5  124.98   10.02
  -5   1   5  118.10    8.37
   1   5   5  133.46   10.23
   1  -5  -5  111.93    8.68
  -1  -5   5  115.38    9.21
  -1   5  -5  123.49    9.09
   5  -1   5  127.38    9.79
  -5   1   6   91.10    5.98
   1  -5  -6   95.10    8.58
  -5  -1  -6   98.74    9.83
  -1  -5   6   80.07    6.70
   5   1  -6   98.62    8.23
  -1   5  -6   95.79    9.00
   5  -1   6   88.17    9.76
   1   5   6   97.67   10.15
  -5   1   7  196.70    8.57
   1   5   7  206.36   11.00
   1  -5  -7  185.06    9.00
  -5   1   7  176.77    6.49
  -5  -1  -7  207.19   12.93
  -1  -5   7  183.51    9.85
  -1   5  -7  190.57    9.43
   5  -1   7  184.18    7.71
  -5   1   8  123.89    8.63
  -1  -5   8  142.10    9.94
  -5  -1  -8  168.72   12.82
  -1   5  -8  134.51    9.30
   5  -1   8  145.12    9.93
   1  -5  -8  141.42    8.91
  -5   1   8  132.98    8.49
   1   5   8  150.57   10.73
  -1  -5   9  123.15    7.44
  -5  -1  -9  151.10   12.94
  -1   5  -9  144.41    6.92
  -5   1   9  128.95    6.48
   1  -5  -9  138.26    6.68
   5  -1   9  143.70    9.81
  -5   1   9  141.62    8.72
   1   5   9  141.68   10.59
  -5   1  10  114.78    8.85
  -1  -5  10  107.75   10.22
   1  -5 -10  112.90    6.59
  -1   5 -10  129.45    9.40
  -5  -1 -10  119.77   12.94
   1   5  10  119.66   10.29
  -5   1  10  112.81    6.55
   5  -1  10  113.13    9.58
   1  -5 -11   85.22    6.37
  -5   1  11   82.66    8.90
  -1  -5  11   81.13    7.58
  -1   5 -11   88.51    9.49
   1   5  11   91.37    9.83
  -5  -1 -11   95.53   13.10
  -5   1  11   91.29    9.03
   5  -1  11   83.41    9.41
   5  -1  12   22.97    9.12
   1  -5 -12   24.18    8.59
   1   5  12   24.65    8.91
  -5   1  12   28.58    8.87
  -1  -5  12   15.56    7.52
   1   5  12   27.43    9.40
  -5   1  12   29.01    6.50
  -1   5 -12   26.46    9.44
  -5  -1 -12   25.39   10.74
   5  -1  13   18.41    9.12
  -5   1  13   21.30    6.49
   1   5  13   22.50    9.08
  -5  -1 -13   18.87   13.28
   1  -5 -13   21.51    8.57
  -1  -5  13   21.86    7.56
   1   5  13   21.97    9.25
  -5   1  13   22.41    6.73
  -1   5 -13   17.57    6.78
   5  -1  14   18.88    9.18
   1   5  14   20.87    9.43
   1   5  14   24.10    9.19
  -1  -5  14   10.20   10.82
  -5   1  14   19.54    6.92
  -5   1  14   25.32    6.54
   1  -5 -14   20.75    8.76
  -1   5 -14   28.91    9.81
  -5  -1 -14   19.69   13.37
  -5   1  15   81.58    9.65
   1   5  15   90.82   10.25
   5  -1  15   82.10    9.60
   1  -5 -15   89.69    9.20
   1   5  15   85.29    9.71
  -1  -5  15   79.54   11.25
  -5   1  15   93.29   10.26
  -1   5 -15   82.83   10.31
  -5  -1 -15   79.90   11.47
  -5   1  16   49.43    9.76
   1   5  16   68.09   10.35
   5  -1  16   52.15    9.47
   1   5  16   65.03    9.52
  -5   1  16   53.87   10.33
  -1  -5  16   54.39    8.08
  -1   5 -16   64.94   10.31
   1  -5 -16   55.11    6.80
  -5  -1 -16   52.75   13.41
  -5   1  17   61.42    9.92
   1   5  17   58.69   10.63
   1   5  17   63.08    9.54
   1  -5 -17   64.67    7.01
  -5   1  17   59.90    7.52
  -1  -5  17   56.09   11.40
  -1   5 -17   67.39   10.42
   5  -1  17   54.69    6.83
  -5  -1 -17   51.16   13.30
  -5  -1 -18   62.90   10.97
   1   5  18   67.36   10.82
  -5   1  18   58.52    7.18
   5  -1  18   61.25    9.50
   1   5  18   57.38    9.66
  -5   1  18   77.73   10.61
  -1  -5  18   66.26   11.42
   1  -5 -18   72.04    9.95
  -1   5 -18   72.90   10.71
  -5  -1 -19   47.95   10.86
   1   5  19   47.11   10.76
  -5   1  19   41.13    9.93
   5  -1  19   35.74    9.46
   1   5  19   43.51    9.64
  -5   1  19   40.75   10.56
  -1  -5  19   35.58    8.09
   1  -5 -19   54.25   10.10
  -1   5 -19   39.51   10.69
   1   5  20    5.86   10.52
  -5   1  20   -3.16    9.79
  -5  -1 -20   -0.71   12.90
   1   5  20    6.31    9.36
   5  -1  20    5.61    9.20
  -5   1  20    3.24    7.40
  -1  -5  20   -1.72    7.92
  -1   5 -20    0.13    7.57
   1   5  21    4.56   10.47
  -5   1  21    5.55    6.87
  -5  -1 -21    3.35   12.80
   1   5  21   -6.88    9.37
   5  -1  21   -3.07    9.20
  -5   1  21    4.63   10.47
  -1  -5  21    5.58    7.84
  -1   5 -21    2.85    7.55
  -5   1  22   -9.20    9.77
  -5  -1 -22    2.11   12.50
   1   5  22    4.11    9.27
   5  -1  22   -1.68    9.02
  -5   1  22    6.38   10.29
  -1  -5  22    1.02    7.78
  -1   5 -22    4.13   10.68
   1   5  22    1.32   10.21
  -5   1  23    1.59    6.97
  -5  -1 -23    7.09   10.19
   1   5  23    6.77    9.36
   5  -1  23    8.93    6.44
  -5   1  23   10.40   10.29
  -1  -5  23    4.76    7.90
  -1   5 -23    5.71   10.66
   1   5  23    5.15   10.47
   1   5  24    5.95    9.17
  -5  -1 -24    1.48    9.78
   5  -1  24    6.14    8.87
  -5   1  24   -0.19   10.00
  -1  -5  24    2.54    7.83
   1   5  24    0.97   10.28
  -1   5 -24   -0.06    7.39
  -5   1  24   -1.68    9.56
   1   5  25    6.61    8.99
  -5  -1 -25    0.92    9.50
   5  -1  25    2.44    6.15
  -5   1  25    0.66    9.99
  -1  -5  25    5.52   10.92
   1   5  25    3.16   10.32
  -1   5 -25    8.47   10.23
  -5   1  25    5.92    6.74
  -5  -1 -26   -0.71    9.29
   5  -1  26   -4.84    8.63
   1   5  26    2.67    8.92
  -5   1  26    4.37    9.96
  -1  -5  26   -7.55   11.04
   1   5  26    3.57   10.18
  -5   1  26   -3.97    9.54
  -1   5 -26    7.56   10.00
  -5  -1 -27    4.42    8.66
   1   5  27   -3.67    8.71
   5  -1  27   -5.00    8.42
  -5   1  27    2.53    6.80
  -1  -5  27    0.60   10.69
   1   5  27    8.33   10.01
  -5   1  27    4.87    9.50
  -1   5 -27    8.25    9.85
  -1   5 -28   -2.34    9.84
   1   5  28    2.41    8.40
  -5  -1 -28   -2.27    8.33
   5  -1  28    0.58    8.13
  -5   1  28   -0.42    6.74
  -1  -5  28   -2.63    7.52
   1   5  28   -1.03    6.97
  -5   1  28   -2.53    6.68
  -1   5 -29    3.80    9.72
   5  -1  29    2.94    8.04
  -5   1  29    1.27    9.32
  -1  -5  29    8.68   10.16
   1   5  29   -1.44    9.79
   1   5  29    0.92   10.04
  -5  -1 -29    3.27    7.94
  -5   1  29   -1.22    9.47
   6   1   0   -0.28    9.28
   1   6   0    0.06    6.28
  -6   1   0    3.44    6.16
   1  -6   0    4.84    8.40
  -1  -6   1   14.15    6.21
   6   1  -1   17.27    9.59
  -1   6  -1   14.16    8.81
   1   6   1   13.57    9.04
  -6  -1  -1   19.68    9.22
  -6   1   1   18.01    6.18
   1  -6  -1    9.69    6.06
   6  -1   1   16.04    6.17
   6  -1   2    2.81    8.89
  -1  -6   2    1.51    8.59
  -1   6  -2    6.97    8.71
   1   6   2   -0.01    8.98
  -6   1   2    8.48    8.42
   1  -6  -2    3.52    5.94
  -6  -1  -2    1.99    9.16
   6   1  -2    6.26    9.66
   6  -1   3  140.48    9.67
   1   6   3  140.94    9.90
  -1   6  -3  133.39    9.11
  -6   1   3  142.48    8.82
   6   1  -3  145.76   10.66
   1  -6  -3  125.88    8.87
  -1  -6   3  140.98    9.19
  -6  -1  -3  137.41   10.06
   1   6   4  372.85   11.43
  -6   1   4  390.37    9.72
  -1   6  -4  425.42   10.31
   1  -6  -4  382.49   10.02
  -1  -6   4  331.33   10.12
   6  -1   4  362.78   11.15
   6   1  -4  408.16    9.84
  -6  -1  -4  389.02   11.81
  -6  -1  -5  150.27   10.11
  -1  -6   5  133.63    9.10
   1   6   5  152.77   10.24
  -6   1   5  134.71    8.36
   6  -1   5  139.79    9.98
   1  -6  -5  123.77    8.76
   6   1  -5  134.01   11.07
  -1   6  -5  127.39    6.70
   1   6   6   10.29    9.58
   1  -6  -6    9.59    8.22
  -1  -6   6    5.73    8.61
   6   1  -6    9.51   10.57
   6  -1   6    6.01    9.43
  -6   1   6    8.33    5.54
  -6  -1  -6   13.20   11.19
  -1   6  -6    8.46    6.09
  -6   1   7   18.51    8.00
  -6   1   7   18.15    7.81
   1  -6  -7   16.28    8.24
   1   6   7   18.63    9.79
  -6  -1  -7   21.82   11.54
  -1  -6   7   15.99    6.15
   6  -1   7   15.85    9.39
  -1   6  -7   26.09    8.58
   1  -6  -8    4.66    8.25
  -6   1   8    1.51    7.81
  -1  -6   8    2.24    6.20
  -6  -1  -8    7.67   11.62
  -1   6  -8    2.20    6.09
   6  -1   8    3.01    9.39
  -6   1   8    1.28    5.76
   1   6   8    9.10    9.79
  -6   1   9   17.63    5.61
   1   6   9   16.99   10.06
  -6   1   9   15.37    5.90
  -1  -6   9   21.15    8.99
  -6  -1  -9   23.07    9.75
  -1   6  -9   19.02    8.75
   6  -1   9   16.17    9.40
   1  -6  -9   16.72    8.34
   1   6  10   12.36    9.95
  -6   1  10   14.36    8.11
  -1  -6  10   13.79    9.18
  -6  -1 -10   12.88    9.69
  -1   6 -10   11.10    6.23
   1  -6 -10   10.88    8.40
   6  -1  10   10.75    9.29
  -6   1  10   12.86    8.35
  -6   1  11   50.41    8.71
  -1  -6  11   44.94    9.65
   1  -6 -11   49.96    8.64
  -1   6 -11   48.46    9.16
  -6  -1 -11   51.94   12.38
   6  -1  11   56.58    9.43
  -6   1  11   44.39    8.70
   1   6  11   54.41   10.17
   1  -6 -12  175.44    9.32
  -1  -6  12  151.42   10.15
  -6   1  12  162.95    9.46
  -1   6 -12  192.45    9.77
  -6  -1 -12  161.56   11.63
   6  -1  12  150.12    7.63
  -6   1  12  165.59    9.37
   1   6  12  170.65   10.92
  -6   1  13   39.62    9.20
   1  -6 -13   46.05    8.80
   1   6  13   59.88    9.38
  -1  -6  13   51.22    7.26
  -1   6 -13   45.73    9.44
  -6  -1 -13   69.41   13.20
   1   6  13   56.56   10.17
  -6   1  13   40.30    9.27
   6  -1  13   58.97    9.44
   1   6  14   18.71    9.16
  -6   1  14    6.31    6.47
  -1  -6  14   14.53   10.06
  -1   6 -14    9.39    9.39
   1   6  14   10.18    9.68
  -6   1  14   12.84    9.34
  -6  -1 -14   10.16   10.61
   6  -1  14   12.46    9.21
   1  -6 -14    8.23    8.60
  -6   1  15    6.02    6.63
   1   6  15    9.70    9.48
  -1  -6  15   28.09   10.16
   1   6  15   14.00    9.56
   1  -6 -15   12.90    8.78
  -1   6 -15   16.77    9.56
  -6   1  15   11.54    9.70
  -6  -1 -15   12.56   10.66
   6  -1  15   15.75    6.51
   6  -1  16    5.17    6.51
  -6   1  16    5.71    9.42
   1  -6 -16   11.75    6.32
  -1  -6  16    9.79    7.30
   1   6  16   10.16    9.37
  -6   1  16   11.39    9.89
  -1   6 -16   15.10    9.66
   1   6  16    9.67    9.75
  -6  -1 -16    5.42   10.71
   6  -1  17    8.62    9.30
   1  -6 -17   13.99    6.52
   1   6  17   10.08   10.07
  -6   1  17    9.44    9.52
  -1  -6  17   12.44   10.59
   1   6  17   12.87    9.36
  -6   1  17    1.80    7.30
  -1   6 -17   12.07    9.94
  -6  -1 -17   11.25   12.85
   6  -1  18    8.22    9.29
  -6   1  18   12.51    6.74
   1   6  18    6.61   10.22
  -1  -6  18    9.90   10.71
   1   6  18    5.18    9.28
  -6   1  18   11.20   10.36
   1  -6 -18   14.94    9.36
  -1   6 -18    4.98   10.08
  -6  -1 -18   11.19   12.53
  -6  -1 -19   10.47   10.31
   1  -6 -19   17.81    9.80
  -6   1  19    7.02    9.71
   1   6  19   11.39   10.52
   6  -1  19    7.42    9.38
  -1  -6  19   10.77   10.69
   1   6  19    9.40    9.23
  -6   1  19    0.97    7.52
  -1   6 -19   15.35   10.23
  -6  -1 -20   33.79   10.57
  -6   1  20   32.83    9.74
   1   6  20   42.81   10.77
   6  -1  20   24.98    9.57
  -1  -6  20   34.72    7.73
   1   6  20   29.19    9.33
  -6   1  20   44.08   10.71
  -1   6 -20   40.69    7.36
   1  -6 -20   45.94   10.22
   1   6  21    6.59   10.64
  -6  -1 -21   13.07   10.28
  -6   1  21    2.19    9.78
   6  -1  21   11.25    9.37
   1   6  21    7.92    9.10
  -1  -6  21   17.37    7.54
  -6   1  21   11.60   10.56
   1  -6 -21   14.10   10.30
  -1   6 -21    8.68    7.35
  -6   1  22   16.48    9.54
  -6  -1 -22   -0.38   12.25
   6  -1  22    2.73    9.27
   1   6  22    9.64    8.92
   1   6  22    0.84   12.86
  -1  -6  22    3.28   10.51
  -6   1  22   10.47   10.41
  -1   6 -22   16.85   10.33
  -6   1  23   -1.11    9.59
  -6  -1 -23    5.17    9.66
   1   6  23    5.80    8.84
   6  -1  23    3.14    9.13
  -1  -6  23    2.55   10.53
  -6   1  23    0.26    7.41
  -1   6 -23   13.55   10.15
   1   6  23    6.62   10.35
  -6   1  24    0.79    9.48
  -6  -1 -24    0.76    9.39
   6  -1  24   11.46    8.97
   1   6  24   -3.62    8.80
  -1  -6  24    5.68   10.51
  -6   1  24    2.07    7.27
  -1   6 -24    8.55    7.15
   1   6  24    8.34   10.17
   6  -1  25    0.65    8.66
   1   6  25   -4.64    8.67
  -1  -6  25    8.26   10.35
  -6   1  25   -3.46    7.04
  -6  -1 -25   11.69   10.99
  -1   6 -25    9.86    9.97
   1   6  25    3.06   10.34
  -6   1  25   -2.53    9.43
   6  -1  26    6.68    8.57
  -6  -1 -26    3.43    8.72
   1   6  26   -0.40    8.42
  -1  -6  26   -1.58    7.42
  -6   1  26    0.10    6.95
   1   6  26    3.31   10.27
  -1   6 -26   -1.34    7.06
  -6   1  26   -5.08    6.65
  -6  -1 -27    0.17    8.33
   6  -1  27    2.80    8.50
   1   6  27    0.76    8.25
  -1  -6  27   -6.43    7.44
  -6   1  27    2.68    6.96
   1   6  27   -3.53   10.25
  -6   1  27   10.15    9.27
  -1   6 -27    7.59    9.74
  -1  -6  28   -2.88    7.28
   7   1   0   98.51    9.95
   1   7   0   95.84    9.50
  -7   1   0   96.81    6.78
   1  -7   0   87.87    8.69
  -1  -7   1  112.38    6.76
  -1   7  -1  103.13    9.17
   1   7   1  118.31    9.64
   7   1  -1  111.86   10.17
  -7  -1  -1   93.55    7.06
  -7  -1  -1  116.52    9.92
  -7   1   1  111.64    9.20
   1  -7  -1  100.48    8.80
   7  -1   1  116.45    9.33
  -1  -7   2   84.41    8.95
  -1   7  -2   83.61    6.52
   1   7   2   80.18    9.50
  -7   1   2   84.21    8.89
   1  -7  -2   81.66    8.69
   7   1  -2   82.40   10.25
  -7  -1  -2   91.11    9.76
   7  -1   2   82.42    9.33
  -1  -7   3   96.96    8.94
   7   1  -3  102.18   10.44
   1   7   3  101.16    9.70
  -1   7  -3   97.42    9.14
  -7   1   3  105.59    8.67
   1  -7  -3   93.12    8.73
  -7  -1  -3  105.52    9.87
   7  -1   3   91.08    7.02
   7  -1   4   87.75    9.60
  -1  -7   4   76.38    6.38
   1   7   4   90.71    9.75
  -7   1   4   95.15    8.46
  -1   7  -4   93.92    6.63
   1  -7  -4   99.34    8.67
   7   1  -4   95.77   10.62
  -7  -1  -4  106.70    9.79
  -7  -1  -5   76.19    9.61
   7  -1   5   70.60    9.69
   1   7   5   73.90    9.74
   1  -7  -5   74.02    8.47
  -7   1   5   65.00    5.89
   7   1  -5   74.88   10.57
  -1   7  -5   79.09    8.91
  -1  -7   5   64.23    8.69
  -7  -1  -6   67.63    9.59
  -1  -7   6   54.02    6.16
   7  -1   6   64.49    9.70
   1   7   6   66.55    9.77
   1  -7  -6   58.64    8.45
  -7   1   6   60.85    7.91
   7   1  -6   60.51   10.74
  -1   7  -6   61.85    8.81
  -7   1   7   49.34    8.18
  -1  -7   7   55.04    8.67
   1   7   7   63.18   10.03
  -7   1   7   52.23    7.86
  -7  -1  -7   70.79    9.91
   7  -1   7   64.65    9.87
   1  -7  -7   54.50    8.52
  -1   7  -7   53.64    6.33
   1  -7  -8   30.20    6.02
  -7   1   8   33.62    5.89
  -7   1   8   31.06    7.80
  -1  -7   8   38.55    8.59
   1   7   8   42.26    9.98
  -7  -1  -8   43.88   12.09
   7  -1   8   38.74    9.75
  -1   7  -8   35.57    8.74
  -7   1   9   33.20    5.97
  -1  -7   9   38.20    6.28
   7  -1   9   42.45    9.71
  -7  -1  -9   47.49   12.27
   1   7   9   35.04   10.12
  -7   1   9   32.16    5.63
  -1   7  -9   30.89    8.75
   1  -7  -9   26.94    8.45
  -7   1  10   27.44    7.96
   1   7  10   28.01   10.16
  -7   1  10   29.38    8.38
  -1  -7  10   34.98    8.71
   7  -1  10   29.68    9.55
  -7  -1 -10   31.58    9.98
  -1   7 -10   31.82    8.76
   1  -7 -10   24.85    5.97
  -7   1  11   35.10    8.69
  -1  -7  11   44.05    6.48
  -7   1  11   41.65    5.94
   7  -1  11   49.91    9.64
  -7  -1 -11   58.52   10.23
  -1   7 -11   44.00    6.42
   1  -7 -11   42.25    8.60
   1   7  11   47.54   10.29
  -7   1  12   41.92    8.51
   1   7  12   40.72   10.31
  -7   1  12   41.28    8.78
  -1  -7  12   34.12    6.49
   1  -7 -12   38.63    6.15
   7  -1  12   40.64    9.51
  -7  -1 -12   38.38   10.18
  -1   7 -12   41.42    6.52
   1   7  13   29.17   10.28
  -7   1  13   19.24    8.86
  -7   1  13   21.21    8.86
   1  -7 -13   21.20    8.51
  -1  -7  13   20.44    9.31
   7  -1  13   31.96    9.33
  -1   7 -13   26.78    6.51
  -7  -1 -13   37.18   12.36
  -7   1  14   30.30    6.40
   1  -7 -14   31.81    8.59
  -1  -7  14   26.33    9.42
  -1   7 -14   21.70    6.66
   7  -1  14   25.68    9.29
  -7  -1 -14   29.43   12.75
   1   7  14   28.55   10.36
  -7   1  14   31.37    9.21
   1   7  14   32.88    9.28
  -1  -7  15   20.58    6.83
   1   7  15   24.66   11.45
  -1   7 -15   25.49    6.65
   7  -1  15   15.11    9.24
  -7  -1 -15   23.13   10.51
   1   7  15   18.17   10.17
  -7   1  15   31.10    9.42
   1  -7 -15   20.12    8.68
  -7   1  15   19.32    9.07
  -7   1  16   18.53    9.32
   1   7  16   17.98    9.59
  -1  -7  16   12.76    6.97
   1  -7 -16   13.96    8.73
  -1   7 -16   10.48    9.51
   7  -1  16   13.63    9.16
  -7  -1 -16   16.52   12.96
   1   7  16   14.65   12.25
  -7   1  16    9.54    9.80
  -7   1  17   10.90    6.58
   1   7  17    9.64    9.77
  -1  -7  17   17.99    9.86
   1  -7 -17    9.66    8.92
  -1   7 -17   12.28    9.62
   1   7  17   10.45    9.82
   7  -1  17    7.67    6.46
  -7   1  17    5.93    7.12
  -7  -1 -17    8.02   10.45
  -7   1  18   14.71    9.47
   1  -7 -18    7.01    9.17
  -1  -7  18    8.47    7.15
   1   7  18    9.36    9.78
  -1   7 -18    9.18    9.81
   1   7  18   17.84   10.14
  -7   1  18   13.13   10.20
   7  -1  18   10.60    9.03
  -7  -1 -18   11.09   12.59
  -7   1  19   14.87    6.84
   1   7  19   18.71   10.45
  -1  -7  19    9.14   10.20
   1  -7 -19   19.13    9.49
   1   7  19   21.90    9.58
  -1   7 -19   13.67    7.03
  -7   1  19   14.66    7.44
   7  -1  19   14.91    9.16
  -7  -1 -19   23.83   10.03
  -7  -1 -20   16.54   10.02
  -7   1  20   -1.94    9.69
   1   7  20   16.65   10.50
  -1  -7  20    9.46    7.29
   1   7  20   14.74   11.48
  -7   1  20   19.87   10.44
  -1   7 -20   15.11    7.04
   1  -7 -20   19.54    9.83
   7  -1  20   14.73    9.10
  -7  -1 -21    2.32   12.13
  -7   1  21   -6.40    6.85
   1   7  21    9.58   10.50
   1  -7 -21   13.50    9.95
  -1  -7  21    0.01    7.16
   1   7  21   -0.13    9.18
  -7   1  21    6.00    7.48
  -1   7 -21   13.67    9.83
   7  -1  21    9.73    8.93
  -7   1  22   15.51    9.50
  -7  -1 -22    9.81    9.84
   1   7  22   12.83   10.57
  -1  -7  22    4.74   10.18
   1   7  22    7.80    9.02
   1  -7 -22   20.01   10.13
  -7   1  22   14.97    7.39
  -1   7 -22   -1.16    7.17
   7  -1  22    6.47    8.86
   7  -1  23   15.71    8.72
   1   7  23    8.21   10.63
  -7   1  23   17.13    6.66
  -7  -1 -23   12.73   11.55
  -1  -7  23   19.43   10.11
   1   7  23   11.88    8.87
  -7   1  23    6.09   10.32
  -1   7 -23    5.81    6.98
   1   7  24    5.89   10.58
  -7   1  24    7.54    9.47
   7  -1  24    5.79    8.60
  -7  -1 -24   11.25    9.06
  -1  -7  24    3.02    9.98
   1   7  24    5.22    8.74
  -7   1  24    3.64   10.13
  -1   7 -24  -10.55    9.85
   7  -1  25    2.26    8.49
  -7  -1 -25   -0.05    8.65
  -1  -7  25    8.40    9.94
   1   7  25    0.21    8.46
  -7   1  25    9.52    9.98
  -1   7 -25    5.28    6.91
   1   7  25   -2.07   10.47
  -7   1  25   -3.80    6.66
   7  -1  26    8.34    8.44
  -7  -1 -26   -1.44    8.37
  -1  -7  26   -1.79   10.01
   1   7  26    1.06    8.31
   1   7  26   -0.96   10.45
  -7   1  26   -6.64    6.63
   8   1   0  194.84   10.87
   1   8   0  222.09   10.29
   1  -8   0  182.35    9.10
  -8   1   0  226.95   10.11
  -8  -1  -1   83.32    9.51
  -1   8  -1   89.89    6.74
   1   8   1   76.40    9.58
   8  -1   1   89.38    9.26
   1  -8  -1   87.97    8.65
  -8  -1  -1  106.04    9.96
  -8   1   1   99.30    9.26
   8   1  -1   93.39   10.13
  -1  -8   1   80.50    6.73
  -8  -1  -2   -0.02    8.88
  -1   8  -2    1.10    8.74
   1   8   2   -1.31    9.18
   8   1  -2    3.77    9.71
   1  -8  -2    3.92    8.29
   8  -1   2   -3.07    9.01
  -8   1   2    1.31    8.63
  -8  -1  -2    4.29    9.35
  -1  -8   2    0.35    6.18
  -1  -8   3   18.54    8.66
   8   1  -3   35.79    9.96
  -8  -1  -3   22.52    8.91
   1   8   3   24.70    9.31
  -1   8  -3   29.21    8.75
   1  -8  -3   28.91    8.35
  -8   1   3   21.33    8.57
   8  -1   3   29.83    9.20
  -8  -1  -3   25.74    9.48
  -8  -1  -4    6.36    9.26
  -1  -8   4    3.73    8.45
   1   8   4   11.10    9.23
   1  -8  -4   11.34    8.24
  -1   8  -4   13.66    8.62
  -8   1   4    4.38    5.82
   8   1  -4   10.43    7.14
   8  -1   4    5.03    9.35
   8   1  -5   28.48   10.39
  -8  -1  -5   26.80    9.35
   1  -8  -5   26.27    8.29
   1   8   5   23.63    9.48
  -1  -8   5   23.72    8.43
  -8   1   5   25.02    8.03
  -1   8  -5   23.87    6.26
   8  -1   5   26.63    9.49
   8  -1   6   -1.10    6.78
  -1  -8   6    0.54    5.87
  -8  -1  -6    4.36    9.27
  -8   1   6    7.56    8.03
   1  -8  -6    7.18    8.18
   1   8   6    4.25    9.43
   8   1  -6    6.16   10.45
  -8   1   6   -0.08    7.86
  -1   8  -6    5.92    6.02
   8  -1   7   42.18    9.95
  -1  -8   7   40.49    6.03
   1  -8  -7   51.48    6.01
  -8   1   7   43.54    8.31
  -8  -1  -7   50.75    9.91
   1   8   7   43.54    9.89
  -8   1   7   54.13    7.88
  -1   8  -7   52.16    6.25
   1  -8  -8   71.08    8.55
  -1  -8   8   69.52    6.26
   1   8   8   90.40   10.29
  -8   1   8   70.42    7.94
  -8  -1  -8  100.34   10.56
  -8   1   8   72.43    8.51
  -1   8  -8   74.75    8.94
   8  -1   8   84.86   10.19
   1  -8  -9   55.09    8.37
  -1  -8   9   43.43    8.34
   8  -1   9   40.82    9.97
   1   8   9   52.22   10.12
  -8   1   9   31.84    5.62
  -8  -1  -9   55.39   10.29
  -8   1   9   40.77    6.07
  -1   8  -9   53.42    8.79
  -8   1  10    9.70    7.74
  -1  -8  10   -6.99    8.34
   8  -1  10    1.34    9.75
   1   8  10    3.55    9.92
  -8  -1 -10    9.22    9.85
  -8   1  10   -2.16    8.37
  -1   8 -10    1.18    8.69
   1  -8 -10    5.76    8.19
   1   8  11    7.54    9.91
  -8   1  11    7.01    5.58
  -1  -8  11   -0.79    8.35
   8  -1  11    7.22    9.54
  -8   1  11    2.20    8.50
  -8  -1 -11    8.81    9.94
  -1   8 -11   10.76    6.12
   1  -8 -11    4.55    5.83
  -8   1  12   24.10    8.11
   1   8  12   18.21   10.19
  -1  -8  12   18.93    6.08
   8  -1  12   23.81    9.53
  -8   1  12   17.33    6.15
   1  -8 -12   13.97    8.34
  -8  -1 -12   20.77   12.29
  -1   8 -12   19.12    6.40
  -8   1  13   29.44    8.44
  -8   1  13   18.98    6.26
  -1  -8  13   23.84    6.11
   1  -8 -13   25.98    8.45
   8  -1  13   28.35    9.42
   1   8  13   30.96   10.27
  -1   8 -13   18.44    6.48
  -8  -1 -13   26.85   12.35
  -8   1  14   14.62    8.72
   1   8  14   10.06   10.22
  -8   1  14    9.23    8.96
   1  -8 -14    7.36    8.37
  -1  -8  14   12.66    6.18
   8  -1  14   11.51    9.20
  -1   8 -14    6.56    6.48
  -8  -1 -14   12.59   12.33
  -8   1  15   17.60    9.08
   1   8  15   12.42   10.26
   1  -8 -15   12.26    8.55
  -8   1  15    0.59    6.58
   1   8  15   13.78    9.15
  -1  -8  15   15.53    6.35
   8  -1  15   11.56    9.14
  -1   8 -15   25.23    9.23
  -8  -1 -15   10.82   12.56
  -8   1  16    5.36    9.28
   1   8  16    6.30   10.22
  -8   1  16   10.61    9.12
   1   8  16    8.98    9.30
  -1  -8  16   -1.29    9.07
   8  -1  16    8.64    8.93
  -1   8 -16   -2.54    9.37
  -8  -1 -16   17.14   12.52
   1  -8 -16    7.47    8.54
   1   8  17    7.41   12.42
  -8   1  17    3.55    6.81
  -8   1  17    8.84    6.58
   1   8  17   11.39    9.52
  -1  -8  17    5.07    9.21
   1  -8 -17   13.56    8.68
   8  -1  17   14.53    8.77
  -1   8 -17   13.52    6.63
  -8  -1 -17   18.89   10.11
  -8   1  18    4.35    9.70
   1   8  18    1.45    9.73
  -8   1  18   -1.52    9.20
  -1  -8  18    4.01    6.56
   1  -8 -18    3.65    8.77
   8  -1  18    3.34    8.59
  -1   8 -18    0.84    6.73
  -8  -1 -18    5.51    9.85
   1   8  18   -0.42   10.08
   1  -8 -19    3.29    9.04
  -8   1  19   -1.64    6.52
   1   8  19   -2.26   10.00
  -1  -8  19    9.09    9.33
   8  -1  19    5.30    8.41
  -1   8 -19    7.39    9.38
   1   8  19    1.32    9.89
  -8   1  19    3.35    9.89
  -8  -1 -19    0.12   11.74
  -8  -1 -20   16.96    9.57
  -8   1  20   15.74    9.27
   1   8  20   17.71   12.60
  -1  -8  20    9.13    6.80
   1  -8 -20   17.95    6.66
   8  -1  20   12.03    8.29
  -1   8 -20   14.99    6.71
   1   8  20   15.76    9.88
  -8   1  20   16.66   10.00
  -8  -1 -21    5.34    9.46
  -8   1  21    8.07    6.70
   1  -8 -21    5.30    9.61
   1   8  21   23.24   12.63
  -1  -8  21   18.44    9.47
   8  -1  21   10.76    8.26
  -1   8 -21   13.90    9.54
   1   8  21    7.51    9.67
  -8   1  21    6.07    7.10
  -8   1  22   11.06    9.32
  -8  -1 -22    4.35    9.01
   1   8  22    1.46   10.56
  -1  -8  22   -0.73    6.79
   8  -1  22    5.03    7.96
   1   8  22    9.16    9.28
  -1   8 -22    1.62    9.54
  -8   1  22   -0.22   10.18
   1  -8 -22   10.93    9.71
  -8   1  23    6.94    9.29
   1   8  23    6.98   10.54
  -1  -8  23    1.29    6.77
   1  -8 -23    3.63   10.00
  -8  -1 -23    7.01   10.77
   8  -1  23    7.84    7.88
   1   8  23    2.41    9.16
  -1   8 -23   -1.68    6.80
  -8   1  23    0.06   10.10
   1   9   0    2.37    9.13
   1  -9   0    1.93    8.22
   9   1   0    3.75    9.49
  -9   1   0    1.80    6.49
  -9  -1  -1   -2.10    9.04
   9   1  -1   -1.38    9.71
   9  -1   1    6.52    8.84
  -1   9  -1    5.09    6.17
   1   9   1    0.05    9.11
   1  -9  -1    3.97    8.16
  -9   1   1   -0.76    6.32
  -9  -1  -1    0.12    9.37
  -1  -9   1   -0.24    8.68
   9   1  -2   14.58    9.81
  -9  -1  -2   10.45    9.04
   9  -1   2   11.42    6.39
  -1   9  -2    5.65    6.24
   1   9   2   12.95    9.18
   1  -9  -2   12.99    5.89
  -9   1   2   13.32    8.84
  -9  -1  -2   14.25    9.45
  -1  -9   2   15.93    8.63
   1   9   3   33.03    9.43
  -1   9  -3   35.09    6.34
  -9  -1  -3   28.82   11.11
   1  -9  -3   37.92    8.36
   9   1  -3   40.53   10.22
   9  -1   3   36.51    6.70
  -9   1   3   39.38    8.71
  -1  -9   3   34.66    8.68
  -9  -1  -3   48.01   11.65
  -1  -9   4   27.80    6.06
   9   1  -4   29.23   10.22
  -9  -1  -4   23.13    9.06
   1  -9  -4   24.31    8.38
   1   9   4   28.52    9.44
  -1   9  -4   28.06    6.35
  -9   1   4   27.43    8.49
   9  -1   4   29.46    9.45
  -9   1   4   28.44    5.90
  -9  -1  -4   31.79    9.46
  -1  -9   5   19.30    8.41
  -9  -1  -5   29.32    9.41
  -9   1   5   19.05    8.25
  -9  -1  -5   23.47    9.01
   1  -9  -5   31.04    8.32
   1   9   5   26.63    9.59
  -1   9  -5   24.90    6.28
  -9   1   5   28.11    8.21
   9  -1   5   28.60    9.60
   9   1  -5   28.47    7.41
  -1  -9   6    4.68    8.21
  -9   1   6    4.89    8.22
   1  -9  -6    4.75    8.28
   1   9   6    6.05    9.47
  -9   1   6    0.32    5.63
  -1   9  -6   10.91    8.69
   9  -1   6   11.38    9.55
  -9  -1  -6   13.27    9.32
  -1  -9   7    6.36    8.08
   1  -9  -7    6.96    8.26
  -9   1   7   -1.47    8.21
  -9  -1  -7    3.37    9.46
   1   9   7   10.37    9.48
  -9   1   7    2.58    7.74
  -1   9  -7   -1.92    8.70
   9  -1   7    1.73    9.67
  -9   1   8    5.72    5.86
  -1  -9   8    3.92    7.96
  -9  -1  -8    6.49    9.71
   1   9   8    8.88    9.64
   1  -9  -8   11.97    8.24
  -9   1   8    3.05    7.58
  -1   9  -8    4.74    8.68
   9  -1   8   15.52    9.70
   1  -9  -9   14.92    8.25
   9  -1   9   11.71    9.77
  -9   1   9   14.52    8.33
  -1  -9   9   13.91    5.61
   1   9   9    9.18    9.72
  -9   1   9   15.99    7.54
  -9  -1  -9   14.70   12.08
  -1   9  -9    9.57    8.69
   9  -1  10   16.20    9.78
  -9   1  10    6.91    6.06
   1   9  10   14.28    9.83
  -9   1  10    6.90    7.60
  -9  -1 -10   17.77   10.09
  -1  -9  10   15.07    8.01
  -1   9 -10   11.71    6.26
   1  -9 -10    6.36    8.28
  -9   1  11    9.56    8.64
   9  -1  11   19.19    9.80
  -1  -9  11   17.45    8.10
   1   9  11   20.96    9.87
  -9   1  11   15.57    5.48
  -9  -1 -11   17.72   12.41
  -1   9 -11   17.70    6.32
   1  -9 -11   19.32    8.22
  -9   1  12    5.39    8.63
   9  -1  12    9.43    9.58
   1   9  12   10.92    9.91
  -9   1  12   15.36    7.78
  -9  -1 -12   11.33    9.86
   1  -9 -12    6.32    8.26
  -1   9 -12   10.32    8.80
  -1  -9  12    8.58    5.72
   1   9  13    2.13    9.96
  -9   1  13    2.85    7.97
  -1  -9  13    3.73    8.11
  -9   1  13   -1.87    8.69
   9  -1  13    3.50   11.54
   1  -9 -13   -3.98    8.27
  -9  -1 -13    6.57   12.03
  -1   9 -13    7.10    8.85
  -9   1  14   13.34    8.67
   1   9  14   -5.25   10.06
  -9   1  14   10.86    8.08
  -1  -9  14    8.78    8.18
   9  -1  14   -6.05    9.36
   1  -9 -14   -0.25    8.19
  -1   9 -14    5.90    6.23
  -9  -1 -14    3.78   12.03
  -9   1  15    4.42    6.31
   1  -9 -15    3.50    8.18
  -9   1  15    3.29    8.41
   1   9  15    5.51    9.95
  -1  -9  15   -3.93    8.36
   9  -1  15    1.53    9.05
  -1   9 -15    9.36    8.89
  -9  -1 -15    2.86   11.94
  -9   1  16   13.20    8.97
  -9   1  16    7.97    8.60
   1   9  16    4.35    9.94
   1   9  16    7.12    8.90
  -1  -9  16   -0.82    5.96
   9  -1  16    7.83    8.79
  -1   9 -16   13.36    8.91
  -9  -1 -16    7.13   11.90
   1  -9 -16    7.59    8.23
  -9   1  17   10.66    8.97
   1   9  17   10.86    9.95
  -9   1  17   10.16    6.32
   1   9  17   13.50    9.09
  -1  -9  17    4.50    6.06
   9  -1  17    3.15    8.58
   1  -9 -17    8.53    5.87
  -1   9 -17   15.99    6.36
  -9  -1 -17    7.89   11.86
  -9   1  18    2.18    6.41
  -9   1  18    1.40    6.50
   1   9  18    9.04    9.32
  -1  -9  18   11.15    8.61
   1   9  18    7.11    9.76
   9  -1  18    6.08    8.28
   1  -9 -18    5.43    8.45
  -1   9 -18    4.30    9.09
  -9  -1 -18    4.64   11.53
  -9   1  19   -2.61    9.15
   1   9  19    0.23    9.84
  -9   1  19    4.93    9.29
   1  -9 -19    3.34    8.61
  -1  -9  19    2.63    6.12
   9  -1  19    5.04    7.99
  -1   9 -19   -3.25    9.09
   1   9  19    6.05    9.52
  -9  -1 -19    4.13   11.33
  -9  -1 -20    1.84   10.87
  -9   1  20    5.87    6.38
   1   9  20   -0.71    9.68
  -9   1  20    3.86    6.67
   1   9  20    5.18    9.68
  -1  -9  20   -5.94    8.78
   9  -1  20   -1.54    7.79
  -1   9 -20    6.51    6.42
   1  -9 -20   -0.37    8.75
  -1  -9  21    0.76    6.29
   1  -9 -21    6.37    6.32
   9  -1  21    0.99    7.52
  10   1   0   -6.06    9.70
   1  10   0    2.38    9.08
   1 -10   0   -2.21    5.74
 -10   1   0   -5.49    9.08
  10  -1   1    5.10    9.04
 -10  -1  -1    3.41    9.17
  -1  10  -1    4.14    6.21
   1  10   1   -6.76    9.17
   1 -10  -1   -0.61    8.12
  -1 -10   1    2.20    6.12
 -10   1   1    3.03    6.31
  10   1  -1    3.68    9.69
 -10  -1  -1   -0.78    9.33
 -10  -1  -2    5.74    9.09
  10  -1   2    6.72    9.19
  10   1  -2    5.84    7.00
  -1  10  -2   -0.64    8.81
   1 -10  -2    2.13    8.19
   1  10   2    4.41    9.17
 -10   1   2   -0.70    8.84
  -1 -10   2    5.82    8.57
 -10  -1  -2    3.29    9.35
 -10  -1  -3   -3.90    9.20
 -10  -1  -3    1.69    8.97
  10  -1   3   -1.87    9.21
  10   1  -3    0.89    9.94
   1 -10  -3   -0.70    8.18
  -1  10  -3    3.45    8.74
   1  10   3    2.93    9.17
 -10   1   3    1.10    6.09
 -10   1   3   -2.12    8.41
  -1 -10   3    2.85    8.33
 -10  -1  -4    9.67    9.19
 -10  -1  -4    4.30    8.96
 -10   1   4    6.53    8.38
   1 -10  -4    8.78    5.89
  10  -1   4   -1.08    9.39
  10   1  -4    5.98   10.04
   1  10   4    1.79    9.28
  -1  10  -4    8.63    6.14
 -10   1   4    6.73    8.36
  -1 -10   4    5.77    5.93
 -10  -1  -5    1.72   10.74
 -10   1   5    3.48    8.33
   1 -10  -5    4.99    8.24
  10  -1   5    2.10    6.74
   1  10   5    7.59    9.30
  -1  10  -5    6.20    6.13
 -10  -1  -5    4.78    9.09
 -10   1   5   -0.09    8.12
  -1 -10   5    0.27    5.80
  -1 -10   6    2.90    5.62
 -10  -1  -6    6.21    9.14
 -10   1   6    3.77    5.84
   1 -10  -6   -2.22    8.27
 -10  -1  -6   -2.05    8.76
   1  10   6   -1.42    9.23
  10  -1   6    2.46    9.48
  -1  10  -6    1.86    8.58
 -10   1   6    2.75    7.79
  -1 -10   7   -0.45    5.54
   1 -10  -7   -0.78    5.89
 -10   1   7   -0.27    8.32
 -10  -1  -7    3.91    8.55
 -10  -1  -7   -3.71   11.44
   1  10   7   -2.22    6.67
 -10   1   7    3.76    5.39
  -1  10  -7   -1.90    8.56
  10  -1   7   -0.75    9.54
  -1 -10   8    0.60    7.76
 -10   1   8    4.03    5.81
 -10  -1  -8    4.59   10.48
 -10  -1  -8    1.58    9.51
   1  10   8    2.19    9.30
 -10   1   8   -5.20    7.48
  -1  10  -8    4.54    6.06
  10  -1   8    0.66    9.47
   1 -10  -8    1.66    8.17
   1 -10  -9    0.60    8.19
  -1 -10   9   -7.34    7.71
 -10   1   9   -1.79    8.36
[truncated: 186,198 more chars]
