# Supplementary material for: Crystal structure of a tetra­kis-substituted pyrazine compound: 2,3,5,6-tetra­kis­(bromo­meth­yl)pyrazine
Source: Acta Crystallogr Sect E Struct Rep Online. 2014 Jul 19;70(Pt 8):51–3. doi: 10.1107/S1600536814011337 (PMC4158553; doi:10.1107/S1600536814011337)
Supplement: Supplementary file 2 [file e-70-00051-Isup2.hkl]

#
# h,k,l, Fc-squared, Fo-squared, sigma(Fo-squared), status flag
#
data_I
_shelx_title ' TA-BR4'
_shelx_refln_list_code          4
_shelx_F_calc_maximum      948.94
_exptl_crystal_F_000      1680.00
_reflns_d_resolution_high  0.8122

loop_
 _space_group_symop_operation_xyz
 'x, y, z'
 'x+1/2, -y+1/2, -z+3/4'
 '-x, -y, z+1/2'
 '-x+1/2, y+1/2, -z+1/4'
 'y, x, -z'
 'y+1/2, -x+1/2, z+3/4'
 '-y+1/2, x+1/2, z+1/4'
 '-y, -x, -z+1/2'

_cell_length_a     9.6858
_cell_length_b     9.6858
_cell_length_c    26.5116
_cell_angle_alpha  90.000
_cell_angle_beta   90.000
_cell_angle_gamma  90.000

_shelx_F_squared_multiplier     1.000

loop_
 _refln_index_h
 _refln_index_k
 _refln_index_l
 _refln_F_squared_calc
 _refln_F_squared_meas
 _refln_F_squared_sigma
 _refln_observed_status
   1   1   0       9785.16       8517.55       472.15 o
   0   2   0         16.77       1746.11       270.22 o
   1   2   0         77.29        109.72       166.63 o
   2   2   0         92.05        734.57       253.71 o
   1   3   0      45372.05      47987.02       510.55 o
   2   3   0          9.80         80.96       197.64 o
   3   3   0       4679.38       5174.75       250.60 o
   0   4   0     380130.28     403041.06      8495.11 o
   1   4   0      20331.28      20147.51       201.47 o
   2   4   0         88.00        157.59       170.12 o
   3   4   0      35237.62      36381.13       914.50 o
   4   4   0     170368.00     177197.22      3697.01 o
   1   5   0       5636.55       5729.59       153.48 o
   2   5   0        180.96        406.18       176.60 o
   3   5   0       8803.38       8925.56       256.78 o
   4   5   0       1936.34       1747.42       149.23 o
   5   5   0       1095.63        892.63       221.41 o
   0   6   0        704.14        681.98       210.48 o
   1   6   0         58.73         67.15       148.61 o
   2   6   0        172.31         98.39       149.38 o
   3   6   0         50.77         51.59       177.83 o
   4   6   0        141.84        198.34       181.03 o
   5   6   0        117.57        109.76       172.13 o
   6   6   0         19.44         24.44       203.71 o
   1   7   0       5464.45       5577.83       173.98 o
   2   7   0         36.98        228.68       157.24 o
   3   7   0       1916.30       2159.13       169.59 o
   4   7   0       5267.11       5772.65       207.06 o
   5   7   0       5187.83       5597.52       197.49 o
   6   7   0          7.44         37.19       147.00 o
   7   7   0         62.34        320.77       239.60 o
   0   8   0      11383.91      11407.86       335.84 o
   1   8   0      10625.91      12013.95       332.21 o
   2   8   0        151.56        236.19       175.38 o
   3   8   0      14723.96      15591.62       832.73 o
   4   8   0       2763.03       3500.08       180.14 o
   5   8   0       1571.21       1699.06       163.37 o
   6   8   0          1.21         57.31       140.06 o
   7   8   0       2154.27       2185.66       171.90 o
   8   8   0       1168.88       1292.08       222.66 o
   1   9   0        155.14        168.40       158.37 o
   2   9   0         47.98        162.76       176.28 o
   3   9   0        530.03        605.93       165.43 o
   4   9   0        136.61        194.02       175.27 o
   5   9   0        358.82        292.13       167.59 o
   6   9   0        185.03        204.68       164.95 o
   7   9   0         71.47        -11.82       144.47 o
   0  10   0        483.32        589.89       213.49 o
   1  10   0          0.99       -117.86       156.73 o
   2  10   0         70.05        161.78       164.69 o
   3  10   0          0.05         69.77       147.32 o
   4  10   0        165.28        115.78       181.82 o
   5  10   0         24.29        212.87       158.00 o
   6  10   0          2.16       -119.91       161.04 o
   1  11   0        608.73        427.21       150.99 o
   2  11   0          0.32        108.73       162.48 o
   3  11   0         13.46         -4.87       164.27 o
   4  11   0          0.19       -107.78       160.66 o
   0   1   1         26.04          4.01       156.21 o
   1   1   1       7591.45       6393.33       376.42 o
  -1   2   1        716.40        831.37       202.53 o
   0   2   1       1960.46       2569.89       177.34 o
   1   2   1        209.76        334.44       196.23 o
   2   2   1        316.29         79.99       230.69 o
  -2   3   1      26063.57      25055.75       388.52 o
  -1   3   1      36866.58      39477.88       672.14 o
   0   3   1         10.30         90.34       156.52 o
   1   3   1      36641.45      39843.84       382.66 o
   2   3   1      26177.61      24347.43       615.44 o
   3   3   1       3108.58       3374.76       221.84 o
  -3   4   1       9405.41       9801.88       356.32 o
  -2   4   1       6089.22       6341.72       184.55 o
  -1   4   1       7783.85       7664.20       170.27 o
   0   4   1         16.85        714.15       165.72 o
   1   4   1       7739.08       7727.98       178.89 o
   2   4   1       6059.15       6478.30       187.63 o
   3   4   1       9441.55       9402.31       169.12 o
   4   4   1          1.67        624.58       199.51 o
  -4   5   1       1819.12       1494.10       167.46 o
  -3   5   1       8131.33       7946.85       204.63 o
  -2   5   1       2412.13       2715.68       179.45 o
  -1   5   1       7237.26       6842.08       156.49 o
   0   5   1        126.30         77.06       159.15 o
   1   5   1       7203.09       6859.87       179.05 o
   2   5   1       2408.25       2634.72       173.36 o
   3   5   1       8126.92       8006.51       187.24 o
   4   5   1       1788.56       1558.44       158.99 o
   5   5   1        162.33        226.99       161.32 o
  -5   6   1        960.24        979.50       152.09 o
  -4   6   1       2761.97       2880.83       159.21 o
  -3   6   1       4908.56       5044.90       211.28 o
  -2   6   1         51.33         24.36       172.59 o
  -1   6   1        902.14        840.95       139.66 o
   0   6   1      21074.69      22642.38       320.62 o
   1   6   1        937.38        886.53       149.69 o
   2   6   1         49.49        -34.30       174.19 o
   3   6   1       4930.94       4969.25       204.73 o
   4   6   1       2847.77       2924.17       154.47 o
   5   6   1        870.81        727.59       155.98 o
   6   6   1         33.05        -37.70       145.12 o
  -6   7   1       2168.69       2274.13       153.62 o
  -5   7   1       4346.21       4810.89       170.20 o
  -4   7   1        414.92        766.87       162.41 o
  -3   7   1       2543.29       2676.58       171.85 o
  -2   7   1      12843.32      13121.09       253.56 o
  -1   7   1       6210.41       6477.91       168.95 o
   0   7   1         57.11         96.21       154.32 o
   1   7   1       6319.25       6382.55       168.78 o
   2   7   1      12784.43      12887.77       251.11 o
   3   7   1       2435.30       2688.74       179.24 o
   4   7   1        412.55        589.12       174.59 o
   5   7   1       4550.54       4915.47       196.61 o
   6   7   1       2221.21       2600.20       155.37 o
   7   7   1        158.94         67.65       176.74 o
  -7   8   1        239.42        237.87       145.03 o
  -6   8   1        600.26        527.74       150.14 o
  -5   8   1       1244.70       1387.91       182.20 o
  -4   8   1          7.66         52.53       175.97 o
  -3   8   1       3263.75       3660.55       245.31 o
  -2   8   1         13.81        101.39       164.38 o
  -1   8   1       4836.70       5307.17       175.85 o
   0   8   1         25.56         52.36       172.98 o
   1   8   1       4858.87       5240.41       167.45 o
   2   8   1         10.56        114.58       165.38 o
   3   8   1       3208.01       3684.17       193.83 o
   4   8   1         12.98        147.44       172.78 o
   5   8   1       1252.19       1409.08       161.81 o
   6   8   1        616.18        536.66       146.41 o
   7   8   1        216.35        317.30       162.65 o
   8   8   1          0.50       -147.88       151.91 o
  -7   9   1         78.88        192.17       150.58 o
  -6   9   1        382.18        350.77       154.67 o
  -5   9   1         71.55          6.66       149.43 o
  -4   9   1        141.81        161.96       185.43 o
  -3   9   1        816.29        677.99       173.37 o
  -2   9   1        727.23       1082.99       152.34 o
  -1   9   1         60.39         18.64       150.21 o
   0   9   1         25.59          2.15       163.29 o
   1   9   1         54.85         82.24       157.42 o
   2   9   1        788.00        984.90       170.19 o
   3   9   1        744.16        675.88       175.48 o
   4   9   1        158.34        125.21       157.42 o
   5   9   1         75.08        122.74       168.12 o
   6   9   1        399.07        407.83       148.99 o
   7   9   1         71.97         24.93       169.40 o
  -6  10   1         14.61        -88.45       136.93 o
  -5  10   1        110.84        279.70       174.09 o
  -4  10   1       1941.53       2059.03       173.61 o
  -3  10   1        166.44        177.49       168.54 o
  -2  10   1        104.34        111.70       174.60 o
  -1  10   1         18.81          5.59       165.46 o
   0  10   1       3003.67       3109.69       171.56 o
   1  10   1         40.24         98.61       150.83 o
   2  10   1         96.70        -10.10       163.79 o
   3  10   1        144.75         94.85       157.94 o
   4  10   1       1921.21       1946.48       177.53 o
   5  10   1        100.87        -49.02       163.04 o
   6  10   1         14.02        -88.60       151.61 o
  -4  11   1        104.82        -33.99       162.59 o
  -3  11   1        142.55        132.01       153.49 o
  -2  11   1       1218.46       1057.42       172.68 o
  -1  11   1        863.15        808.42       174.73 o
   0  11   1         56.45          6.04       148.38 o
   1  11   1        977.67        877.91       165.58 o
   2  11   1       1239.28       1043.29       163.28 o
   3  11   1        135.40         22.28       159.18 o
   4  11   1         99.78        118.14       152.39 o
   0   1   2         12.55         54.94       148.19 o
   1   1   2       2244.59       1839.86       210.58 o
  -1   2   2      15003.86      15750.87       269.16 o
   0   2   2        115.51         57.79       188.92 o
   1   2   2      15160.52      16322.44       231.38 o
   2   2   2      10230.19      12054.20       364.02 o
  -2   3   2        886.01        906.25       211.82 o
  -1   3   2      22641.76      23423.21       207.27 o
   0   3   2        248.92        255.55       165.63 o
   1   3   2      22516.09      23743.95       362.72 o
   2   3   2        716.91        632.93       174.44 o
   3   3   2        171.95        200.85       183.07 o
  -3   4   2       4810.52       4902.66       180.19 o
  -2   4   2         32.14         78.94       186.28 o
  -1   4   2        225.64        276.00       160.23 o
   0   4   2        508.45        627.15       171.61 o
   1   4   2        228.52        324.85       171.73 o
   2   4   2         42.76        228.28       168.91 o
   3   4   2       4838.76       5131.90       213.69 o
   4   4   2        347.61        411.83       188.02 o
  -4   5   2        862.15        697.05       165.24 o
  -3   5   2       9036.48       8825.13       383.82 o
  -2   5   2       6896.78       7443.69       318.18 o
  -1   5   2       4985.82       4820.44       157.87 o
   0   5   2         23.16        -30.63       144.44 o
   1   5   2       5000.91       5011.51       171.41 o
   2   5   2       6949.71       7451.96       182.36 o
   3   5   2       8888.46       8716.22       254.98 o
   4   5   2        899.50        785.66       152.33 o
   5   5   2        317.78        303.92       167.76 o
  -5   6   2        712.21        721.67       182.03 o
  -4   6   2        104.48        143.48       187.09 o
  -3   6   2       1596.09       1450.37       166.58 o
  -2   6   2        618.62        439.49       167.19 o
  -1   6   2        125.86         80.57       157.03 o
   0   6   2          1.19        179.92       162.69 o
   1   6   2        106.31        230.59       171.48 o
   2   6   2        633.98        415.98       173.76 o
   3   6   2       1576.73       1569.76       161.16 o
   4   6   2        107.46        152.16       178.88 o
   5   6   2        680.89        635.54       167.03 o
   6   6   2        166.21        117.62       148.56 o
  -6   7   2        644.13        642.43       160.93 o
  -5   7   2       5260.40       5506.36       226.63 o
  -4   7   2       2407.69       2288.11       156.67 o
  -3   7   2        519.04        668.66       155.33 o
  -2   7   2       4606.76       4865.93       176.88 o
  -1   7   2       4835.31       4930.68       180.13 o
   0   7   2         27.91          6.16       161.30 o
   1   7   2       4710.92       4911.03       181.36 o
   2   7   2       4647.80       4644.07       167.75 o
   3   7   2        554.58        747.55       177.08 o
   4   7   2       2498.30       2449.81       161.28 o
   5   7   2       4897.08       5056.69       174.00 o
   6   7   2        611.70        664.82       145.87 o
   7   7   2        685.48        549.88       155.38 o
  -7   8   2       1431.27       1452.20       140.97 o
  -6   8   2         48.20        108.45       172.32 o
  -5   8   2        535.70        401.71       183.28 o
  -4   8   2         96.81         96.98       170.10 o
  -3   8   2       2526.43       2456.93       160.21 o
  -2   8   2        103.82         51.64       159.32 o
  -1   8   2         59.08         64.55       150.12 o
   0   8   2          0.59         50.48       154.40 o
   1   8   2         56.66         64.92       165.04 o
   2   8   2        109.99        184.19       162.13 o
   3   8   2       2507.23       2535.85       192.97 o
   4   8   2        110.87        135.39       165.49 o
   5   8   2        547.32        561.77       161.72 o
   6   8   2         54.17       -110.78       158.08 o
   7   8   2       1461.75       1329.29       152.30 o
   8   8   2         56.75         -5.55       155.35 o
  -7   9   2        319.49        142.37       153.62 o
  -6   9   2        513.16        650.41       130.05 o
  -5   9   2        172.67        197.32       155.07 o
  -4   9   2        456.90        355.95       185.78 o
  -3   9   2       1165.40        981.90       156.94 o
  -2   9   2        901.49       1341.55       152.29 o
  -1   9   2        609.62        639.36       166.56 o
   0   9   2         46.51         34.53       155.94 o
   1   9   2        659.43        708.48       150.91 o
   2   9   2        948.20       1316.51       179.39 o
   3   9   2       1302.33       1301.51       178.27 o
   4   9   2        430.98        259.86       162.73 o
   5   9   2        163.11        311.23       140.97 o
   6   9   2        513.86        824.38       160.31 o
   7   9   2        288.46        353.87       150.83 o
  -6  10   2        884.50        536.74       153.68 o
  -5  10   2         43.44        -69.40       156.90 o
  -4  10   2         63.49        169.46       148.08 o
  -3  10   2        273.28        281.19       168.07 o
  -2  10   2         55.00         86.97       174.68 o
  -1  10   2        384.40        417.85       159.88 o
   0  10   2         19.35        139.97       143.47 o
   1  10   2        349.36        214.53       167.92 o
   2  10   2         51.18         48.56       171.94 o
   3  10   2        264.78        197.43       160.86 o
   4  10   2         63.12        201.25       171.90 o
   5  10   2         49.47         60.96       152.94 o
   6  10   2        877.22        462.97       172.97 o
  -4  11   2        213.22         92.73       159.05 o
  -3  11   2        141.30        184.78       156.55 o
  -2  11   2       1241.33       1103.78       173.32 o
  -1  11   2        639.77        612.83       151.12 o
   0  11   2         40.26         56.79       148.77 o
   1  11   2        521.03        507.30       147.93 o
   2  11   2       1242.43       1094.11       171.75 o
   3  11   2        141.41        172.91       166.17 o
   4  11   2        219.93        142.07       162.56 o
   0   1   3         79.15        203.79       154.40 o
   1   1   3         60.38        141.39       203.84 o
  -1   2   3     128499.34     126174.78      2616.66 o
   0   2   3      36964.62      36425.56       512.30 o
   1   2   3     128597.05     130398.61      2182.24 o
   2   2   3        158.99        120.54       231.94 o
  -2   3   3      54644.61      54467.36       821.54 o
  -1   3   3      15583.80      15852.36       251.88 o
   0   3   3        496.00        622.62       166.95 o
   1   3   3      15988.19      16587.86       239.38 o
   2   3   3      54511.91      54168.95       725.08 o
   3   3   3         42.41        203.72       216.99 o
  -3   4   3      10444.66      11078.03       209.54 o
  -2   4   3       5496.42       5308.88       202.33 o
  -1   4   3       1205.72       1526.12       157.52 o
   0   4   3       1779.05       1658.10       164.97 o
   1   4   3       1262.46       1498.48       164.50 o
   2   4   3       5429.91       5287.92       192.27 o
   3   4   3      10511.90      11075.73       246.64 o
   4   4   3       1598.40       1467.24       183.89 o
  -4   5   3        415.06        424.99       178.73 o
  -3   5   3      12495.57      12475.99       444.17 o
  -2   5   3      34131.67      34566.00       336.68 o
  -1   5   3       7165.18       7249.79       173.06 o
   0   5   3        196.39        240.09       158.31 o
   1   5   3       7020.35       7004.24       168.50 o
   2   5   3      34100.85      35336.07       593.13 o
   3   5   3      12646.95      12695.62       342.09 o
   4   5   3        399.57        364.24       175.00 o
   5   5   3        163.42         91.81       190.18 o
  -5   6   3       3872.86       4281.56       196.34 o
  -4   6   3      21419.07      21120.35       775.18 o
  -3   6   3       3788.68       3830.37       183.32 o
  -2   6   3        221.90        272.14       159.80 o
  -1   6   3       7987.40       7925.66       176.08 o
   0   6   3      44338.18      44573.48       611.68 o
   1   6   3       7970.66       8106.61       196.47 o
   2   6   3        223.12        232.31       153.44 o
   3   6   3       3807.37       4164.94       208.67 o
   4   6   3      21434.59      21687.78       624.95 o
   5   6   3       3895.70       4124.27       187.06 o
   6   6   3         92.62        174.25       145.19 o
  -6   7   3        238.93        346.49       149.19 o
  -5   7   3       3730.19       4093.16       214.38 o
  -4   7   3       1914.51       1977.53       176.32 o
  -3   7   3        920.30        977.42       164.11 o
  -2   7   3       1406.00       1394.96       168.65 o
  -1   7   3       5318.28       5516.29       180.17 o
   0   7   3        268.21        203.96       159.74 o
   1   7   3       5622.14       5777.08       184.22 o
   2   7   3       1405.41       1293.50       174.11 o
   3   7   3        879.95        918.17       167.63 o
   4   7   3       1821.00       1738.74       160.00 o
   5   7   3       4084.00       4265.24       166.01 o
   6   7   3        234.83        227.00       155.94 o
   7   7   3        298.74        297.64       163.91 o
  -7   8   3       1182.77       1076.24       159.84 o
  -6   8   3        582.89        745.68       171.38 o
  -5   8   3        109.21        160.01       165.57 o
  -4   8   3        189.23        231.79       160.38 o
  -3   8   3       3877.61       3949.09       179.84 o
  -2   8   3        781.26        782.16       150.64 o
  -1   8   3       1389.14       1567.09       166.05 o
   0   8   3        476.56        455.68       147.43 o
   1   8   3       1390.61       1550.39       175.55 o
   2   8   3        787.00        897.39       167.07 o
   3   8   3       3926.42       4273.46       268.83 o
   4   8   3        178.50        174.00       156.24 o
   5   8   3         85.33        -32.18       154.78 o
   6   8   3        611.18        561.59       164.32 o
   7   8   3       1177.32        959.64       148.91 o
   8   8   3         43.89        193.35       165.22 o
  -7   9   3        284.49        335.89       141.60 o
  -6   9   3        466.55        509.50       156.13 o
  -5   9   3        478.03        444.13       166.95 o
  -4   9   3        379.41        313.83       161.84 o
  -3   9   3       2080.54       2060.73       165.05 o
  -2   9   3       2525.29       2895.47       169.68 o
  -1   9   3       2189.26       2229.79       156.39 o
   0   9   3        145.71        101.16       138.52 o
   1   9   3       2112.13       2171.27       166.34 o
   2   9   3       2522.10       2896.83       195.46 o
   3   9   3       1943.94       1947.56       168.27 o
   4   9   3        376.79        382.70       174.15 o
   5   9   3        486.05        508.09       166.68 o
   6   9   3        465.93        412.71       160.53 o
   7   9   3        308.73        363.43       142.31 o
  -6  10   3         35.11       -147.40       147.40 o
  -5  10   3         38.12         19.62       159.87 o
  -4  10   3       2894.25       2835.17       189.42 o
  -3  10   3         94.30         48.47       140.19 o
  -2  10   3          8.22         91.38       162.79 o
  -1  10   3          9.44         28.24       173.18 o
   0  10   3       8781.93       9401.08       219.78 o
   1  10   3         18.38         27.38       155.79 o
   2  10   3          5.43         77.55       161.93 o
   3  10   3         70.18          7.88       181.41 o
   4  10   3       2872.01       2925.48       177.36 o
   5  10   3         37.81       -147.99       161.97 o
   6  10   3         34.12        -37.04       155.34 o
  -4  11   3         33.41       -106.40       151.81 o
  -3  11   3        176.91        196.50       159.94 o
  -2  11   3        236.67        259.09       159.42 o
  -1  11   3        399.19        441.35       165.06 o
   0  11   3          0.49         84.74       145.69 o
   1  11   3        485.21        373.32       147.09 o
   2  11   3        236.19        197.89       142.85 o
   3  11   3        181.60        106.67       167.73 o
   4  11   3         33.95       -174.23       174.23 o
   0   1   4         25.80        129.30       169.22 o
   1   1   4       5917.04       5615.40       233.29 o
  -1   2   4     168851.86     167116.31      4169.03 o
   0   2   4        278.31       1051.53       170.80 o
   1   2   4     168953.52     170928.77      3444.49 o
   2   2   4        251.99        692.58       210.74 o
  -2   3   4      87598.28      87565.28      1223.96 o
  -1   3   4      11310.16      11109.93       198.89 o
   0   3   4         14.41         77.13       156.14 o
   1   3   4      10935.35      10849.78       197.43 o
   2   3   4      87409.05      86920.66      1340.91 o
   3   3   4          6.42        126.25       221.06 o
  -3   4   4        210.49        459.38       169.74 o
  -2   4   4         80.77         29.30       183.94 o
  -1   4   4        396.83        284.21       167.53 o
   0   4   4        671.09        567.17       135.07 o
   1   4   4        404.97        288.02       158.09 o
   2   4   4         67.25         83.95       148.28 o
   3   4   4        305.31        471.41       194.09 o
   4   4   4          6.10        158.15       205.90 o
  -4   5   4        924.18        718.53       195.51 o
  -3   5   4      13145.91      12772.11       524.56 o
  -2   5   4      43731.93      43548.00       540.46 o
  -1   5   4       5362.51       5172.60       170.14 o
   0   5   4         82.15        198.54       160.11 o
   1   5   4       5727.30       5851.59       175.26 o
   2   5   4      43763.21      43444.76       611.68 o
   3   5   4      13088.18      13210.57       200.70 o
   4   5   4        900.81        739.23       185.20 o
   5   5   4        135.28        255.14       152.33 o
  -5   6   4       6776.79       7022.38       171.67 o
  -4   6   4         45.19        251.98       189.80 o
  -3   6   4      12321.40      12431.29       325.72 o
  -2   6   4          3.99          2.45       165.69 o
  -1   6   4      21648.17      21321.47       329.62 o
   0   6   4         49.18        663.59       157.20 o
   1   6   4      21651.86      22591.05       452.90 o
   2   6   4         10.89        -10.14       166.49 o
   3   6   4      12270.64      12514.02       337.24 o
   4   6   4         43.00        470.69       193.04 o
   5   6   4       6692.49       7122.37       193.07 o
   6   6   4          3.79        121.01       169.44 o
  -6   7   4        390.09        733.24       160.61 o
  -5   7   4       5691.53       6031.00       234.15 o
  -4   7   4         96.95        177.94       180.68 o
  -3   7   4        659.07        789.57       161.64 o
  -2   7   4       1871.18       1943.50       148.31 o
  -1   7   4       5502.67       5712.11       156.84 o
   0   7   4          0.27        -34.00       151.00 o
   1   7   4       5163.41       5409.85       172.67 o
   2   7   4       1860.52       1975.55       169.57 o
   3   7   4        726.91        755.42       151.26 o
   4   7   4         83.74         63.01       180.48 o
   5   7   4       5320.50       5895.08       213.18 o
   6   7   4        371.83        660.30       156.17 o
   7   7   4          1.01         56.53       148.27 o
  -7   8   4          7.01         88.14       138.73 o
  -6   8   4         41.87        123.38       146.74 o
  -5   8   4        191.74        185.68       155.26 o
  -4   8   4          9.46        116.76       145.02 o
  -3   8   4        162.42        151.58       160.99 o
  -2   8   4        108.41        187.82       150.74 o
  -1   8   4        474.80        361.84       164.74 o
   0   8   4         54.85         74.90       162.73 o
   1   8   4        417.93        475.85       165.04 o
   2   8   4         88.43        120.92       170.43 o
   3   8   4        269.92        255.22       155.13 o
   4   8   4         12.07        -52.86       164.18 o
   5   8   4        224.37        168.26       149.09 o
   6   8   4         37.06         66.67       168.10 o
   7   8   4          8.14       -112.81       168.33 o
   8   8   4        117.29        -39.26       156.97 o
  -7   9   4        661.70        533.95       151.97 o
  -6   9   4        368.29        422.17       144.81 o
  -5   9   4        251.31        334.45       165.44 o
  -4   9   4        155.62        177.49       156.70 o
  -3   9   4       2311.26       2127.78       168.03 o
  -2   9   4       3031.30       2776.70       174.67 o
  -1   9   4       1539.28       1647.82       159.55 o
   0   9   4         16.26        -56.79       148.47 o
   1   9   4       1537.13       1634.56       144.66 o
   2   9   4       3054.70       3053.02       179.77 o
   3   9   4       2389.69       2426.13       178.93 o
   4   9   4        174.09         -3.56       172.34 o
   5   9   4        254.74        204.56       179.16 o
   6   9   4        369.86        314.53       159.96 o
   7   9   4        639.71        693.39       180.49 o
  -6  10   4         27.46         72.78       151.30 o
  -5  10   4        120.54         57.13       167.99 o
  -4  10   4         52.66        115.40       177.59 o
  -3  10   4        114.37        144.26       179.26 o
  -2  10   4         33.49        -34.72       162.74 o
  -1  10   4        478.63        455.09       157.60 o
   0  10   4          1.85        263.65       154.38 o
   1  10   4        473.85        352.29       142.39 o
   2  10   4         30.91        179.50       169.63 o
   3  10   4        112.88        180.90       171.07 o
   4  10   4         49.68        111.62       175.26 o
   5  10   4        116.54        159.81       150.74 o
   6  10   4         27.36        146.88       182.45 o
  -4  11   4          9.13         27.24       149.14 o
  -3  11   4         50.15        187.65       178.56 o
  -2  11   4        610.12        639.23       150.28 o
  -1  11   4        575.70        534.72       156.80 o
   0  11   4         76.28         61.91       146.02 o
   1  11   4        504.85        384.30       159.19 o
   2  11   4        625.42        546.36       136.47 o
   3  11   4         49.04        156.02       156.75 o
   4  11   4         15.33         62.69       157.43 o
   0   1   5         53.48         28.08       193.85 o
   1   1   5      12601.99      11551.55       608.03 o
  -1   2   5      53932.53      53269.61       944.16 o
   0   2   5       3558.81       3582.67       160.90 o
   1   2   5      53754.22      53563.44       846.80 o
   2   2   5        414.52        450.79       206.73 o
  -2   3   5      10091.43       9132.81       213.66 o
  -1   3   5      11259.24      11041.02       187.29 o
   0   3   5          0.75         62.45       169.30 o
   1   3   5      11616.94      11387.10       193.15 o
   2   3   5      10137.01       9536.47       245.48 o
   3   3   5        490.49        493.56       187.37 o
  -3   4   5       2918.43       2721.20       174.39 o
  -2   4   5       1581.75       1264.21       174.97 o
  -1   4   5        982.75       1046.70       165.53 o
   0   4   5        694.11        613.69       149.23 o
   1   4   5        972.10        962.34       162.67 o
   2   4   5       1637.95       1380.90       170.60 o
   3   4   5       2984.10       2949.69       179.91 o
   4   4   5        879.45        969.64       199.20 o
  -4   5   5         44.08        200.27       196.73 o
  -3   5   5       9843.24       9628.26       390.64 o
  -2   5   5      34184.23      34400.52       800.56 o
  -1   5   5       7495.95       7444.26       163.41 o
   0   5   5        192.88        242.53       153.65 o
   1   5   5       6943.36       7146.75       195.95 o
   2   5   5      34192.62      35653.05       582.87 o
   3   5   5       9881.86       9588.97       279.53 o
   4   5   5         43.60         69.54       156.48 o
   5   5   5         25.07         83.75       166.94 o
  -5   6   5       3302.85       3454.23       197.81 o
  -4   6   5       6226.51       6049.84       291.01 o
  -3   6   5       2835.72       2721.28       161.99 o
  -2   6   5        384.08        364.79       151.08 o
  -1   6   5       7816.61       7738.08       174.66 o
   0   6   5      12781.52      12303.80       311.13 o
   1   6   5       7818.74       7964.37       186.12 o
   2   6   5        382.24        288.53       175.45 o
   3   6   5       2854.61       2970.12       204.84 o
   4   6   5       6273.79       6154.32       163.35 o
   5   6   5       3402.08       3426.40       176.16 o
   6   6   5        196.80        106.20       160.90 o
  -6   7   5         78.19        174.38       159.25 o
  -5   7   5       2609.16       2930.78       170.89 o
  -4   7   5        742.55        731.28       171.13 o
  -3   7   5        677.42        947.98       163.45 o
  -2   7   5         19.59        126.41       177.89 o
  -1   7   5       3794.33       3824.67       184.48 o
   0   7   5         67.41         45.97       145.30 o
   1   7   5       4075.31       4184.97       177.10 o
   2   7   5         16.33         23.82       185.15 o
   3   7   5        646.06        720.50       195.49 o
   4   7   5        730.54        524.53       185.92 o
   5   7   5       2755.27       3179.89       190.65 o
   6   7   5         88.77        144.36       165.33 o
   7   7   5          5.63         12.17       157.94 o
  -7   8   5        597.06        442.20       140.43 o
  -6   8   5        737.69        633.90       163.18 o
  -5   8   5         80.50         77.36       154.49 o
  -4   8   5         95.30        143.12       150.05 o
  -3   8   5       2239.78       2120.61       163.82 o
  -2   8   5        426.70        360.16       144.64 o
  -1   8   5       1502.41       1627.01       155.19 o
   0   8   5        153.83        196.82       152.31 o
   1   8   5       1524.82       1485.53       174.72 o
   2   8   5        423.22        372.19       173.82 o
   3   8   5       2192.80       2170.71       181.58 o
   4   8   5         89.86        191.86       170.23 o
   5   8   5         74.16        -84.77       158.16 o
   6   8   5        741.04        642.24       168.36 o
   7   8   5        591.19        439.26       145.91 o
   8   8   5         67.80        177.04       145.77 o
  -7   9   5        312.34        400.69       128.85 o
  -6   9   5        406.01        441.28       151.78 o
  -5   9   5        498.96        515.31       154.78 o
  -4   9   5         98.55        142.79       149.14 o
  -3   9   5       1264.60       1390.70       187.24 o
  -2   9   5       4058.27       4344.78       175.75 o
  -1   9   5       1398.57       1358.07       145.48 o
   0   9   5        185.94        128.68       148.41 o
   1   9   5       1433.65       1525.30       152.89 o
   2   9   5       3997.93       4064.91       170.41 o
   3   9   5       1359.60       1351.28       164.19 o
   4   9   5         63.80         65.03       168.57 o
   5   9   5        499.24        593.60       178.14 o
   6   9   5        401.09        650.89       193.91 o
   7   9   5        322.66        423.75       149.75 o
  -6  10   5         11.94        -49.99       161.50 o
  -5  10   5         21.49         35.66       156.92 o
  -4  10   5       1577.01       1608.59       151.36 o
  -3  10   5        384.80        239.94       171.87 o
  -2  10   5        149.75         91.95       170.81 o
  -1  10   5        271.40        279.46       149.38 o
   0  10   5       3876.12       4513.88       202.46 o
   1  10   5        289.69        196.43       148.91 o
   2  10   5        132.56        106.62       159.79 o
   3  10   5        373.78        277.32       162.11 o
   4  10   5       1602.91       1415.03       183.86 o
   5  10   5         20.83        197.43       169.40 o
   6  10   5         11.36       -127.62       147.33 o
  -4  11   5         75.15          5.69       162.15 o
  -3  11   5        104.36         -9.79       151.43 o
  -2  11   5        274.36        230.35       177.84 o
  -1  11   5        261.10        261.83       161.89 o
   0  11   5          3.27         -2.64       140.70 o
   1  11   5        315.68        323.99       138.30 o
   2  11   5        257.62        203.31       156.23 o
   3  11   5        101.26        -11.94       163.84 o
   4  11   5         71.71        -38.16       185.78 o
   0   1   6        734.37        561.61       186.28 o
   1   1   6      25173.60      21626.08      1166.09 o
  -1   2   6       6050.34       6031.43       202.13 o
   0   2   6       2613.33       2775.67       187.28 o
   1   2   6       6061.59       5979.26       188.48 o
   2   2   6        124.69        189.08       235.94 o
  -2   3   6      11243.05      11338.08       410.78 o
  -1   3   6      25140.70      24699.35       563.54 o
   0   3   6        102.86         87.50       153.44 o
   1   3   6      24955.32      24331.44       358.99 o
   2   3   6      11264.69      11751.64       334.20 o
   3   3   6       4517.59       4116.80       225.24 o
  -3   4   6        462.94        519.62       173.39 o
  -2   4   6       1218.75       1127.88       192.82 o
  -1   4   6        931.55        814.87       159.50 o
   0   4   6       1052.31        943.97       145.13 o
   1   4   6        907.15        829.74       175.26 o
   2   4   6       1242.45       1225.84       159.74 o
   3   4   6        454.72        540.56       184.96 o
   4   4   6        687.00        717.06       171.54 o
  -4   5   6       1266.14       1207.35       164.89 o
  -3   5   6       8598.89       8617.52       322.04 o
  -2   5   6      17031.34      17192.08       302.23 o
  -1   5   6       5239.66       5267.90       171.60 o
   0   5   6        232.69        252.67       147.45 o
   1   5   6       5508.95       5410.51       168.19 o
   2   5   6      17057.60      17696.01       363.08 o
   3   5   6       8632.77       8366.49       203.91 o
   4   5   6       1268.23       1051.17       192.18 o
   5   5   6        173.17        268.73       205.68 o
  -5   6   6       1461.27       1550.31       168.49 o
  -4   6   6        150.23        253.34       166.12 o
  -3   6   6        918.20        904.02       172.35 o
  -2   6   6       4382.25       4196.35       166.86 o
  -1   6   6        566.71        519.77       157.60 o
   0   6   6        699.79        809.62       156.41 o
   1   6   6        562.70        511.02       164.56 o
   2   6   6       4384.05       4248.26       194.64 o
   3   6   6        950.35        964.09       189.75 o
   4   6   6        145.42        135.43       158.03 o
   5   6   6       1452.90       1430.16       172.22 o
   6   6   6       6204.32       5576.46       162.19 o
  -6   7   6        984.22        846.50       182.18 o
  -5   7   6       2850.10       2931.55       194.63 o
  -4   7   6        731.39        676.95       177.10 o
  -3   7   6        783.51        799.14       150.75 o
  -2   7   6       9177.94       9852.01       193.72 o
  -1   7   6       3706.33       3701.79       176.42 o
   0   7   6        380.78        403.12       145.94 o
   1   7   6       3435.24       3571.93       176.86 o
   2   7   6       9135.80       9739.68       232.65 o
   3   7   6        746.80        838.53       169.24 o
   4   7   6        706.75        732.46       188.35 o
   5   7   6       2907.67       2899.72       169.14 o
   6   7   6        994.38        836.36       174.82 o
   7   7   6         28.17         50.13       142.47 o
  -7   8   6        510.85        560.47       148.88 o
  -6   8   6         39.90         72.98       144.53 o
  -5   8   6        564.62        497.88       149.02 o
  -4   8   6        413.19        432.00       151.74 o
  -3   8   6        593.09        555.42       157.83 o
  -2   8   6         63.22        128.39       154.65 o
  -1   8   6        138.16        120.39       163.99 o
   0   8   6        500.23        678.18       161.44 o
   1   8   6        127.64        212.52       147.93 o
   2   8   6         67.48        -80.76       185.73 o
   3   8   6        598.66        605.68       177.84 o
   4   8   6        400.44        370.66       183.19 o
   5   8   6        570.86        434.87       198.10 o
   6   8   6         37.14         84.75       178.35 o
   7   8   6        505.85        336.48       179.21 o
   8   8   6        103.69         54.44       144.77 o
  -7   9   6        369.09        437.35       152.15 o
  -6   9   6        427.76        369.45       143.75 o
  -5   9   6        539.28        336.64       146.41 o
  -4   9   6        379.93        212.65       179.26 o
  -3   9   6        757.02        623.51       162.62 o
  -2   9   6       3112.92       3298.20       165.74 o
  -1   9   6        456.30        398.54       159.53 o
   0   9   6         11.68        -18.24       142.09 o
   1   9   6        459.84        379.29       167.40 o
   2   9   6       3181.03       3346.76       180.05 o
   3   9   6        640.26        614.38       188.40 o
   4   9   6        406.75        345.15       169.52 o
   5   9   6        549.37        353.80       175.77 o
   6   9   6        424.29        410.46       175.71 o
   7   9   6        378.49        224.95       147.87 o
  -6  10   6       1669.25       1108.60       164.52 o
  -5  10   6         19.58         10.10       146.70 o
  -4  10   6         14.50        -13.98       160.75 o
  -3  10   6         43.84        -64.85       135.15 o
  -2  10   6        425.89        387.42       144.78 o
  -1  10   6         22.39        -73.79       155.27 o
   0  10   6          1.03        141.01       157.10 o
   1  10   6         20.09        102.45       149.61 o
   2  10   6        444.34        498.79       159.59 o
   3  10   6         51.72        314.31       150.90 o
   4  10   6         17.41         70.13       145.21 o
   5  10   6         33.02        -15.88       160.42 o
   6  10   6       1683.36       1092.00       304.30 o
  -3  11   6        134.75        180.65       171.73 o
  -2  11   6       1154.07        886.11       179.91 o
  -1  11   6        215.88        260.09       145.26 o
   0  11   6         16.23        106.19       152.12 o
   1  11   6        219.45        318.09       154.70 o
   2  11   6       1170.92       1024.57       151.19 o
   3  11   6        133.22        142.59       140.88 o
   0   1   7        533.48        524.07       194.64 o
   1   1   7      41132.72      37890.19      1602.84 o
  -1   2   7       1128.24       1132.51       194.83 o
   0   2   7       2982.44       3700.60       176.72 o
   1   2   7       1391.77       1231.14       158.06 o
   2   2   7         19.88         80.48       235.07 o
  -2   3   7      28297.13      27715.06      1026.59 o
  -1   3   7      37730.31      37221.77       637.75 o
   0   3   7        119.99        136.76       159.28 o
   1   3   7      37678.45      37715.91       559.61 o
   2   3   7      28003.32      28748.68       504.18 o
   3   3   7       9649.01       8800.70       396.92 o
  -3   4   7       3247.06       3018.24       176.63 o
  -2   4   7       3125.94       3511.04       181.57 o
  -1   4   7       3537.68       3456.22       167.42 o
   0   4   7         43.20        223.32       170.28 o
   1   4   7       3398.36       3344.09       171.96 o
   2   4   7       2958.26       3522.46       172.83 o
   3   4   7       3188.01       3198.60       199.90 o
   4   4   7          8.60        360.23       185.14 o
  -4   5   7       1504.30       1334.10       164.22 o
  -3   5   7       7490.28       7184.67       270.71 o
  -2   5   7       9496.29       9565.63       253.85 o
  -1   5   7      10898.40      10898.62       171.89 o
   0   5   7         30.83          7.05       176.29 o
   1   5   7      11039.67      11050.78       197.48 o
   2   5   7       9478.21       9526.38       186.76 o
   3   5   7       7410.41       6921.06       169.63 o
   4   5   7       1525.93       1259.30       179.72 o
   5   5   7        259.18        377.64       180.35 o
  -5   6   7       1380.27       1507.23       167.60 o
  -4   6   7       1843.32       1861.12       159.69 o
  -3   6   7       4940.39       4667.55       169.62 o
  -2   6   7         78.70         64.50       153.01 o
  -1   6   7       1247.99       1133.23       150.78 o
   0   6   7      14997.87      15397.77       185.95 o
   1   6   7       1168.44       1096.51       172.08 o
   2   6   7         81.25        123.40       164.78 o
   3   6   7       4924.05       4572.48       184.70 o
   4   6   7       1795.89       1759.97       186.93 o
   5   6   7       1417.61       1418.89       164.09 o
   6   6   7         34.92          3.27       160.92 o
  -6   7   7       2828.74       2881.92       172.97 o
  -5   7   7       1896.30       2062.51       163.35 o
  -4   7   7        632.95        621.01       175.36 o
  -3   7   7       2696.88       2528.00       158.84 o
  -2   7   7      15547.54      15758.40       258.87 o
  -1   7   7       3432.03       3383.41       167.18 o
   0   7   7         22.27         51.27       146.96 o
   1   7   7       3479.55       3354.37       173.97 o
   2   7   7      15641.16      15928.63       469.41 o
   3   7   7       2783.22       2637.02       181.54 o
   4   7   7        616.26        723.22       204.22 o
   5   7   7       1898.06       2033.91       170.13 o
   6   7   7       2805.12       2810.75       192.62 o
   7   7   7         16.22         70.03       150.08 o
  -7   8   7        276.60        285.05       144.89 o
  -6   8   7        102.89        313.57       143.54 o
  -5   8   7       1046.62       1032.27       160.57 o
  -4   8   7         59.01         87.75       150.49 o
  -3   8   7       2061.04       2258.11       176.52 o
  -2   8   7        127.34         69.40       164.01 o
  -1   8   7       2777.34       2793.22       159.28 o
   0   8   7          0.10         82.41       145.47 o
   1   8   7       2740.51       2828.12       155.64 o
   2   8   7        200.70        181.89       159.68 o
   3   8   7       2005.79       1862.95       161.25 o
   4   8   7         61.53        209.91       186.39 o
   5   8   7       1028.54        980.20       203.67 o
   6   8   7        118.37         83.81       166.01 o
   7   8   7        275.60        247.38       144.20 o
   8   8   7         16.01       -137.58       142.97 o
  -7   9   7         42.58        110.35       139.37 o
  -6   9   7        358.14        347.22       159.59 o
  -5   9   7        107.14        -17.56       158.16 o
  -4   9   7        328.34        344.67       157.52 o
  -3   9   7        359.41        343.87       151.46 o
  -2   9   7       1940.46       2088.75       161.00 o
  -1   9   7        139.82        123.84       163.63 o
   0   9   7         16.32        129.24       146.81 o
   1   9   7        134.98        202.24       178.62 o
   2   9   7       1878.29       2019.73       164.74 o
   3   9   7        320.24        267.37       167.42 o
   4   9   7        330.11        171.93       196.25 o
   5   9   7        108.20        -30.24       191.52 o
   6   9   7        340.67        472.10       159.76 o
   7   9   7         32.92        -14.76       146.47 o
  -5  10   7         51.76         -4.78       158.50 o
  -4  10   7       1267.01       1128.46       156.17 o
  -3  10   7        126.64        162.82       174.90 o
  -2  10   7         82.56        178.15       152.13 o
  -1  10   7        121.26        168.05       142.57 o
   0  10   7       2371.43       2398.36       165.90 o
   1  10   7        106.58         -2.33       138.67 o
   2  10   7         94.05         27.60       153.59 o
   3  10   7        120.78        -43.75       157.17 o
   4  10   7       1266.01        996.71       165.90 o
   5  10   7         32.81       -125.89       185.36 o
  -3  11   7         91.57        231.74       147.41 o
  -2  11   7       1380.39       1117.04       155.37 o
  -1  11   7        395.54        318.38       153.39 o
   0  11   7          5.42        -91.37       167.48 o
   1  11   7        352.77        295.97       155.32 o
   2  11   7       1360.39       1145.24       143.34 o
   3  11   7         95.61         93.55       136.95 o
   0   0   8     900480.50     768316.06      5620.78 o
   0   1   8         97.07        179.52       234.39 o
   1   1   8      20419.49      19428.96       660.38 o
  -1   2   8       2900.99       2614.18       178.63 o
   0   2   8        380.57        581.30       157.55 o
   1   2   8       2890.32       2692.99       170.64 o
   2   2   8        104.67         89.05       211.34 o
  -2   3   8        463.64        352.89       179.83 o
  -1   3   8      28332.53      28211.35       402.42 o
   0   3   8        381.69        278.44       159.77 o
   1   3   8      28628.92      28628.81       322.95 o
   2   3   8        462.75        379.94       196.75 o
   3   3   8       4515.94       4328.39       187.72 o
  -3   4   8       9130.73       8533.55       392.85 o
  -2   4   8        517.48        492.66       157.42 o
  -1   4   8       5929.90       5846.09       169.43 o
   0   4   8     183819.30     183334.56      2434.17 o
   1   4   8       5969.33       5573.49       162.22 o
   2   4   8        538.43        532.26       189.89 o
   3   4   8       9240.12       8960.36       281.59 o
   4   4   8      97649.43      94528.29      1703.02 o
  -4   5   8       2227.02       1967.90       188.73 o
  -3   5   8       6322.29       5953.63       181.33 o
  -2   5   8        597.13        670.69       167.34 o
  -1   5   8       8254.07       8215.27       188.72 o
   0   5   8         36.90         15.76       152.72 o
   1   5   8       8141.23       8246.53       208.31 o
   2   5   8        601.20        697.84       164.81 o
   3   5   8       6191.65       5736.52       185.44 o
   4   5   8       2188.83       1947.77       181.59 o
   5   5   8         26.47         81.71       204.69 o
  -5   6   8        220.75        300.48       177.97 o
  -4   6   8         79.70        113.92       169.39 o
  -3   6   8         53.70        350.01       182.61 o
  -2   6   8        140.42        167.21       170.71 o
  -1   6   8        304.15        183.36       160.67 o
   0   6   8        138.69        111.73       157.88 o
   1   6   8        321.61        203.07       154.82 o
   2   6   8        129.68        197.65       160.37 o
   3   6   8         51.25        -78.36       176.58 o
   4   6   8         84.97        110.33       181.92 o
   5   6   8        218.21        178.06       158.86 o
   6   6   8         17.02         84.43       171.92 o
  -6   7   8         49.64        -48.27       158.79 o
  -5   7   8       2130.16       2118.09       179.14 o
  -4   7   8       2463.69       2502.41       167.12 o
  -3   7   8       1518.51       1530.01       150.14 o
  -2   7   8         53.12        224.88       170.82 o
  -1   7   8       2165.92       2178.82       162.12 o
   0   7   8        271.99        259.04       157.07 o
   1   7   8       2276.52       2078.81       164.57 o
   2   7   8         47.78         79.25       179.74 o
   3   7   8       1504.78       1527.45       179.18 o
   4   7   8       2503.15       2389.43       178.30 o
   5   7   8       2041.33       1955.15       182.06 o
   6   7   8         55.98        207.79       161.27 o
   7   7   8         13.84        164.14       149.75 o
  -7   8   8       1142.40        930.39       158.34 o
  -6   8   8         37.62         82.29       162.91 o
  -5   8   8       1253.49       1264.36       149.90 o
  -4   8   8       2910.76       3142.34       165.01 o
  -3   8   8       5819.62       6126.87       298.10 o
  -2   8   8        132.60         92.19       151.23 o
  -1   8   8       4339.79       4628.44       167.81 o
   0   8   8      12042.85      11474.25       291.07 o
   1   8   8       4433.56       4554.71       201.60 o
   2   8   8        119.86         30.16       154.18 o
   3   8   8       5899.91       6095.67       195.41 o
   4   8   8       2909.54       3205.04       176.66 o
   5   8   8       1321.18       1212.26       161.83 o
   6   8   8         36.52        -84.98       164.35 o
   7   8   8       1163.93       1251.45       166.57 o
   8   8   8        617.13        571.19       142.96 o
  -7   9   8         47.91          9.86       133.42 o
  -6   9   8        123.85         33.16       148.81 o
  -5   9   8        222.78        288.05       155.88 o
  -4   9   8        585.79        358.52       168.63 o
  -3   9   8        331.88        204.17       171.94 o
  -2   9   8        102.40        231.66       158.59 o
  -1   9   8        465.79        453.64       145.48 o
   0   9   8         11.27        -28.48       138.43 o
   1   9   8        459.28        424.63       167.63 o
   2   9   8         90.52        171.47       151.63 o
   3   9   8        417.64        188.81       171.26 o
   4   9   8        591.39        285.95       165.23 o
   5   9   8        207.66        129.60       179.93 o
   6   9   8        128.86         77.52       172.61 o
   7   9   8         44.06          0.35       156.75 o
  -5  10   8         35.45        123.07       138.69 o
  -4  10   8        122.44        210.88       161.07 o
  -3  10   8         20.47       -120.40       147.04 o
  -2  10   8         41.71         37.18       157.44 o
  -1  10   8         17.06         70.12       152.88 o
   0  10   8        262.11        151.34       163.90 o
   1  10   8         20.21        100.00       151.77 o
   2  10   8         44.33        -60.56       141.29 o
   3  10   8         16.96        -39.56       152.21 o
   4  10   8        123.84         26.05       143.70 o
   5  10   8         39.32          0.88       183.95 o
  -3  11   8         32.38         52.60       169.49 o
  -2  11   8         40.90        145.71       173.70 o
  -1  11   8        254.34        280.33       149.15 o
   0  11   8         45.41         77.78       158.52 o
   1  11   8        245.72        202.80       155.20 o
   2  11   8         40.29         85.61       154.55 o
   3  11   8         32.21        -26.64       151.38 o
   0   1   9       1380.88       1162.39       201.28 o
   1   1   9       4421.00       4005.76       182.66 o
  -1   2   9       3503.84       3085.68       174.59 o
   0   2   9       6261.14       6672.10       171.80 o
   1   2   9       3554.22       3250.56       180.09 o
   2   2   9         12.78        -23.97       180.93 o
  -2   3   9      19986.94      18604.30       469.77 o
  -1   3   9      12541.24      12980.33       265.57 o
   0   3   9         25.56         74.51       197.28 o
   1   3   9      12676.52      13140.23       224.82 o
   2   3   9      20162.66      19117.44       505.70 o
   3   3   9        216.69        295.37       229.58 o
  -3   4   9       1577.23       1440.47       163.86 o
  -2   4   9       6947.98       6995.22       180.08 o
  -1   4   9       3101.19       3107.81       178.11 o
   0   4   9        401.67        478.71       170.39 o
   1   4   9       2827.16       2811.72       162.72 o
   2   4   9       6762.24       6718.04       189.91 o
   3   4   9       1583.88       1360.98       194.56 o
   4   4   9        157.66        148.45       179.80 o
  -4   5   9       2798.81       2562.77       189.12 o
  -3   5   9       5506.59       5364.20       174.86 o
  -2   5   9        677.73        681.73       151.68 o
  -1   5   9       7826.96       7870.00       176.62 o
   0   5   9       1336.77       1338.09       151.84 o
   1   5   9       8195.95       8058.93       166.74 o
   2   5   9        681.92        758.19       158.18 o
   3   5   9       5576.01       5372.02       183.19 o
   4   5   9       2851.65       2851.62       187.87 o
   5   5   9          9.35        -39.83       179.11 o
  -5   6   9         71.73         12.83       165.48 o
  -4   6   9       4254.85       3994.17       165.22 o
  -3   6   9       2271.46       2458.92       164.30 o
  -2   6   9         62.80         65.58       146.29 o
  -1   6   9       1092.55       1171.19       171.88 o
   0   6   9      28364.83      30588.01       534.76 o
   1   6   9       1135.46       1056.58       161.34 o
   2   6   9         61.98         95.81       182.25 o
   3   6   9       2285.70       2323.48       189.39 o
   4   6   9       4263.04       3940.73       160.59 o
   5   6   9         62.81         75.06       198.19 o
   6   6   9         12.43         10.06       171.96 o
  -6   7   9        603.79        717.41       169.45 o
  -5   7   9       2052.64       1923.69       151.95 o
  -4   7   9        117.63        225.89       169.62 o
  -3   7   9       1115.26       1240.79       182.44 o
  -2   7   9       5299.10       5106.78       169.81 o
  -1   7   9       2360.45       2448.51       172.73 o
   0   7   9        167.08        229.08       159.69 o
   1   7   9       2206.06       2065.84       157.22 o
   2   7   9       5212.79       5041.87       155.23 o
   3   7   9       1029.00       1185.26       175.03 o
   4   7   9         81.67        168.93       161.06 o
   5   7   9       2159.13       1912.24       149.95 o
   6   7   9        589.72        686.86       145.89 o
   7   7   9         26.22        -75.80       136.89 o
  -7   8   9          2.04        163.81       166.66 o
  -6   8   9        108.60         88.85       151.87 o
  -5   8   9       1484.90       1719.78       172.80 o
  -4   8   9         25.41        213.77       170.07 o
  -3   8   9        613.49        543.89       174.77 o
  -2   8   9        182.80        255.39       178.46 o
  -1   8   9       2265.37       2563.91       155.05 o
   0   8   9        123.59        134.31       172.93 o
   1   8   9       2270.16       2661.12       164.13 o
   2   8   9        253.65        205.04       154.23 o
   3   8   9        587.93        661.08       169.77 o
   4   8   9         33.36         75.81       167.43 o
   5   8   9       1461.20       1642.45       184.99 o
   6   8   9        114.37         54.90       145.69 o
   7   8   9          1.29         23.71       136.51 o
   8   8   9          4.53         80.46       130.80 o
  -7   9   9         88.96       -127.34       189.03 o
  -6   9   9        188.09        255.19       148.04 o
  -5   9   9        114.10       -127.12       166.67 o
  -4   9   9        515.86        377.04       151.99 o
  -3   9   9       1122.19       1100.36       154.95 o
  -2   9   9        867.51       1050.14       150.12 o
  -1   9   9        641.23        763.24       165.95 o
   0   9   9         58.64        -12.45       167.08 o
   1   9   9        603.43        774.06       169.50 o
   2   9   9        886.38       1193.73       145.24 o
   3   9   9        991.43        906.98       148.49 o
   4   9   9        537.24        404.49       168.06 o
   5   9   9        123.02        126.17       177.71 o
   6   9   9        185.17        203.76       172.73 o
   7   9   9         94.25        140.52       212.90 o
  -5  10   9          0.47       -115.07       171.71 o
  -4  10   9       1990.54       1587.64       144.83 o
  -3  10   9          2.14         10.46       160.73 o
  -2  10   9         53.80         89.32       164.92 o
  -1  10   9          2.74        174.92       151.41 o
   0  10   9       3416.38       3111.85       150.81 o
   1  10   9          6.70       -120.73       175.79 o
   2  10   9         60.07         34.35       147.92 o
   3  10   9          3.27         -9.78       150.89 o
   4  10   9       1951.67       1544.26       239.19 o
   5  10   9          1.84         12.27       186.61 o
  -3  11   9         87.40       -129.49       248.42 o
  -2  11   9        193.12        188.90       145.42 o
  -1  11   9        425.69        260.89       145.60 o
   0  11   9         88.93        226.08       174.27 o
   1  11   9        447.18        333.03       154.53 o
   2  11   9        190.01          1.69       146.42 o
   3  11   9         83.07       -116.35       154.79 o
   0   1  10       2493.84       1890.24       214.39 o
   1   1  10        857.64        905.89       204.76 o
  -1   2  10         81.47        107.74       183.82 o
   0   2  10        650.01        435.09       182.49 o
   1   2  10         31.77         17.93       157.55 o
   2   2  10       5182.55       5863.12       161.53 o
  -2   3  10       3011.47       2837.68       205.93 o
  -1   3  10       4605.71       4953.61       176.86 o
   0   3  10        164.76        242.43       165.05 o
   1   3  10       4289.90       4526.58       172.02 o
   2   3  10       3005.62       2866.71       149.62 o
   3   3  10       1980.62       1742.35       191.34 o
  -3   4  10       4199.00       3939.86       186.02 o
  -2   4  10        235.89        170.51       178.23 o
  -1   4  10       1482.65       1456.18       162.25 o
   0   4  10         38.29         -6.44       165.25 o
   1   4  10       1563.41       1483.89       158.24 o
   2   4  10        257.07        165.66       147.78 o
   3   4  10       4239.21       4097.43       186.49 o
   4   4  10          0.08        156.42       162.91 o
  -4   5  10       1236.71       1210.12       161.85 o
  -3   5  10       4064.42       3884.32       177.76 o
  -2   5  10       1672.38       1887.29       167.66 o
  -1   5  10       6932.77       7176.01       186.53 o
   0   5  10       1632.45       1608.73       167.68 o
   1   5  10       6649.87       6782.38       179.80 o
   2   5  10       1613.53       1899.28       160.77 o
   3   5  10       3985.59       3773.84       177.74 o
   4   5  10       1254.67       1303.40       184.00 o
   5   5  10        380.33        260.48       180.44 o
  -5   6  10        195.35        126.83       156.36 o
  -4   6  10        240.19        444.26       169.78 o
  -3   6  10       1389.88       1590.44       174.37 o
  -2   6  10        508.26        237.38       171.11 o
  -1   6  10        629.71        588.69       182.57 o
   0   6  10        163.78        155.31       163.30 o
   1   6  10        592.84        722.35       173.87 o
   2   6  10        512.82        449.48       175.14 o
   3   6  10       1401.50       1551.46       167.29 o
   4   6  10        228.58        196.85       168.73 o
   5   6  10        166.56        368.41       158.24 o
   6   6  10         15.58        218.90       151.22 o
  -6   7  10        290.49        124.57       168.72 o
  -5   7  10       2301.64       2217.77       170.63 o
  -4   7  10       2028.82       1822.89       156.28 o
  -3   7  10        214.24        266.07       177.36 o
  -2   7  10       1432.64       1379.07       167.48 o
  -1   7  10       1423.10       1436.96       162.64 o
   0   7  10        139.15         76.69       162.33 o
   1   7  10       1561.74       1722.10       172.88 o
   2   7  10       1503.37       1351.16       170.12 o
   3   7  10        252.73        236.31       171.49 o
   4   7  10       2090.85       1943.08       191.25 o
   5   7  10       2193.29       2327.82       182.03 o
   6   7  10        265.83        202.38       161.25 o
   7   7  10        401.15        325.65       143.16 o
  -7   8  10       1249.17        796.24       148.82 o
  -6   8  10         56.96         77.96       148.83 o
  -5   8  10        433.60        283.38       147.52 o
  -4   8  10         13.80        -64.86       162.00 o
  -3   8  10       2642.96       2472.46       181.23 o
  -2   8  10         41.60         31.17       162.19 o
  -1   8  10        306.22        150.41       158.51 o
   0   8  10         24.45         91.61       176.72 o
   1   8  10        301.31        156.27       181.36 o
   2   8  10         40.75        103.86       140.48 o
   3   8  10       2613.12       2404.75       186.26 o
   4   8  10         14.51        -29.14       176.29 o
   5   8  10        437.26        452.77       181.51 o
   6   8  10         57.02         53.93       177.87 o
   7   8  10       1274.24        957.14       155.73 o
   8   8  10          1.68        -32.42       237.17 o
  -6   9  10        359.06        370.73       158.44 o
  -5   9  10        166.48        152.70       145.92 o
  -4   9  10        428.47        330.13       168.59 o
  -3   9  10       1268.61       1204.34       162.63 o
  -2   9  10        783.91        956.85       167.95 o
  -1   9  10        687.93        659.50       167.61 o
   0   9  10        138.39        146.37       144.58 o
   1   9  10        719.25        667.20       162.06 o
   2   9  10        802.45        881.84       163.45 o
   3   9  10       1370.21       1315.58       159.04 o
   4   9  10        402.23        268.24       175.73 o
   5   9  10        162.41         77.48       151.27 o
   6   9  10        353.33        364.28       231.83 o
  -5  10  10         27.40        134.86       154.99 o
  -4  10  10         42.32        102.83       160.73 o
  -3  10  10        119.61        241.15       153.49 o
  -2  10  10          3.83         36.60       169.48 o
  -1  10  10        267.55        443.28       156.88 o
   0  10  10          9.14        161.73       183.32 o
   1  10  10        256.89        250.91       155.72 o
   2  10  10         21.21       -155.02       155.02 o
   3  10  10        120.76        134.36       157.73 o
   4  10  10         43.62         -3.25       149.65 o
   5  10  10         22.64         -5.30       156.55 o
  -2  11  10        200.89        342.88       159.21 o
  -1  11  10        417.50        236.77       151.30 o
   0  11  10        125.87        -52.48       158.47 o
   1  11  10        383.34        242.06       148.19 o
   2  11  10        206.35        215.46       163.37 o
   0   1  11       2069.01       1548.89       211.88 o
   1   1  11         78.15        109.80       200.67 o
  -1   2  11      50607.49      47412.11      1457.71 o
   0   2  11      17317.62      16476.02       242.82 o
   1   2  11      50427.88      47043.73       992.35 o
   2   2  11        333.48        264.39       171.54 o
  -2   3  11      26826.67      25739.23       839.31 o
  -1   3  11       5039.34       5055.17       194.50 o
   0   3  11        963.53        874.14       155.66 o
   1   3  11       5475.16       5499.93       180.85 o
   2   3  11      26957.30      24797.29       751.63 o
   3   3  11       1055.32        822.55       173.30 o
  -3   4  11       2238.61       2180.59       183.05 o
  -2   4  11       2629.75       2625.70       182.71 o
  -1   4  11        531.80        413.20       168.91 o
   0   4  11       2137.20       2066.65       173.02 o
   1   4  11        672.52        632.38       160.05 o
   2   4  11       2583.99       2461.42       152.15 o
   3   4  11       2288.63       2010.22       180.11 o
   4   4  11       1920.67       2075.24       183.85 o
  -4   5  11        282.59        363.60       166.08 o
  -3   5  11       4864.00       4689.38       182.11 o
  -2   5  11      15747.72      15177.27       426.72 o
  -1   5  11       4668.42       5016.11       188.65 o
   0   5  11        899.77        993.79       162.16 o
   1   5  11       4935.47       5069.49       180.48 o
   2   5  11      15772.89      15499.11       216.30 o
   3   5  11       4908.55       4945.55       193.12 o
   4   5  11        253.46        253.82       167.93 o
   5   5  11         76.44        108.09       162.66 o
  -5   6  11       1574.26       1701.13       180.95 o
  -4   6  11      14303.91      13672.00       390.27 o
  -3   6  11       2472.00       2332.28       190.92 o
  -2   6  11        537.01        509.35       170.15 o
  -1   6  11       3129.20       3002.24       179.35 o
   0   6  11      18962.33      20157.82       253.98 o
   1   6  11       3120.22       2941.47       195.54 o
   2   6  11        555.60        622.85       176.23 o
   3   6  11       2471.99       2420.31       169.99 o
   4   6  11      14386.07      14039.08       245.83 o
   5   6  11       1598.60       1536.47       186.90 o
   6   6  11        448.25        524.20       163.46 o
  -6   7  11        312.71        394.27       153.20 o
  -5   7  11       1776.21       1884.05       166.72 o
  -4   7  11        721.70        601.00       148.08 o
  -3   7  11        659.77        732.74       155.35 o
  -2   7  11       2227.86       2217.39       191.33 o
  -1   7  11       2978.96       3188.42       159.52 o
   0   7  11        140.13        146.73       160.18 o
   1   7  11       2873.06       2629.53       160.78 o
   2   7  11       2246.05       2322.09       176.03 o
   3   7  11        583.64        481.48       182.98 o
   4   7  11        673.03        441.45       178.00 o
   5   7  11       1950.44       1862.36       167.16 o
   6   7  11        320.33        480.71       165.34 o
   7   7  11        149.16        220.65       152.25 o
  -7   8  11        487.23        339.07       138.87 o
  -6   8  11        810.34        704.66       167.13 o
  -5   8  11         22.32         20.64       170.72 o
  -4   8  11        385.72        425.88       151.88 o
  -3   8  11       1128.61       1039.84       142.62 o
  -2   8  11       1117.46        960.33       172.57 o
  -1   8  11        350.35        257.55       166.46 o
   0   8  11        781.95        674.47       161.31 o
   1   8  11        362.35        352.61       152.53 o
   2   8  11       1138.40       1050.88       150.34 o
   3   8  11       1118.42        896.25       170.08 o
   4   8  11        395.32        454.36       168.19 o
   5   8  11         20.36         72.91       199.49 o
   6   8  11        815.47        646.21       146.70 o
   7   8  11        473.37        294.30       153.50 o
  -6   9  11        274.78        336.77       149.12 o
  -5   9  11        322.68        159.40       156.47 o
  -4   9  11         23.31         -7.67       166.95 o
  -3   9  11       1138.47        971.56       163.62 o
  -2   9  11       1773.50       1661.26       158.13 o
  -1   9  11       1090.05       1036.62       172.01 o
   0   9  11         38.25        105.29       173.33 o
   1   9  11       1032.52        997.14       163.26 o
   2   9  11       1740.45       1618.75       139.69 o
   3   9  11       1022.01        900.04       140.92 o
   4   9  11         32.44        123.12       163.07 o
   5   9  11        329.43        178.93       163.52 o
   6   9  11        270.47        543.04       186.53 o
  -5  10  11          1.65         -7.76       175.13 o
  -4  10  11       1699.38       1420.40       167.38 o
  -3  10  11        116.41        142.74       147.71 o
  -2  10  11         68.39         34.92       170.30 o
  -1  10  11         75.02        129.07       155.28 o
   0  10  11       5458.56       5001.23       160.64 o
   1  10  11         86.31        145.11       157.05 o
   2  10  11         66.59         73.32       155.35 o
   3  10  11        108.46         57.62       149.21 o
   4  10  11       1690.84       1396.24       158.22 o
   5  10  11          2.46       -185.62       191.68 o
  -2  11  11          7.58       -316.72       321.03 o
  -1  11  11        393.95        448.54       150.38 o
   0  11  11          4.22         40.04       161.29 o
   1  11  11        447.81        199.33       167.36 o
   2  11  11          8.13         85.39       189.11 o
   0   0  12       2424.23       1666.01       444.99 o
   0   1  12        575.62        602.53       179.68 o
   1   1  12       5033.50       4946.16       199.82 o
  -1   2  12      63230.69      55946.23      2254.68 o
   0   2  12        298.02        261.03       167.23 o
   1   2  12      63283.91      58869.89      1559.77 o
   2   2  12        899.31        888.64       185.16 o
  -2   3  12      32261.96      30931.37       616.34 o
  -1   3  12       3743.43       3618.54       183.09 o
   0   3  12          4.70         45.64       178.74 o
   1   3  12       3415.28       3299.36       185.76 o
   2   3  12      32080.30      30140.79       805.74 o
   3   3  12        290.00        326.08       150.01 o
  -3   4  12        476.81        441.14       186.99 o
  -2   4  12         63.95        131.91       152.32 o
  -1   4  12       3156.56       3561.49       168.04 o
   0   4  12       8097.07       7647.62       191.13 o
   1   4  12       3198.01       3301.13       146.85 o
   2   4  12         59.71         96.90       144.58 o
   3   4  12        462.37        268.26       159.48 o
   4   4  12        221.59        124.68       196.05 o
  -4   5  12       1340.53       1322.77       162.17 o
  -3   5  12       4549.51       4658.96       191.24 o
  -2   5  12      20314.13      19162.27       517.56 o
  -1   5  12       1657.48       1586.58       183.63 o
   0   5  12        344.74        346.55       172.91 o
   1   5  12       1563.78       1475.37       166.85 o
   2   5  12      20252.63      18947.98       222.27 o
   3   5  12       4458.04       4348.58       164.34 o
   4   5  12       1368.30       1402.47       172.88 o
   5   5  12         47.34         -0.92       204.40 o
  -5   6  12       3137.26       2922.02       177.77 o
  -4   6  12         95.73        191.76       184.38 o
  -3   6  12       5959.42       6170.74       207.61 o
  -2   6  12         38.04         96.09       163.45 o
  -1   6  12       9340.65       9626.31       198.24 o
   0   6  12        111.19        212.65       177.73 o
   1   6  12       9379.96       9751.93       220.46 o
   2   6  12         47.86         41.26       170.30 o
   3   6  12       5928.49       5912.00       173.17 o
   4   6  12         90.92         71.31       185.31 o
   5   6  12       3085.93       2817.51       161.29 o
   6   6  12         13.34        -65.50       170.61 o
  -6   7  12        337.59        589.98       172.92 o
  -5   7  12       2076.29       2147.02       167.49 o
  -4   7  12         80.68         68.09       162.01 o
  -3   7  12        611.06        752.35       179.74 o
  -2   7  12       1178.07       1345.41       173.34 o
  -1   7  12       2255.63       2328.89       164.61 o
   0   7  12         50.74        115.87       181.73 o
   1   7  12       2285.78       2310.38       162.22 o
   2   7  12       1188.76       1450.77       174.79 o
   3   7  12        687.21        719.37       153.72 o
   4   7  12         48.11        164.86       176.16 o
   5   7  12       1889.42       1925.62       179.60 o
   6   7  12        323.22        367.85       177.45 o
   7   7  12         33.02        -90.23       150.28 o
  -7   8  12          5.03        -11.87       167.05 o
  -6   8  12         55.48         81.82       163.79 o
  -5   8  12        329.47        364.42       161.94 o
  -4   8  12          5.66         -1.03       182.24 o
  -3   8  12        254.05        269.37       163.16 o
  -2   8  12         95.74        187.43       174.81 o
  -1   8  12       1106.57       1275.23       142.50 o
   0   8  12         24.16         94.14       154.14 o
   1   8  12       1103.62       1132.98       159.70 o
   2   8  12         80.84         45.00       162.24 o
   3   8  12        280.44        324.23       139.24 o
   4   8  12          7.91        -56.01       157.91 o
   5   8  12        325.67        349.02       168.25 o
   6   8  12         49.53         18.85       152.12 o
   7   8  12          5.04        216.19       164.00 o
  -6   9  12        252.94        290.26       144.12 o
  -5   9  12        212.49        209.07       172.56 o
  -4   9  12         52.14        144.56       158.27 o
  -3   9  12        673.35        596.20       186.01 o
  -2   9  12       1808.75       1621.36       162.03 o
  -1   9  12        554.73        664.60       153.30 o
   0   9  12         10.61        -98.41       175.53 o
   1   9  12        581.91        565.82       169.62 o
   2   9  12       1842.06       1462.55       149.50 o
   3   9  12        752.77        609.18       153.39 o
   4   9  12         54.83         55.63       142.20 o
   5   9  12        214.75        168.60       153.46 o
   6   9  12        247.72        138.95       171.85 o
  -4  10  12         35.44        -42.57       141.37 o
  -3  10  12        111.79         42.43       174.70 o
  -2  10  12         18.74         19.40       170.28 o
  -1  10  12        224.03        403.99       146.71 o
   0  10  12          7.06        213.21       172.61 o
   1  10  12        217.00        199.49       178.56 o
   2  10  12         13.70         83.08       152.71 o
   3  10  12        112.28        102.02       149.79 o
   4  10  12         34.52         -3.89       130.36 o
  -1  11  12        410.64        288.27       315.29 o
   0  11  12         60.76        -36.43       164.48 o
   1  11  12        358.46        228.83       255.50 o
   0   1  13        157.45         98.90       207.91 o
   1   1  13       3830.07       3591.34       193.21 o
  -1   2  13       8026.11       7163.62       201.20 o
   0   2  13        211.38        136.08       174.50 o
   1   2  13       8070.42       7346.83       211.63 o
   2   2  13       1260.58       1253.01       157.28 o
  -2   3  13       1172.80       1023.01       160.43 o
  -1   3  13       1707.38       1668.38       195.58 o
   0   3  13        141.38        133.44       164.57 o
   1   3  13       1867.91       1761.03       164.95 o
   2   3  13       1215.48       1116.10       176.57 o
   3   3  13         36.01          1.15       158.05 o
  -3   4  13       1299.88       1342.38       175.90 o
  -2   4  13        765.29        654.64       159.42 o
  -1   4  13       2067.29       2178.02       175.72 o
   0   4  13        160.22         89.09       173.55 o
   1   4  13       2004.85       2220.02       173.40 o
   2   4  13        766.46        727.14       165.25 o
   3   4  13       1301.38       1340.42       163.88 o
   4   4  13        240.27        174.18       169.40 o
  -4   5  13        430.47        374.08       180.28 o
  -3   5  13       2529.40       2642.86       165.29 o
  -2   5  13       9831.49       9538.64       288.55 o
  -1   5  13       1188.03       1263.06       187.38 o
   0   5  13        404.01        577.38       168.73 o
   1   5  13       1137.30       1219.50       156.57 o
   2   5  13       9882.90       9389.00       210.83 o
   3   5  13       2621.61       2843.20       170.57 o
   4   5  13        412.95        343.95       162.44 o
   5   5  13         35.46        -34.79       156.96 o
  -5   6  13       1251.70       1227.91       153.26 o
  -4   6  13        736.57        792.44       156.82 o
  -3   6  13       1072.38        975.90       182.99 o
  -2   6  13       1281.90       1218.81       180.27 o
  -1   6  13       2962.13       3069.39       188.31 o
   0   6  13       2442.94       2971.99       185.49 o
   1   6  13       2952.13       3055.13       181.30 o
   2   6  13       1292.21       1235.81       156.96 o
   3   6  13       1087.84       1347.45       158.57 o
   4   6  13        732.51        792.11       168.65 o
   5   6  13       1287.60       1130.82       167.40 o
   6   6  13        454.40        329.15       149.32 o
  -6   7  13         55.75        251.92       153.67 o
  -5   7  13        953.25       1147.32       167.72 o
  -4   7  13        165.31        213.68       164.81 o
  -3   7  13        435.80        550.72       174.50 o
  -2   7  13         70.62        174.63       150.99 o
  -1   7  13       1377.02       1356.98       170.83 o
   0   7  13        135.26        -19.08       165.87 o
   1   7  13       1411.60       1502.52       183.63 o
   2   7  13         73.33        165.41       157.39 o
   3   7  13        383.86        384.69       146.40 o
   4   7  13        169.13         93.11       151.30 o
   5   7  13       1053.99       1180.12       208.12 o
   6   7  13         56.51         28.26       162.29 o
   7   7  13         16.41        -38.34       149.08 o
  -7   8  13        203.87        183.79       166.99 o
  -6   8  13        290.74        322.67       125.54 o
  -5   8  13        154.73        227.07       162.29 o
  -4   8  13         18.49        176.26       160.78 o
  -3   8  13       1364.71       1288.98       161.61 o
  -2   8  13         23.69        106.12       165.31 o
  -1   8  13       1440.94       1479.08       164.55 o
   0   8  13         61.10        -18.18       196.76 o
   1   8  13       1404.72       1443.13       161.68 o
   2   8  13         26.96         37.44       161.87 o
   3   8  13       1390.52       1181.79       149.33 o
   4   8  13         16.70          4.49       153.44 o
   5   8  13        153.41        144.01       180.26 o
   6   8  13        299.18        202.44       167.90 o
   7   8  13        198.88        135.57       144.17 o
  -6   9  13        237.36        212.66       141.44 o
  -5   9  13        259.25        255.75       147.11 o
  -4   9  13         23.61        231.36       155.49 o
  -3   9  13        326.77        289.50       165.19 o
  -2   9  13       1933.72       2123.55       168.92 o
  -1   9  13        264.16        316.10       149.56 o
   0   9  13         66.44        112.98       177.70 o
   1   9  13        253.99        134.18       189.13 o
   2   9  13       1893.62       1809.43       167.19 o
   3   9  13        347.23        415.69       150.51 o
   4   9  13          9.61         60.91       136.85 o
   5   9  13        259.02        187.81       150.87 o
   6   9  13        246.55        137.89       160.00 o
  -4  10  13        463.36        538.16       148.96 o
  -3  10  13        495.81        425.46       164.95 o
  -2  10  13        240.47         73.73       161.40 o
  -1  10  13        377.26        268.93       157.17 o
   0  10  13        672.72        900.18       177.71 o
   1  10  13        391.99        273.84       151.87 o
   2  10  13        233.34         96.84       157.76 o
   3  10  13        501.55        422.31       137.26 o
   4  10  13        457.04        423.16       141.84 o
   0   1  14        176.96        216.22       209.91 o
   1   1  14       9196.38       8777.01       352.89 o
  -1   2  14       1032.54        857.51       186.24 o
   0   2  14       6740.35       5930.61       198.52 o
   1   2  14       1060.71        891.44       188.37 o
   2   2  14       1414.99       1881.04       180.76 o
  -2   3  14       3752.00       4111.84       167.33 o
  -1   3  14       6843.80       6752.61       242.29 o
   0   3  14          1.30       -157.53       188.29 o
   1   3  14       6780.80       6815.57       231.97 o
   2   3  14       3843.62       4210.09       178.97 o
   3   3  14       2320.61       2357.10       159.52 o
  -3   4  14        316.44        330.45       163.26 o
  -2   4  14       2453.64       2496.45       162.91 o
  -1   4  14       1348.50       1469.73       185.46 o
   0   4  14        810.47        783.49       187.55 o
   1   4  14       1361.74       1358.35       174.60 o
   2   4  14       2467.61       2448.00       155.33 o
   3   4  14        320.78        364.69       167.89 o
   4   4  14        256.13        236.75       179.81 o
  -4   5  14        871.35        855.84       189.23 o
  -3   5  14       3659.65       3502.33       171.31 o
  -2   5  14       7003.75       6979.56       196.43 o
  -1   5  14       1124.30       1090.87       164.61 o
   0   5  14        101.04        108.82       179.75 o
   1   5  14       1165.84       1254.32       171.55 o
   2   5  14       7005.74       7226.91       182.61 o
   3   5  14       3697.68       3766.10       158.76 o
   4   5  14        889.42        852.88       168.88 o
   5   5  14         97.06       -144.16       179.83 o
  -5   6  14        932.78        675.55       161.56 o
  -4   6  14        373.30        396.28       148.23 o
  -3   6  14        412.89        387.04       176.87 o
  -2   6  14       1799.77       1989.45       171.10 o
  -1   6  14        579.17        706.26       170.01 o
   0   6  14       1561.04       1498.11       181.17 o
   1   6  14        561.40        654.58       174.12 o
   2   6  14       1761.86       1889.67       170.76 o
   3   6  14        432.00        402.36       151.29 o
   4   6  14        381.25        314.51       149.96 o
   5   6  14        918.54        724.89       189.84 o
   6   6  14       4328.56       4124.70       171.41 o
  -6   7  14        475.58        412.04       145.21 o
  -5   7  14       1266.22       1239.89       158.77 o
  -4   7  14         26.61        174.83       158.52 o
  -3   7  14        210.86        177.19       185.76 o
  -2   7  14       3521.29       3800.67       172.96 o
  -1   7  14       1828.67       1884.26       163.75 o
   0   7  14         53.86        209.87       173.45 o
   1   7  14       1686.19       1683.82       167.67 o
   2   7  14       3518.55       3644.79       163.06 o
   3   7  14        208.13        161.90       145.68 o
   4   7  14         23.58        123.25       130.85 o
   5   7  14       1216.55       1176.28       161.70 o
   6   7  14        485.42        384.92       142.75 o
   7   7  14          1.79       -136.44       136.44 o
  -7   8  14         21.72        -24.30       159.34 o
  -6   8  14         58.38        -19.76       137.17 o
  -5   8  14        438.84        284.99       186.33 o
  -4   8  14        505.44        626.50       140.83 o
  -3   8  14         21.31         54.05       173.35 o
  -2   8  14         54.98         -6.13       159.01 o
  -1   8  14        430.18        796.93       172.10 o
   0   8  14       1139.43       1461.33       187.31 o
   1   8  14        423.11        611.43       170.77 o
   2   8  14         57.58        109.42       156.93 o
   3   8  14         16.51          1.44       156.99 o
   4   8  14        494.85        713.53       171.65 o
   5   8  14        448.28        567.38       166.51 o
   6   8  14         58.99       -111.10       179.44 o
   7   8  14         21.40          4.99       144.03 o
  -5   9  14        425.84        262.03       147.64 o
  -4   9  14        190.85        282.69       179.09 o
  -3   9  14        263.20        315.78       166.77 o
  -2   9  14       1808.98       1866.80       172.04 o
  -1   9  14        167.11         86.35       159.75 o
   0   9  14          0.52        -71.24       178.86 o
   1   9  14        185.79        252.41       174.82 o
   2   9  14       1860.10       1954.17       155.83 o
   3   9  14        231.43        392.70       149.29 o
   4   9  14        193.88        146.24       166.80 o
   5   9  14        441.56        579.15       143.51 o
  -4  10  14         12.32       -321.25       321.25 o
  -3  10  14         61.80         90.85       159.59 o
  -2  10  14        333.59        255.83       155.43 o
  -1  10  14         88.24        163.50       158.34 o
   0  10  14         14.23        -96.57       184.92 o
   1  10  14         74.16         21.73       177.78 o
   2  10  14        321.12        152.43       156.52 o
   3  10  14         78.70        104.54       128.38 o
   0   1  15        367.53        565.47       185.15 o
   1   1  15      20103.68      19240.08       918.76 o
  -1   2  15       1227.30       1272.48       187.70 o
   0   2  15        218.72        218.80       188.07 o
   1   2  15       1216.24       1285.58       185.11 o
   2   2  15        309.91        261.45       187.22 o
  -2   3  15       7358.69       7767.44       208.58 o
  -1   3  15      13606.52      12714.51       256.01 o
   0   3  15         69.22        199.38       180.80 o
   1   3  15      13499.98      12975.52       325.20 o
   2   3  15       7252.22       7644.01       235.13 o
   3   3  15       6193.34       6193.11       182.09 o
  -3   4  15        845.22       1039.88       170.13 o
  -2   4  15        385.60        360.79       156.41 o
  -1   4  15       1354.52       1388.28       186.24 o
   0   4  15          7.66        144.34       160.17 o
   1   4  15       1236.08       1370.41       159.16 o
   2   4  15        296.28        263.07       149.56 o
   3   4  15        895.88       1166.06       159.28 o
   4   4  15          6.82        -29.50       192.48 o
  -4   5  15        615.96        345.70       161.59 o
  -3   5  15       3481.74       3505.92       158.44 o
  -2   5  15       6728.51       6912.48       174.41 o
  -1   5  15       4748.40       4696.07       177.13 o
   0   5  15         48.28        178.74       161.35 o
   1   5  15       4889.33       5012.76       197.69 o
   2   5  15       6741.36       6785.34       176.38 o
   3   5  15       3402.62       3082.10       155.79 o
   4   5  15        599.93        413.79       160.64 o
   5   5  15        515.46        841.74       170.46 o
  -5   6  15        939.24       1023.72       158.59 o
  -4   6  15        276.04         55.76       183.12 o
  -3   6  15       2030.61       2046.56       175.04 o
  -2   6  15        286.87        100.40       178.49 o
  -1   6  15        808.28        655.99       164.08 o
   0   6  15       2047.56       1897.73       168.94 o
   1   6  15        781.92        807.85       168.22 o
   2   6  15        285.10        268.89       168.66 o
   3   6  15       2004.06       1819.27       154.24 o
   4   6  15        291.11        230.14       167.94 o
   5   6  15        915.60        803.10       144.62 o
   6   6  15        129.43        134.94       185.42 o
  -6   7  15       1392.24       1195.15       154.85 o
  -5   7  15        478.59        532.86       147.00 o
  -4   7  15        404.77        457.27       153.84 o
  -3   7  15       1193.97       1061.66       179.30 o
  -2   7  15       6686.08       7048.20       213.71 o
  -1   7  15       1247.96       1179.87       192.25 o
   0   7  15          8.39        121.38       189.47 o
   1   7  15       1221.12       1302.32       170.08 o
   2   7  15       6756.22       7238.96       178.92 o
   3   7  15       1236.23       1149.92       166.05 o
   4   7  15        412.92        549.74       157.54 o
   5   7  15        484.24        622.12       132.70 o
   6   7  15       1402.62       1283.10       150.75 o
   7   7  15        114.78          8.86       150.27 o
  -6   8  15         10.75        -89.48       144.56 o
  -5   8  15        435.80        463.35       164.92 o
  -4   8  15         49.15        109.03       170.73 o
  -3   8  15        741.63        778.47       190.30 o
  -2   8  15        135.22        -55.20       166.82 o
  -1   8  15        909.64        771.75       166.11 o
   0   8  15          7.98         27.36       178.47 o
   1   8  15        846.66        759.57       165.68 o
   2   8  15        186.61        140.76       183.75 o
   3   8  15        716.72        634.97       152.82 o
   4   8  15         54.14        -29.43       160.35 o
   5   8  15        432.79        391.19       147.07 o
   6   8  15         28.87        -39.24       145.01 o
  -5   9  15         76.04         49.66       165.51 o
  -4   9  15        143.27        361.79       179.31 o
  -3   9  15        120.13        265.61       179.84 o
  -2   9  15       1366.06       1483.28       176.94 o
  -1   9  15        213.14        149.69       198.96 o
   0   9  15          3.53        -33.76       168.70 o
   1   9  15        207.47        193.92       176.37 o
   2   9  15       1341.43       1182.81       168.10 o
   3   9  15         99.26         77.05       132.23 o
   4   9  15        136.55        -64.58       154.55 o
   5   9  15         67.34        107.10       162.41 o
  -3  10  15        156.76        105.98       157.48 o
  -2  10  15         56.65        -10.37       160.06 o
  -1  10  15        191.55        290.00       167.28 o
   0  10  15        707.15        485.52       176.89 o
   1  10  15        192.45         -0.57       169.10 o
   2  10  15         64.66         56.66       148.34 o
   3  10  15        134.36        136.99       133.11 o
   0   0  16     120208.22     132266.50      6785.92 o
   0   1  16        182.21        357.70       193.81 o
   1   1  16       8877.56       8920.34       535.56 o
  -1   2  16       2665.90       2872.43       206.33 o
   0   2  16       1716.35       1322.93       182.31 o
   1   2  16       2645.23       3111.82       210.05 o
   2   2  16         95.25         66.51       189.64 o
  -2   3  16        693.64        757.39       188.09 o
  -1   3  16       8167.97       7419.11       203.08 o
   0   3  16        383.16        364.46       184.99 o
   1   3  16       8337.82       8003.85       209.94 o
   2   3  16        720.12        796.39       176.94 o
   3   3  16       3095.66       3307.44       195.28 o
  -3   4  16        560.14        570.41       146.83 o
  -2   4  16        784.70        770.51       169.06 o
  -1   4  16        243.56        325.87       206.63 o
   0   4  16      42031.10      42342.21       508.21 o
   1   4  16        209.02        216.18       153.69 o
   2   4  16        827.51        824.27       166.35 o
   3   4  16        644.67        625.67       173.54 o
   4   4  16      25245.65      24458.08       649.86 o
  -4   5  16        471.01        488.53       147.54 o
  -3   5  16       2006.65       1940.73       160.31 o
  -2   5  16        596.48        671.41       168.10 o
  -1   5  16       3327.98       3234.07       181.08 o
   0   5  16          8.84         29.65       195.30 o
   1   5  16       3173.86       3377.95       182.40 o
   2   5  16        607.82        550.35       152.18 o
   3   5  16       1950.92       1811.61       183.29 o
   4   5  16        483.63        349.92       157.52 o
   5   5  16        111.92        288.77       143.70 o
  -5   6  16        159.19        297.15       161.88 o
  -4   6  16         78.22         30.23       192.63 o
  -3   6  16         55.78        -17.78       159.63 o
  -2   6  16         82.67        168.83       162.51 o
  -1   6  16        462.31        346.92       163.94 o
   0   6  16         47.10         29.87       186.20 o
   1   6  16        456.08        546.21       162.45 o
   2   6  16         74.83        155.36       194.85 o
   3   6  16         59.12         64.07       149.26 o
   4   6  16         76.99        260.66       166.73 o
   5   6  16        158.66        191.97       143.09 o
   6   6  16         11.82         72.92       173.94 o
  -6   7  16         29.98        -51.75       147.54 o
  -5   7  16        364.59        308.29       150.23 o
  -4   7  16        540.17        573.35       165.03 o
  -3   7  16        948.08       1005.48       184.32 o
  -2   7  16         25.57          9.44       186.94 o
  -1   7  16        713.75        713.50       163.09 o
   0   7  16        115.85         55.53       169.43 o
   1   7  16        875.60        826.96       183.47 o
   2   7  16         23.56         12.85       158.60 o
   3   7  16        900.39        754.22       158.05 o
   4   7  16        565.04        452.11       145.40 o
   5   7  16        359.23        292.51       132.98 o
   6   7  16         27.74         46.90       125.31 o
   7   7  16        126.42         59.81       150.53 o
  -6   8  16         26.35       -113.41       148.38 o
  -5   8  16        253.73        250.93       156.43 o
  -4   8  16       1567.52       1419.22       186.39 o
  -3   8  16        840.16        919.14       170.23 o
  -2   8  16         20.21        -64.35       171.82 o
  -1   8  16        435.96        538.24       202.24 o
   0   8  16       5703.89       5711.42       181.27 o
   1   8  16        483.21        378.23       184.51 o
   2   8  16         13.32         21.23       158.72 o
   3   8  16        854.26        885.19       160.55 o
   4   8  16       1572.26       1515.31       170.59 o
   5   8  16        265.20        180.78       147.87 o
   6   8  16         23.83        241.21       162.82 o
  -5   9  16         70.16        179.12       283.36 o
  -4   9  16        376.99        474.71       153.68 o
  -3   9  16         98.46         -4.07       157.17 o
  -2   9  16         28.91        -23.83       164.94 o
  -1   9  16        321.35        241.23       176.07 o
   0   9  16         29.45        120.43       175.65 o
   1   9  16        322.36        417.67       166.34 o
   2   9  16         27.79        209.14       141.93 o
   3   9  16        139.13        194.42       138.67 o
   4   9  16        403.67        410.31       156.82 o
   5   9  16         67.26         32.62       178.46 o
  -2  10  16         16.26         -0.55       161.77 o
  -1  10  16         44.62        -29.70       176.91 o
   0  10  16         35.65         12.41       179.65 o
   1  10  16         48.20         88.63       159.67 o
   2  10  16         14.30          5.65       152.05 o
   0   1  17       1193.11       1239.40       176.24 o
   1   1  17       1402.68       1374.69       179.00 o
  -1   2  17       1177.71       1197.31       164.53 o
   0   2  17       2729.96       2729.54       190.51 o
   1   2  17       1225.04       1184.84       179.61 o
   2   2  17        554.86        662.49       197.20 o
  -2   3  17       4430.84       4419.51       192.93 o
  -1   3  17       2313.47       2178.76       202.07 o
   0   3  17        112.87        126.65       185.67 o
   1   3  17       2353.14       2385.29       201.24 o
   2   3  17       4497.13       4756.02       200.79 o
   3   3  17         22.48         58.47       155.89 o
  -3   4  17         50.04        223.86       164.30 o
  -2   4  17       2385.23       2381.27       193.38 o
  -1   4  17        967.17       1153.50       177.63 o
   0   4  17        273.95        461.09       194.88 o
   1   4  17        742.27        811.28       156.47 o
   2   4  17       2249.39       2297.85       185.87 o
   3   4  17         78.76         34.09       172.26 o
   4   4  17        275.97        347.56       156.05 o
  -4   5  17       1426.01       1901.51       180.44 o
  -3   5  17       1941.43       1773.99       178.52 o
  -2   5  17        498.53        606.52       153.33 o
  -1   5  17       2977.25       3107.41       184.99 o
   0   5  17       1184.76       1220.86       182.87 o
   1   5  17       3345.39       3539.16       175.15 o
   2   5  17        520.36        450.99       148.43 o
   3   5  17       1973.84       1847.59       165.88 o
   4   5  17       1428.80       1656.91       175.27 o
   5   5  17         82.36        178.26       147.45 o
  -5   6  17         10.54       -130.92       151.22 o
  -4   6  17       1859.95       1868.40       171.46 o
  -3   6  17        589.74        796.74       144.97 o
  -2   6  17        654.01        657.39       169.52 o
  -1   6  17        560.75        508.06       174.67 o
   0   6  17      12531.38      12872.84       340.75 o
   1   6  17        604.18        594.11       175.76 o
   2   6  17        660.47        615.25       171.80 o
   3   6  17        573.92        666.71       152.35 o
   4   6  17       1884.72       1376.53       173.98 o
   5   6  17         15.34        185.67       182.68 o
   6   6  17         52.79        127.03       156.15 o
  -6   7  17         73.28         67.15       145.60 o
  -5   7  17        503.73        388.57       158.26 o
  -4   7  17         47.66         84.88       176.04 o
  -3   7  17        305.15        533.04       175.75 o
  -2   7  17        734.03        821.03       155.88 o
  -1   7  17        621.20        601.98       160.09 o
   0   7  17         24.36         35.97       164.76 o
   1   7  17        465.25        588.06       162.31 o
   2   7  17        705.56        751.52       178.28 o
   3   7  17        278.04        371.65       168.07 o
   4   7  17         46.72        260.12       153.80 o
   5   7  17        488.96        438.19       135.76 o
   6   7  17         64.44        115.11       146.55 o
   7   7  17          0.25          6.25       133.57 o
  -6   8  17          7.60         49.25       154.16 o
  -5   8  17        706.18        660.38       168.98 o
  -4   8  17         35.87        123.03       163.22 o
  -3   8  17         25.92        121.29       168.98 o
  -2   8  17        200.69        261.14       167.88 o
  -1   8  17        519.06        761.18       167.26 o
   0   8  17        110.51        128.92       161.36 o
   1   8  17        484.99        619.90       160.88 o
   2   8  17        261.70        328.80       173.03 o
   3   8  17         25.56        104.78       144.79 o
   4   8  17         40.48        160.47       188.74 o
   5   8  17        697.32        652.44       172.14 o
   6   8  17         13.28         78.09       139.48 o
  -4   9  17        518.96        441.46       178.03 o
  -3   9  17        678.23        493.75       177.59 o
  -2   9  17        537.89        800.46       176.65 o
  -1   9  17        496.85        438.45       168.78 o
   0   9  17         61.82        120.59       172.68 o
   1   9  17        469.06        555.16       145.95 o
   2   9  17        541.06        579.34       161.62 o
   3   9  17        593.51        451.74       163.06 o
   4   9  17        505.40        461.08       161.54 o
  -1  10  17         17.00         28.75       177.32 o
   0  10  17       1712.75       1227.66       156.06 o
   1  10  17         16.98         77.92       170.46 o
   0   1  18       2283.70       2516.03       207.32 o
   1   1  18        334.91        378.05       183.39 o
  -1   2  18       1021.04       1122.14       170.03 o
   0   2  18         78.88        174.63       192.71 o
   1   2  18        954.24       1012.26       185.27 o
   2   2  18        712.41        748.92       199.23 o
  -2   3  18       2660.87       2651.93       182.95 o
  -1   3  18        377.94        329.08       172.23 o
   0   3  18        174.14        -58.55       188.34 o
   1   3  18        302.77        333.02       190.00 o
   2   3  18       2725.30       2332.87       183.59 o
   3   3  18       2348.07       2685.49       180.84 o
  -3   4  18       1298.07       1370.28       170.10 o
  -2   4  18        125.36        148.14       172.11 o
  -1   4  18        908.82       1075.08       195.17 o
   0   4  18          5.29         89.89       185.85 o
   1   4  18        983.70        936.93       177.82 o
   2   4  18        130.45        144.89       165.42 o
   3   4  18       1313.72       1376.03       164.01 o
   4   4  18         54.96        -36.92       171.21 o
  -4   5  18        974.98       1149.73       161.35 o
  -3   5  18        719.39        766.01       177.26 o
  -2   5  18        346.26        367.59       161.41 o
  -1   5  18       3867.81       4191.60       218.45 o
   0   5  18       1461.25       1509.69       205.46 o
   1   5  18       3616.72       3861.03       191.80 o
   2   5  18        282.19         96.39       151.20 o
   3   5  18        742.63        926.17       183.43 o
   4   5  18        974.86       1048.74       172.92 o
   5   5  18        954.95       1157.30       171.52 o
  -5   6  18         95.25       -100.18       156.07 o
  -4   6  18         99.38        131.72       188.29 o
  -3   6  18        541.42        680.67       167.86 o
  -2   6  18        389.90        208.13       180.90 o
  -1   6  18        459.97        575.30       172.68 o
   0   6  18        157.50         92.65       179.35 o
   1   6  18        422.11        558.77       184.97 o
   2   6  18        368.61        330.99       183.27 o
   3   6  18        566.13        486.18       160.83 o
   4   6  18        101.21        198.11       162.08 o
   5   6  18         80.03         47.31       176.21 o
   6   6  18          8.94        -49.51       170.82 o
  -6   7  18        108.50        -64.84       127.71 o
  -5   7  18        398.67        370.93       144.48 o
  -4   7  18        688.71        651.38       168.29 o
  -3   7  18        128.19        314.18       172.46 o
  -2   7  18        343.95        144.60       160.25 o
  -1   7  18        469.61        482.74       171.31 o
   0   7  18        109.63         94.56       184.52 o
   1   7  18        639.23        650.80       184.13 o
   2   7  18        400.37        161.01       179.61 o
   3   7  18        137.11        198.34       159.81 o
   4   7  18        696.99        590.32       159.89 o
   5   7  18        406.15        319.53       158.59 o
   6   7  18        101.34        115.84       142.17 o
   7   7  18         73.88        245.23       237.46 o
  -5   8  18        163.15        194.88       156.38 o
  -4   8  18         18.67         91.57       157.04 o
  -3   8  18        924.73        854.44       162.82 o
  -2   8  18         24.23        -61.22       175.99 o
  -1   8  18        168.35        166.27       181.60 o
   0   8  18          0.26        -20.69       172.29 o
   1   8  18        178.34        139.51       165.79 o
   2   8  18         23.32         90.25       174.41 o
   3   8  18        893.85        823.29       173.79 o
   4   8  18         17.60        180.94       166.41 o
   5   8  18        165.52        298.35       167.87 o
  -4   9  18        236.68        -68.93       206.34 o
  -3   9  18        562.05        254.63       174.74 o
  -2   9  18        509.54        504.44       173.99 o
  -1   9  18        359.82        454.35       173.09 o
   0   9  18        120.11        146.35       172.85 o
   1   9  18        345.91        317.36       161.52 o
   2   9  18        506.10        434.38       158.72 o
   3   9  18        612.13        534.24       164.84 o
   4   9  18        225.09        104.71       206.25 o
   0   1  19       1747.60       1825.13       181.70 o
   1   1  19        122.15         58.54       172.59 o
  -1   2  19       7112.11       6643.93       331.97 o
   0   2  19       2036.53       1962.04       174.46 o
   1   2  19       7036.17       6577.76       346.51 o
   2   2  19          2.04         67.89       192.95 o
  -2   3  19       4336.53       4767.58       191.53 o
  -1   3  19        758.58        761.59       208.99 o
   0   3  19        626.39        448.48       165.91 o
   1   3  19        850.59        848.15       196.17 o
   2   3  19       4448.84       4840.84       185.53 o
   3   3  19       1826.76       1927.93       177.39 o
  -3   4  19        321.80        234.93       172.12 o
  -2   4  19        166.12        211.56       175.22 o
  -1   4  19        741.49        812.60       172.33 o
   0   4  19        922.74        830.36       185.56 o
   1   4  19        968.35       1132.69       194.12 o
   2   4  19        203.11        354.82       177.13 o
   3   4  19        220.07        296.34       182.61 o
   4   4  19        857.63       1012.32       173.67 o
  -4   5  19        202.13        191.85       168.41 o
  -3   5  19        849.22        933.91       152.51 o
  -2   5  19       2949.38       2853.01       182.93 o
  -1   5  19       2214.56       2132.41       180.15 o
   0   5  19        929.04       1024.20       184.36 o
   1   5  19       2401.57       2523.28       193.28 o
   2   5  19       2994.06       2884.64       164.25 o
   3   5  19        869.03        815.23       167.90 o
   4   5  19        215.02        245.60       156.01 o
   5   5  19        281.33        158.37       174.87 o
  -5   6  19        230.32        352.41       162.96 o
  -4   6  19       3057.37       3484.50       184.73 o
  -3   6  19        881.11        780.61       156.93 o
  -2   6  19         25.48        -71.38       165.83 o
  -1   6  19        669.64        652.46       186.21 o
   0   6  19       1661.05       2082.60       192.42 o
   1   6  19        673.08        568.82       186.74 o
   2   6  19         35.44        175.85       183.13 o
   3   6  19        897.91        967.14       149.94 o
   4   6  19       3078.93       3043.63       179.18 o
   5   6  19        233.79        217.48       186.14 o
   6   6  19        111.99         24.89       161.24 o
  -6   7  19        193.68        281.86       135.15 o
  -5   7  19        427.05        485.88       152.83 o
  -4   7  19         69.21       -122.14       167.77 o
  -3   7  19        206.10        211.13       193.53 o
  -2   7  19        801.98        983.88       173.28 o
  -1   7  19       1342.50       1271.18       183.21 o
   0   7  19         37.94        -67.76       172.43 o
   1   7  19       1099.28        967.27       167.63 o
   2   7  19        785.81       1001.20       173.68 o
   3   7  19        163.83        194.21       179.84 o
   4   7  19         61.79         24.20       159.93 o
   5   7  19        409.56         97.30       153.46 o
   6   7  19        187.33         18.93       145.32 o
  -5   8  19         15.88        127.89       146.53 o
  -4   8  19        264.51        193.16       146.08 o
  -3   8  19         19.66        -30.88       147.80 o
  -2   8  19        677.02        539.93       189.19 o
  -1   8  19         14.33        -58.73       182.89 o
   0   8  19        383.14        421.98       181.71 o
   1   8  19         23.13        164.48       176.39 o
   2   8  19        697.53        666.08       140.22 o
   3   8  19          9.15         15.98       156.50 o
   4   8  19        294.76        207.97       164.29 o
   5   8  19         13.83         37.29       148.50 o
  -3   9  19        431.54        289.41       148.74 o
  -2   9  19        684.62        493.83       192.88 o
  -1   9  19        259.21        315.11       168.62 o
   0   9  19         19.53        -23.01       149.67 o
   1   9  19        236.97        134.75       168.78 o
   2   9  19        668.08        417.26       154.93 o
   3   9  19        379.58        270.87       159.57 o
   0   0  20       6050.74       7849.52       299.58 o
   0   1  20        481.03        483.72       180.19 o
   1   1  20        988.49       1178.82       177.24 o
  -1   2  20      12510.48      11756.93       435.60 o
   0   2  20          0.40       -107.34       202.19 o
   1   2  20      12557.33      11971.72       608.81 o
   2   2  20        641.97        699.67       193.67 o
  -2   3  20       6279.44       6857.48       258.96 o
  -1   3  20        791.77        863.73       195.03 o
   0   3  20          4.67         -4.43       170.31 o
   1   3  20        682.55        485.11       178.67 o
   2   3  20       6283.99       6319.36       230.42 o
   3   3  20        543.39        519.63       185.22 o
  -3   4  20       1224.81       1198.78       173.38 o
  -2   4  20         24.89        113.06       189.40 o
  -1   4  20       2027.22       2218.98       196.25 o
   0   4  20       6004.79       5577.22       200.58 o
   1   4  20       1937.30       2271.62       178.18 o
   2   4  20         33.69        -87.14       190.17 o
   3   4  20       1233.86       1289.77       183.81 o
   4   4  20        232.88        282.03       163.98 o
  -4   5  20        242.02        314.67       158.79 o
  -3   5  20        910.04       1075.39       186.70 o
  -2   5  20       5436.38       5249.45       200.23 o
  -1   5  20        301.58        207.69       182.71 o
   0   5  20        438.19        366.87       213.55 o
   1   5  20        185.88        112.83       185.05 o
   2   5  20       5361.55       5137.67       180.39 o
   3   5  20        892.32        912.48       196.30 o
   4   5  20        217.32         25.17       176.86 o
   5   5  20          0.88       -135.02       152.36 o
  -5   6  20        757.63        697.90       160.38 o
  -4   6  20         83.25        276.28       151.32 o
  -3   6  20       1529.05       1677.16       162.66 o
  -2   6  20         58.16       -182.75       182.75 o
  -1   6  20       2082.56       1816.56       182.96 o
   0   6  20          8.78        -54.28       197.09 o
   1   6  20       2140.97       2191.19       181.78 o
   2   6  20         61.48       -111.09       185.50 o
   3   6  20       1511.03       1552.81       175.09 o
   4   6  20         79.08         16.44       152.88 o
   5   6  20        759.26        602.68       155.12 o
   6   6  20          8.96         -6.15       148.61 o
  -6   7  20        120.35        132.44       149.72 o
  -5   7  20        381.81        398.26       176.12 o
  -4   7  20         76.17         73.23       155.40 o
  -3   7  20        212.11        257.69       164.73 o
  -2   7  20        358.46        367.16       171.36 o
  -1   7  20        667.31        754.13       192.82 o
   0   7  20        153.08         48.45       169.72 o
   1   7  20        831.38        800.60       178.50 o
   2   7  20        375.34        379.57       192.10 o
   3   7  20        234.82        329.40       163.58 o
   4   7  20         71.49        -16.97       142.66 o
   5   7  20        397.42        383.94       145.49 o
   6   7  20        124.13        191.26       134.34 o
  -4   8  20          2.39        -29.24       179.49 o
  -3   8  20        489.38        211.97       160.55 o
  -2   8  20         17.11         80.90       169.18 o
  -1   8  20        831.02        885.54       168.81 o
   0   8  20        285.86        278.28       156.16 o
   1   8  20        824.44        877.28       162.57 o
   2   8  20         23.26       -107.98       189.60 o
   3   8  20        478.34        437.75       156.74 o
   4   8  20          1.48         44.00       181.18 o
  -2   9  20        765.86        522.75       174.83 o
  -1   9  20         76.99        132.28       167.89 o
   0   9  20         20.59         53.79       169.11 o
   1   9  20         96.85        116.83       154.69 o
   2   9  20        787.98        495.38       167.08 o
   0   1  21        222.12        351.00       171.35 o
   1   1  21          1.30         65.02       156.94 o
  -1   2  21        838.19        520.26       190.40 o
   0   2  21        124.32         95.72       202.08 o
   1   2  21        861.01        630.72       189.11 o
   2   2  21        540.65        646.02       179.76 o
  -2   3  21        709.91        611.60       183.46 o
  -1   3  21        203.77         30.91       205.89 o
   0   3  21        168.49        118.69       164.57 o
   1   3  21        244.73        309.89       170.29 o
   2   3  21        693.92        651.21       164.02 o
   3   3  21         21.63        219.32       198.21 o
  -3   4  21       1089.98       1229.97       186.48 o
  -2   4  21        466.93        501.93       172.73 o
  -1   4  21       1507.87       1597.46       207.22 o
   0   4  21          1.83        194.68       181.98 o
   1   4  21       1559.74       1850.63       185.39 o
   2   4  21        485.02        503.89       163.21 o
   3   4  21       1107.45       1081.06       190.45 o
   4   4  21          3.05         80.05       180.86 o
  -4   5  21        201.57        334.42       161.53 o
  -3   5  21        259.25        431.06       179.32 o
  -2   5  21        664.92        638.89       186.05 o
  -1   5  21        174.63        272.61       207.59 o
   0   5  21        326.37        497.13       181.92 o
   1   5  21        195.67        129.65       183.06 o
   2   5  21        701.68        604.45       156.96 o
   3   5  21        263.15        262.38       170.25 o
   4   5  21        221.43        258.16       172.71 o
   5   5  21         10.21        -10.05       156.54 o
  -5   6  21        199.72        131.30       133.35 o
  -4   6  21        105.32         90.40       151.76 o
  -3   6  21        188.47        348.55       169.60 o
  -2   6  21        666.00        797.95       167.08 o
  -1   6  21        427.38        445.62       182.61 o
   0   6  21       1489.91       1588.10       192.46 o
   1   6  21        445.56        612.31       179.46 o
   2   6  21        667.13        941.21       192.88 o
   3   6  21        178.24        251.44       171.89 o
   4   6  21        105.35        157.85       146.29 o
   5   6  21        205.43        194.19       135.11 o
   6   6  21        226.10        273.40       148.04 o
  -5   7  21        265.33        147.69       151.18 o
  -4   7  21        169.14        156.04       145.92 o
  -3   7  21        258.80        678.75       197.84 o
  -2   7  21          8.37        205.77       161.82 o
  -1   7  21        403.89        349.86       190.86 o
   0   7  21        330.00        349.82       203.80 o
   1   7  21        301.80        275.58       169.65 o
   2   7  21          4.69         32.47       163.44 o
   3   7  21        229.38        260.15       184.43 o
   4   7  21        155.35         94.41       176.36 o
   5   7  21        258.15        159.80       159.57 o
  -4   8  21          0.96        136.51       149.73 o
  -3   8  21        763.93        540.23       206.12 o
  -2   8  21         52.88        -11.61       155.79 o
  -1   8  21        680.02        808.33       191.70 o
   0   8  21          0.91         85.23       175.55 o
   1   8  21        671.10        607.02       170.75 o
   2   8  21         40.26        -13.07       160.94 o
   3   8  21        782.40        467.53       179.65 o
   4   8  21          1.87        -55.75       161.33 o
  -1   9  21         13.35         -2.49       293.22 o
   0   9  21         40.86         52.69       163.28 o
   1   9  21          8.88        164.13       224.82 o
   0   1  22          3.45         19.24       165.40 o
   1   1  22        362.60        642.01       151.10 o
  -1   2  22        343.54        410.07       180.55 o
   0   2  22       2551.43       3301.25       173.83 o
   1   2  22        302.99        178.58       207.03 o
   2   2  22        233.02        252.04       177.66 o
  -2   3  22         69.20        149.66       173.48 o
  -1   3  22        409.07        497.34       186.36 o
   0   3  22         13.90        -23.95       182.86 o
   1   3  22        403.73        536.49       182.36 o
   2   3  22         17.41         95.25       170.61 o
   3   3  22        116.68        150.34       197.16 o
  -3   4  22        283.07        512.19       166.72 o
  -2   4  22       1060.63       1326.07       183.28 o
  -1   4  22        291.70        513.48       177.21 o
   0   4  22        227.55        212.75       188.23 o
   1   4  22        302.00        414.56       181.91 o
   2   4  22       1049.04       1317.00       186.99 o
   3   4  22        276.38        388.44       174.77 o
   4   4  22         22.09         21.28       166.57 o
  -4   5  22        134.08        140.46       184.49 o
  -3   5  22        742.62        806.32       167.50 o
  -2   5  22        465.15        542.15       184.89 o
  -1   5  22         47.07         27.70       166.75 o
   0   5  22          0.14         56.51       187.65 o
   1   5  22         22.30         53.82       200.92 o
   2   5  22        426.59        618.82       162.09 o
   3   5  22        728.67        819.07       165.71 o
   4   5  22        135.81        369.16       178.07 o
   5   5  22         92.55         31.63       175.59 o
  -5   6  22        208.69        291.94       146.04 o
  -4   6  22        220.47        269.43       164.62 o
  -3   6  22        134.85        199.98       163.85 o
  -2   6  22          0.28         86.65       165.52 o
  -1   6  22        123.08          1.32       180.29 o
   0   6  22        547.71        568.80       195.18 o
   1   6  22        126.94        462.02       213.27 o
   2   6  22         20.94         -1.80       169.06 o
   3   6  22        129.93        279.29       157.50 o
   4   6  22        220.88        117.07       157.79 o
   5   6  22        210.66        152.29       141.54 o
   6   6  22        215.66        239.41       137.32 o
  -5   7  22        471.36        407.98       146.55 o
  -4   7  22         63.98        -65.29       176.36 o
  -3   7  22         25.12        -23.43       167.51 o
  -2   7  22        193.92         54.27       175.95 o
  -1   7  22        648.23        502.30       171.14 o
   0   7  22         40.36        -10.47       175.17 o
   1   7  22        713.81        572.92       174.74 o
   2   7  22        182.17        267.00       179.38 o
   3   7  22         45.50         43.23       174.05 o
   4   7  22         64.69         36.94       178.55 o
   5   7  22        490.54        290.50       161.67 o
  -3   8  22         48.44        -58.46       171.55 o
  -2   8  22         52.81        110.07       153.02 o
  -1   8  22        192.53        309.90       179.54 o
   0   8  22        468.98        352.97       187.75 o
   1   8  22        195.36        269.34       174.30 o
   2   8  22         51.44        128.06       167.04 o
   3   8  22         46.64        166.36       160.34 o
   0   1  23         19.37         59.08       154.43 o
   1   1  23       2875.98       3670.76       178.14 o
  -1   2  23        968.16       1295.13       173.54 o
   0   2  23        108.34        215.16       166.24 o
   1   2  23       1013.47       1308.08       166.57 o
   2   2  23        134.02        390.39       160.98 o
  -2   3  23        185.07         13.90       182.01 o
  -1   3  23       2313.59       2391.74       188.63 o
   0   3  23          2.45         31.21       201.54 o
   1   3  23       2301.72       2253.04       184.44 o
   2   3  23        181.04         25.00       187.99 o
   3   3  23       1391.32       1505.07       165.97 o
  -3   4  23        640.88        646.00       185.47 o
  -2   4  23        182.25        285.26       159.27 o
  -1   4  23        678.13        707.44       183.57 o
   0   4  23         89.62        122.54       190.65 o
   1   4  23        675.34        690.44       166.74 o
   2   4  23        207.95        393.79       169.46 o
   3   4  23        637.99        639.78       184.65 o
   4   4  23         27.59        205.15       181.14 o
  -4   5  23         62.23          3.90       173.26 o
  -3   5  23        974.95       1015.85       178.79 o
  -2   5  23       1389.62       1786.48       193.69 o
  -1   5  23        491.60        658.18       212.56 o
   0   5  23         16.42         26.68       198.98 o
   1   5  23        450.93        362.85       177.46 o
   2   5  23       1412.98       1510.20       180.51 o
   3   5  23        949.97        964.32       179.80 o
   4   5  23         74.33        226.26       168.40 o
   5   5  23         73.22          8.13       153.89 o
  -5   6  23        336.83         52.91       143.33 o
  -4   6  23         27.47        -14.62       180.66 o
  -3   6  23        351.92        323.87       164.86 o
  -2   6  23        182.15        140.58       179.79 o
  -1   6  23        185.87        122.08       171.17 o
   0   6  23        174.27        154.44       185.52 o
   1   6  23        204.84        251.58       192.59 o
   2   6  23        175.08        140.94       175.22 o
   3   6  23        368.43        298.95       158.10 o
   4   6  23         25.96        162.69       158.33 o
   5   6  23        338.55        214.52       141.41 o
  -4   7  23        140.39        202.01       178.28 o
  -3   7  23        157.42         99.27       168.04 o
  -2   7  23       1012.60        813.86       168.56 o
  -1   7  23        693.70        641.98       173.04 o
   0   7  23          5.92        -33.34       188.25 o
   1   7  23        692.64        714.21       181.39 o
   2   7  23        993.88        876.18       158.06 o
   3   7  23        170.18         87.60       163.79 o
   4   7  23        149.38       -171.19       171.19 o
  -2   8  23         71.71         78.54       165.15 o
  -1   8  23        323.49        156.70       182.56 o
   0   8  23         59.80        131.25       179.58 o
   1   8  23        310.00        207.60       168.89 o
   2   8  23         60.50        -31.99       160.15 o
   0   0  24      21304.75      22487.84       421.37 o
   0   1  24        336.72        373.98       185.57 o
   1   1  24        616.85        893.07       153.38 o
  -1   2  24        511.32        663.21       174.56 o
   0   2  24        817.55        993.04       185.99 o
   1   2  24        497.78        706.65       202.78 o
   2   2  24          6.30       -172.83       172.83 o
  -2   3  24        214.09        226.79       180.10 o
  -1   3  24       1201.66       1206.99       163.60 o
   0   3  24        312.89        514.91       169.69 o
   1   3  24       1218.05       1287.71       179.20 o
   2   3  24        230.60        319.17       184.37 o
   3   3  24       1010.33       1170.15       158.14 o
  -3   4  24        481.05        512.68       185.26 o
  -2   4  24        266.51        461.85       177.83 o
  -1   4  24        117.79        225.96       166.77 o
   0   4  24       8618.05       8161.15       330.43 o
   1   4  24        105.46        113.67       168.00 o
   2   4  24        307.19        284.02       174.62 o
   3   4  24        440.09        393.99       172.54 o
   4   4  24       3981.83       3741.67       165.19 o
  -4   5  24         25.66         89.60       159.49 o
  -3   5  24        280.10        438.36       163.59 o
  -2   5  24        105.68        178.48       166.70 o
  -1   5  24        105.23        -49.80       187.50 o
   0   5  24          0.34        151.95       177.40 o
   1   5  24        105.35        112.66       185.31 o
   2   5  24        115.94         65.52       188.16 o
   3   5  24        289.60         82.64       162.66 o
   4   5  24         25.81        -15.34       177.85 o
   5   5  24          1.68          5.78       161.66 o
  -5   6  24         18.91         34.09       179.84 o
  -4   6  24         76.05         63.79       190.50 o
  -3   6  24         13.22         77.46       170.28 o
  -2   6  24         20.54       -102.30       155.90 o
  -1   6  24        105.91        335.47       184.91 o
   0   6  24         84.25        134.76       203.66 o
   1   6  24         93.30        249.96       180.90 o
   2   6  24         18.52         88.12       171.22 o
   3   6  24         14.23       -129.67       201.08 o
   4   6  24         62.53       -100.87       174.93 o
   5   6  24         16.40        141.81       167.92 o
  -3   7  24        291.50        106.23       170.11 o
  -2   7  24          2.93        -26.16       170.45 o
  -1   7  24        535.75        381.84       181.91 o
   0   7  24         18.84        145.40       186.09 o
   1   7  24        545.35        240.73       196.54 o
   2   7  24          3.57        -49.64       164.98 o
   3   7  24        277.54        247.68       166.39 o
   4   7  24        182.18       -300.15       355.84 o
   0   8  24        489.32        310.82       334.44 o
   0   1  25        130.00        197.92       167.98 o
   1   1  25          8.38        104.81       180.13 o
  -1   2  25          4.74         45.05       174.85 o
   0   2  25         79.85        159.21       190.79 o
   1   2  25          3.40         37.01       174.22 o
   2   2  25        279.34        462.14       157.20 o
  -2   3  25         24.19        -10.92       168.86 o
  -1   3  25        261.99        209.18       187.50 o
   0   3  25         29.43         62.64       179.78 o
   1   3  25        236.19        152.09       169.72 o
   2   3  25         28.79         58.69       160.14 o
   3   3  25         35.28         -1.45       159.12 o
  -3   4  25        144.10       -106.31       164.51 o
  -2   4  25        185.63        183.27       167.93 o
  -1   4  25        168.27         77.41       158.77 o
   0   4  25         22.12        -73.63       171.37 o
   1   4  25        154.92        236.54       182.45 o
   2   4  25        169.73         98.33       165.97 o
   3   4  25        128.73         73.58       163.71 o
   4   4  25         49.52        -77.35       144.24 o
  -4   5  25         88.90         95.15       163.65 o
  -3   5  25        226.51        250.25       178.33 o
  -2   5  25         64.54         27.48       173.63 o
  -1   5  25        146.83        156.48       176.16 o
   0   5  25        219.44         78.91       196.47 o
   1   5  25        161.87        244.61       177.36 o
   2   5  25         73.79         89.05       168.08 o
   3   5  25        245.53         78.99       179.47 o
   4   5  25        118.81        138.87       152.15 o
   5   5  25         10.07        -53.76       164.70 o
  -4   6  25        108.75         48.04       160.76 o
  -3   6  25         88.53        170.87       149.46 o
  -2   6  25        385.45        386.91       151.69 o
  -1   6  25         53.35         66.92       190.58 o
   0   6  25        736.92        484.93       181.90 o
   1   6  25         59.73        130.80       190.11 o
   2   6  25        388.05        810.86       190.57 o
   3   6  25         89.90        138.91       183.34 o
   4   6  25        110.85        -73.34       164.55 o
  -2   7  25          0.75        130.93       167.01 o
  -1   7  25        203.15         85.36       188.79 o
   0   7  25          0.02         89.23       184.33 o
   1   7  25        211.91        129.34       173.64 o
   2   7  25          0.34         27.07       164.03 o
   0   1  26        673.45        836.00       129.14 o
   1   1  26         50.88        -21.88       150.35 o
  -1   2  26         67.91        185.88       187.88 o
   0   2  26         81.84        289.06       177.96 o
   1   2  26         63.37         69.81       167.14 o
   2   2  26        296.35        246.53       154.25 o
  -2   3  26         66.16        -67.53       181.87 o
  -1   3  26        109.11        180.60       183.99 o
   0   3  26         90.56        136.22       154.62 o
   1   3  26        107.12        203.35       173.76 o
   2   3  26         67.18         75.14       169.41 o
   3   3  26        769.75        824.89       170.79 o
  -3   4  26        207.61        191.79       159.26 o
  -2   4  26          1.66        -92.49       164.03 o
  -1   4  26        236.21        403.03       166.58 o
   0   4  26          3.57         50.88       183.28 o
   1   4  26        241.40        144.23       174.26 o
   2   4  26          2.50        145.70       175.39 o
   3   4  26        204.60        181.72       161.12 o
   4   4  26         55.77         25.44       165.05 o
  -4   5  26        317.80        291.77       171.77 o
  -3   5  26         80.65         65.48       161.18 o
  -2   5  26          8.24         52.96       169.27 o
  -1   5  26        325.34        191.75       189.59 o
   0   5  26        316.81        415.49       192.60 o
   1   5  26        308.07          7.60       199.32 o
   2   5  26          7.94        -18.36       165.43 o
   3   5  26         85.33        112.86       154.86 o
   4   5  26        331.09        424.47       160.56 o
   5   5  26        100.78         87.52       194.29 o
  -3   6  26        101.79        153.22       173.94 o
  -2   6  26          6.09         33.83       154.05 o
  -1   6  26        168.71        311.80       171.57 o
   0   6  26         31.22        -61.89       187.07 o
   1   6  26        159.38         17.00       161.42 o
   2   6  26          7.35        -19.13       170.81 o
   3   6  26         93.41        109.52       180.83 o
   4   6  26          6.00       -281.98       375.77 o
  -1   7  26         83.91        148.73       230.41 o
   0   7  26         34.95        158.14       181.78 o
   1   7  26         92.69        -27.33       201.45 o
   0   1  27        369.11        587.55       145.33 o
   1   1  27         13.92        113.29       165.11 o
  -1   2  27       1036.36        866.68       161.06 o
   0   2  27        425.89        346.83       150.19 o
   1   2  27        994.93        859.38       161.23 o
   2   2  27          7.60       -119.06       179.47 o
  -2   3  27       1021.44       1089.04       173.43 o
  -1   3  27         73.85         44.21       167.25 o
   0   3  27        225.12        270.76       167.57 o
   1   3  27        103.99        125.15       165.34 o
   2   3  27       1054.75       1330.72       162.20 o
   3   3  27        588.25        652.74       160.32 o
  -3   4  27         83.34        295.86       158.10 o
  -2   4  27          9.28        -19.13       175.64 o
  -1   4  27        152.04        157.34       169.58 o
   0   4  27        196.35        279.11       158.06 o
   1   4  27        180.62        280.64       186.08 o
   2   4  27         18.46        -93.52       163.40 o
   3   4  27         87.53        168.83       182.23 o
   4   4  27        147.00        232.05       150.43 o
  -4   5  27         40.67         88.33       148.30 o
  -3   5  27        142.80         33.23       151.48 o
  -2   5  27        137.19        143.14       160.72 o
  -1   5  27        197.43        264.41       170.18 o
   0   5  27        178.72        208.09       168.77 o
   1   5  27        207.27        137.72       183.23 o
   2   5  27        149.98        158.03       163.32 o
   3   5  27        144.83          5.71       176.17 o
   4   5  27         36.80        -21.30       160.97 o
  -2   6  27          3.68       -158.62       158.62 o
  -1   6  27        140.40        171.90       175.52 o
   0   6  27        342.32        153.31       167.30 o
   1   6  27        144.48         92.58       174.12 o
   2   6  27          4.04         61.23       164.54 o
   0   0  28         16.32         79.16       319.49 o
   0   1  28        165.47        300.41       154.32 o
   1   1  28        607.23        675.81       131.41 o
  -1   2  28       1232.04       1383.23       158.57 o
   0   2  28         56.99        118.84       156.20 o
   1   2  28       1221.35       1469.12       151.72 o
   2   2  28        135.85        145.71       175.61 o
  -2   3  28        639.59        582.69       159.79 o
  -1   3  28         94.73        150.39       145.00 o
   0   3  28          0.96        136.71       177.09 o
   1   3  28         77.33         26.18       174.67 o
   2   3  28        657.84        574.89       160.41 o
   3   3  28        258.09        276.71       163.16 o
  -3   4  28         12.65        -40.67       145.40 o
  -2   4  28          6.02        -48.01       171.49 o
  -1   4  28        158.21        186.89       161.32 o
   0   4  28        545.08        605.43       168.27 o
   1   4  28        145.91        210.45       147.70 o
   2   4  28          2.40        -43.59       149.25 o
   3   4  28         12.60        -42.16       167.10 o
   4   4  28          3.71        -18.81       156.95 o
  -3   5  28         99.86        253.17       143.27 o
  -2   5  28        688.95        511.27       170.23 o
  -1   5  28         10.89         -1.31       174.41 o
   0   5  28        128.83         67.27       167.56 o
   1   5  28          4.12        -61.58       158.54 o
   2   5  28        684.06        491.65       159.40 o
   3   5  28         98.37         54.80       169.34 o
   0   6  28          3.58         83.56       264.44 o
   1   6  28        273.48       -168.83       426.78 o
   0   1  29        128.42        331.79       150.19 o
   1   1  29          1.98         42.24       138.59 o
  -1   2  29         19.63         60.10       138.92 o
   0   2  29         13.79         34.76       158.47 o
   1   2  29         21.30         68.44       145.08 o
   2   2  29         31.59         48.48       162.98 o
  -2   3  29         34.02        126.27       160.99 o
  -1   3  29         81.90        335.31       157.25 o
   0   3  29         17.22        286.78       157.85 o
   1   3  29         83.92        101.65       144.14 o
   2   3  29         33.78        -53.72       145.89 o
   3   3  29         12.38         41.41       170.26 o
  -3   4  29         79.18        111.69       135.02 o
  -2   4  29         78.71        -40.05       163.43 o
  -1   4  29        250.11        422.34       164.74 o
   0   4  29          0.78        117.57       173.25 o
   1   4  29        262.89        288.74       180.08 o
   2   4  29         85.95         -8.34       165.37 o
   3   4  29         79.59         90.55       145.22 o
  -1   5  29         81.60        -10.30       158.36 o
   0   5  29        120.82        193.29       160.70 o
   1   5  29         73.64        133.64       190.58 o
   2   5  29         48.71         72.47       214.30 o
   0   1  30          6.48         58.97       125.24 o
   1   1  30         73.53        172.07       139.17 o
  -1   2  30          9.91        120.49       146.08 o
   0   2  30        494.69        517.99       126.18 o
   1   2  30          8.93        158.24       130.95 o
   2   2  30        149.10          8.79       166.88 o
  -2   3  30         23.22        -53.39       152.49 o
  -1   3  30         13.02         46.43       147.92 o
   0   3  30          1.31         52.57       153.11 o
   1   3  30          5.07         85.08       145.11 o
   2   3  30         15.86         85.42       164.99 o
   3   3  30          6.30         86.27       150.09 o
  -2   4  30        215.81        329.84       173.32 o
  -1   4  30         33.71        -55.56       146.74 o
   0   4  30         19.64        -37.61       151.68 o
   1   4  30         34.62        169.74       147.88 o
   2   4  30        212.76        225.16       175.92 o
   0   1  31          0.83         68.58       111.21 o
   1   1  31        414.48        371.31       147.57 o
  -1   2  31         84.64        152.31       137.03 o
   0   2  31          0.35          4.26       136.47 o
   1   2  31         90.76         73.78       135.51 o
   2   2  31          7.57        -82.55       142.15 o
  -2   3  31         13.84       -167.08       365.22 o
  -1   3  31        131.69        166.06       154.21 o
   0   3  31          1.30        -58.57       144.54 o
   1   3  31        126.81        232.65       155.35 o
   2   3  31         15.62        192.35       272.55 o
   0   0  32       1393.92       1292.41       281.50 o
   0   1  32        110.14        -81.18       115.43 o
   1   1  32         60.88         47.07       127.77 o
  -1   2  32         57.14        340.28       266.99 o
   0   2  32        114.90        102.04       176.78 o
   1   2  32         55.75       -385.74       385.74 o
                                                
